# Supplementary material for: Molecular subtypes and a prognostic model for hepatocellular carcinoma based on immune- and immunogenic cell death-related lncRNAs
Source: Front Immunol. 2022 Nov 21;13:1043827. doi: 10.3389/fimmu.2022.1043827 (PMC9720162; doi:10.3389/fimmu.2022.1043827)
Supplement: Supplementary file 1 [file DataSheet_1.xlsx]

## Sheet: Table-S1
Table S1 Summary of original data list
Name	Description	Datasheet	Corresponding figure
Table S1	Summary of original data list	Datasheet 1
Table S2	The clinical information of HCC patients in TCGA database	Datasheet 1	Figure 4, 7, 8
Table S3	Differential expression of total lncRNAs in TCGA-HCC cohort	Datasheet 1	Figure 2
Table S4	The list of ICD-related genes	Datasheet 1	Figure 2, 5
Table S5	The list of immune-related genes	Datasheet 1	Figure 2, 5
Table S6	Identification of ICD-related lncRNAs	Datasheet 1	Figure 2
Table S7	Identification of immune-related lncRNAs	Datasheet 1	Figure 2
Table S8	The differential analysis of ICD-related lncRNAs	Datasheet 1	Figure 2
Table S9	The differential analysis of immune-related lncRNAs	Datasheet 1	Figure 2
Table S10	The list of differentially expressed IICDLs	Datasheet 1	Figure 2
Table S11	20 prognostic differentially expressed IICDLs	Datasheet 1	Figure 3
Table S12	Identifying clusters associated with the IICDL	Datasheet 2	Figure 3
Table S13	The immune cell infiltration in the TCGA-HCC cohort based on the TIMER algorithm	Datasheet 2	Figure 6, 9
Table S14	Eight common immune checkpoint genes in TCGA-HCC cohort	Datasheet 2	Figure 6, 9
Table S15	Immune score and stroma score in TCGA-HCC cohort	Datasheet 2	Figure 6, 9
Table S16	TIDE score in TCGA-HCC cohort	Datasheet 2	Figure 6, 9
Table S17	Stemness score in TCGA-HCC cohort	Datasheet 2	Figure 6, 9
Table S18	MSI score in TCGA-HCC cohort	Datasheet 2	Figure 9
Table S19	IC50 of 5-fluorouracil in TCGA-HCC cohort	Datasheet 2	Figure 6, 9
Table S20	IC50 of doxorubicin in TCGA-HCC cohort	Datasheet 2	Figure 6, 9
Table S21	IC50 of gemcitabine in TCGA-HCC cohort	Datasheet 2	Figure 6, 9
Table S22	IC50 of sorafenib in TCGA-HCC cohort	Datasheet 2	Figure 6, 9
Table S23	LASSO regression analysis based on 4 IICDLs in TCGA-HCC cohort	Datasheet 3	Figure 7
Table S24	Construction of IICDL-related prognostic signature in TCGA-HCC cohort	Datasheet 3	Figure 7
Table S25	The expression level of IICDLs in CCLE database	Datasheet 3	Figure 10
Table S26	The expression level of IICDLs in lnCAR database	Datasheet 3	Figure 10
Table S27	Independent prognostic analysis of 4 IICDLs in TCGA-HCC cohort	Datasheet 3	Figure 10

## Sheet: Table-S2
Table S2 The clinical information of HCC patients in TCGA database
NA	OS	OS.time	Age	Sex	Race	T	N	M	Stage	Grade
TCGA-G3-A25X	0	1779	73	MALE	ASIAN	T2	N0	M0	II	G3
TCGA-DD-AADS	0	474	63	MALE	ASIAN	T1	N0	M0	I	G2
TCGA-G3-AAV3	0	412	58	FEMALE	WHITE	T2	N0	M0	II	G2
TCGA-T1-A6J8	0	23	68	MALE	WHITE	T1	NA	M0	NA	G2
TCGA-2Y-A9GU	0	1939	55	FEMALE	WHITE	T1	NA	NA	I	G2
TCGA-2Y-A9HB	0	260	66	MALE	NA	T1	NA	NA	I	G2
TCGA-DD-A73E	0	44	66	MALE	WHITE	T1	N0	M0	I	G1
TCGA-UB-A7MB	0	601	24	MALE	WHITE	T2	NA	NA	II	G3
TCGA-DD-A73A	0	728	71	MALE	WHITE	T1	N0	M0	I	G2
TCGA-DD-AAEG	0	719	59	FEMALE	ASIAN	T1	N0	M0	I	G3
TCGA-ED-A8O6	1	56	50	FEMALE	ASIAN	T3	N0	M0	III	G3
TCGA-G3-AAV7	0	361	38	MALE	ASIAN	T2	N0	M0	II	G2
TCGA-CC-A7IJ	0	382	56	MALE	ASIAN	T2	N0	M0	II	G3
TCGA-2Y-A9H9	0	697	70	MALE	WHITE	T1	N0	NA	I	G2
TCGA-CC-5261	1	97	44	MALE	ASIAN	T2	N0	M0	II	G2
TCGA-RC-A7SH	0	468	42	MALE	ASIAN	T2	N0	M0	II	G3
TCGA-DD-A1EI	0	183	46	MALE	ASIAN	T1	N0	M0	I	G2
TCGA-G3-A3CJ	0	594	52	MALE	AMERICAN INDIAN	T2	N0	M0	II	G2
TCGA-GJ-A9DB	1	67	68	MALE	WHITE	T1	N0	NA	I	G2
TCGA-ED-A7PY	0	390	20	FEMALE	ASIAN	T2	NA	M0	II	G3
TCGA-K7-A5RG	0	519	66	MALE	BLACK	T1	NA	NA	I	G1
TCGA-G3-A7M5	0	447	76	MALE	ASIAN	T1	NA	NA	I	G2
TCGA-DD-AADN	0	898	59	MALE	ASIAN	T1	NA	NA	I	G4
TCGA-CC-A8HS	1	300	18	MALE	ASIAN	T3	N1	M0	III	G1
TCGA-WQ-AB4B	0	395	62	MALE	WHITE	T2	NA	M0	II	G2
TCGA-FV-A23B	1	1852	70	FEMALE	WHITE	T2	N0	M0	II	NA
TCGA-FV-A3R3	1	366	38	FEMALE	WHITE	T1	NA	NA	I	G2
TCGA-G3-AAV0	0	476	58	MALE	ASIAN	T1	N0	M0	I	G2
TCGA-5C-A9VG	0	328	58	MALE	WHITE	T2	N0	M0	II	G2
TCGA-BC-4072	1	1490	74	FEMALE	WHITE	T3	N0	M0	III	G3
TCGA-DD-AAVV	0	2455	56	MALE	ASIAN	T2	N0	M0	II	G3
TCGA-DD-AADB	0	1242	51	MALE	ASIAN	T1	N0	M0	I	G4
TCGA-DD-AAVQ	0	2728	38	MALE	ASIAN	T1	N0	M0	I	G2
TCGA-CC-5258	1	129	48	MALE	ASIAN	T2	N0	M0	II	G2
TCGA-EP-A3JL	0	303	76	MALE	WHITE	T1	NA	NA	I	G2
TCGA-DD-A73C	0	701	65	FEMALE	WHITE	T3	N0	M0	III	G1
TCGA-G3-AAV1	1	359	51	MALE	ASIAN	T4	N0	M0	III	G3
TCGA-DD-AAEE	0	810	55	MALE	ASIAN	T1	N0	M0	I	G4
TCGA-G3-A25T	0	1553	45	FEMALE	WHITE	T3	N0	M0	III	G2
TCGA-LG-A9QC	0	425	48	MALE	WHITE	T1	NA	M0	I	G2
TCGA-ED-A82E	0	408	60	FEMALE	ASIAN	T3	N0	M0	III	G2
TCGA-DD-AACF	1	365	68	MALE	ASIAN	T1	N0	M0	I	G3
TCGA-QA-A7B7	0	94	48	MALE	BLACK	T2	NA	NA	II	G2
TCGA-DD-AAC9	0	347	51	MALE	ASIAN	T1	N0	M0	I	G2
TCGA-DD-AAE6	0	141	59	FEMALE	ASIAN	T1	N0	M0	I	G2
TCGA-DD-A3A2	1	2131	76	FEMALE	WHITE	T1	N0	M0	I	G1
TCGA-DD-A39Y	1	171	67	MALE	ASIAN	T1	NA	M0	I	G3
TCGA-BC-A112	1	153	80	MALE	WHITE	T3	NA	NA	NA	G2
TCGA-ZP-A9CZ	0	706	72	MALE	ASIAN	T1	NA	NA	NA	G1
TCGA-CC-A3MB	1	315	36	MALE	ASIAN	T3	N0	M0	III	G1
TCGA-DD-AAE1	0	552	52	MALE	ASIAN	T1	N0	M0	I	G3
TCGA-EP-A3RK	0	363	73	MALE	WHITE	T3	NA	NA	III	G2
TCGA-G3-A3CG	0	673	80	MALE	WHITE	T1	N0	M0	I	G2
TCGA-DD-AA3A	1	410	81	FEMALE	WHITE	T1	N0	NA	I	G4
TCGA-BC-4073	0	849	73	MALE	WHITE	T3	N0	NA	III	G3
TCGA-DD-AACK	0	9	70	MALE	ASIAN	T1	N0	M0	I	G2
TCGA-XR-A8TE	0	925	16	MALE	WHITE	T3	N0	NA	III	G1
TCGA-G3-A25V	0	860	68	MALE	WHITE	T1	N0	M0	I	G2
TCGA-DD-A4NA	0	1008	67	FEMALE	WHITE	T2	N1	M0	III	G3
TCGA-DD-AAD3	0	1295	43	MALE	ASIAN	T1	N0	M0	I	G2
TCGA-DD-A118	0	3437	77	FEMALE	WHITE	T2	N0	M0	II	G2
TCGA-CC-A9FV	0	0	57	MALE	ASIAN	T3	N0	M0	III	G2
TCGA-ED-A459	0	910	47	MALE	ASIAN	T2	N0	M0	II	G2
TCGA-RC-A7SB	0	588	53	MALE	ASIAN	T2	N0	M0	II	G2
TCGA-WQ-A9G7	0	30	71	FEMALE	WHITE	T3	NA	M0	NA	G3
TCGA-DD-AAEA	0	575	65	MALE	ASIAN	T1	N0	M0	I	G3
TCGA-G3-A7M7	0	361	65	MALE	WHITE	T1	NA	NA	I	G1
TCGA-BC-A10T	1	837	76	MALE	WHITE	T4	NA	NA	NA	G1
TCGA-DD-AADP	0	458	45	MALE	ASIAN	T1	N0	M0	I	G3
TCGA-DD-AACT	0	1562	69	FEMALE	ASIAN	T1	N0	M0	I	G2
TCGA-UB-A7MA	0	848	62	FEMALE	WHITE	T2	N0	M0	II	G2
TCGA-DD-A73D	0	693	68	FEMALE	WHITE	T2	NA	NA	II	G1
TCGA-DD-A4NB	0	989	25	MALE	WHITE	T1	N0	M0	I	G2
TCGA-2Y-A9GT	1	1624	51	MALE	WHITE	T1	NA	NA	I	G2
TCGA-DD-AADL	0	636	58	MALE	ASIAN	T1	N0	M0	I	G4
TCGA-DD-A1EG	1	1372	76	MALE	WHITE	T1	N0	M0	I	G3
TCGA-DD-A4ND	0	2746	56	FEMALE	WHITE	T1	N0	M0	I	G3
TCGA-2Y-A9H6	0	357	68	FEMALE	WHITE	T1	NA	NA	I	G2
TCGA-DD-AAW1	0	1989	55	MALE	ASIAN	T3	N0	M0	III	G2
TCGA-DD-A1EA	0	2415	68	MALE	ASIAN	T2	N0	M0	II	G2
TCGA-ED-A66Y	1	296	51	FEMALE	ASIAN	T3	N0	M0	III	G3
TCGA-DD-AACH	1	195	69	MALE	ASIAN	T2	N0	M0	II	G3
TCGA-XR-A8TC	0	1339	43	FEMALE	WHITE	T1	NA	NA	I	G2
TCGA-DD-A3A4	1	612	37	MALE	WHITE	T3	N0	M0	III	G3
TCGA-DD-A11A	0	79	67	MALE	BLACK	T1	N0	M0	I	G3
TCGA-DD-AADF	1	115	64	FEMALE	ASIAN	T1	N0	M0	I	G4
TCGA-ZP-A9D0	0	1091	67	FEMALE	BLACK	T1	NA	NA	NA	G1
TCGA-UB-AA0V	0	314	69	FEMALE	WHITE	NA	NA	NA	I	G1
TCGA-MR-A520	0	229	58	MALE	WHITE	T1	NA	NA	I	G1
TCGA-RC-A6M5	0	15	20	FEMALE	WHITE	T1	N1	M0	IV	G2
TCGA-EP-A2KA	1	627	52	FEMALE	WHITE	T3	NA	NA	III	G3
TCGA-DD-AAE7	0	644	72	MALE	ASIAN	T1	N0	M0	I	G2
TCGA-DD-AAE4	0	608	49	FEMALE	ASIAN	T1	N0	M0	I	G1
TCGA-DD-A4NF	0	942	72	MALE	WHITE	T1	N0	M0	I	G2
TCGA-BW-A5NP	0	0	26	FEMALE	WHITE	T2	N0	M1	IV	G3
TCGA-RC-A6M3	0	0	24	MALE	AMERICAN INDIAN	T2	N0	M0	II	G3
TCGA-DD-AACP	0	415	64	MALE	ASIAN	T1	N0	M0	I	G3
TCGA-DD-AAE0	0	555	45	FEMALE	ASIAN	T3	N0	M0	III	G4
TCGA-BC-A8YO	0	562	66	FEMALE	WHITE	T4	N0	M0	III	G3
TCGA-DD-A3A9	1	931	64	FEMALE	WHITE	T4	N0	M1	IV	G2
TCGA-CC-A7II	0	399	54	MALE	ASIAN	T3	N0	M0	III	G3
TCGA-DD-AAD1	0	564	51	FEMALE	ASIAN	T1	N0	M0	I	G4
TCGA-XR-A8TF	1	693	74	MALE	WHITE	T1	NA	NA	I	G1
TCGA-G3-A6UC	0	671	65	MALE	WHITE	T3	N0	M0	III	G2
TCGA-DD-A1ED	0	2301	68	MALE	WHITE	T1	N0	M0	I	G1
TCGA-CC-5262	1	103	67	MALE	ASIAN	T4	N0	M0	III	G1
TCGA-ZS-A9CF	0	2412	64	MALE	WHITE	T2	NA	NA	II	G2
TCGA-FV-A3I1	1	247	81	FEMALE	WHITE	T2	N0	NA	II	G2
TCGA-DD-AAW0	0	2015	54	MALE	ASIAN	T1	N0	M0	I	G2
TCGA-DD-AAD8	0	1219	73	FEMALE	ASIAN	T1	N0	M0	I	G2
TCGA-ZP-A9D4	0	395	64	FEMALE	WHITE	T1	NA	NA	NA	G1
TCGA-RC-A7SK	0	472	59	MALE	ASIAN	T1	N0	M0	I	G3
TCGA-DD-AAC8	1	16	72	MALE	ASIAN	T1	N0	M0	I	G3
TCGA-GJ-A3OU	0	879	59	MALE	WHITE	T1	NA	NA	I	G2
TCGA-KR-A7K8	0	906	57	MALE	NA	T1	N0	M0	I	G1
TCGA-CC-A1HT	1	101	50	MALE	ASIAN	T3	N0	M0	III	G3
TCGA-BC-A69H	0	444	64	MALE	WHITE	T2	NA	M0	II	G3
TCGA-DD-AAVR	0	2513	44	MALE	ASIAN	T1	N0	M0	I	G2
TCGA-DD-AAE3	0	566	50	MALE	ASIAN	T1	N0	M0	I	G2
TCGA-DD-A4NN	1	899	56	FEMALE	WHITE	T1	N0	M0	I	G3
TCGA-DD-AACC	1	1685	61	MALE	ASIAN	T1	N0	M0	I	G2
TCGA-DD-AADI	0	1085	43	FEMALE	ASIAN	T1	N0	M0	I	G3
TCGA-DD-AAEB	0	478	60	MALE	ASIAN	T1	N0	M0	I	G2
TCGA-2Y-A9H1	1	1229	58	MALE	WHITE	T1	NA	NA	I	G2
TCGA-DD-AACB	0	2324	74	FEMALE	ASIAN	T1	N0	M0	I	G3
TCGA-WX-AA46	0	756	61	MALE	WHITE	T2	NA	NA	II	G1
TCGA-DD-A1EJ	1	1005	71	FEMALE	WHITE	T1	N1	M0	III	G2
TCGA-EP-A2KB	1	596	46	FEMALE	WHITE	T1	NA	NA	I	G2
TCGA-ED-A66X	0	406	35	MALE	ASIAN	T3	N0	M0	III	G3
TCGA-DD-AACW	0	1424	43	MALE	ASIAN	T1	N0	M0	I	G3
TCGA-NI-A4U2	1	1791	71	MALE	WHITE	T3	NA	NA	III	G1
TCGA-ED-A97K	0	6	54	MALE	ASIAN	T3	N0	M0	III	G2
TCGA-G3-A3CK	0	585	61	MALE	ASIAN	T1	N0	M0	I	G2
TCGA-DD-AADW	0	587	48	MALE	ASIAN	T1	N0	M0	I	G3
TCGA-DD-AAVP	0	2752	48	MALE	ASIAN	T1	N0	M0	I	G1
TCGA-DD-A39W	1	827	29	FEMALE	WHITE	T3	N0	M0	III	G2
TCGA-DD-A4NR	1	9	85	FEMALE	WHITE	T1	N0	M0	I	G3
TCGA-DD-AACU	0	1567	59	MALE	ASIAN	T1	N0	M0	I	G3
TCGA-KR-A7K7	0	951	61	FEMALE	WHITE	T2	N0	M0	II	G1
TCGA-DD-AACQ	1	432	50	MALE	ASIAN	T2	N0	M0	II	G3
TCGA-DD-A11B	1	14	73	MALE	WHITE	T1	N0	M0	I	G2
TCGA-DD-A4NS	1	2456	61	FEMALE	WHITE	T1	N0	M0	I	G2
TCGA-DD-A1EH	0	1495	23	MALE	WHITE	T3	N0	M0	III	G3
TCGA-DD-AAW3	0	1633	69	MALE	ASIAN	T1	N0	M0	I	G2
TCGA-DD-AADA	0	1233	66	FEMALE	ASIAN	T1	N0	M0	I	G3
TCGA-UB-A7MF	1	214	56	MALE	WHITE	T3	NA	NA	III	G2
TCGA-DD-A119	1	223	40	MALE	ASIAN	T3	N0	M1	IV	G3
TCGA-2Y-A9H8	1	633	85	FEMALE	WHITE	T1	NA	NA	NA	G2
TCGA-K7-A6G5	0	512	66	MALE	WHITE	T1	N0	NA	I	G2
TCGA-WJ-A86L	0	345	68	FEMALE	WHITE	T1	NA	NA	I	G2
TCGA-ZS-A9CG	0	341	55	MALE	WHITE	T2	NA	NA	II	G2
TCGA-O8-A75V	0	538	54	MALE	NA	T1	NA	NA	I	G2
TCGA-ED-A7PZ	0	6	61	MALE	ASIAN	T2	NA	M0	II	G2
TCGA-DD-A1EL	1	415	23	MALE	BLACK	T2	N0	M0	II	G3
TCGA-G3-A5SL	0	621	70	MALE	WHITE	T2	NA	M0	II	G2
TCGA-DD-A1EE	1	349	73	MALE	WHITE	T3	N0	M0	III	G3
TCGA-CC-5263	1	129	35	MALE	ASIAN	T3	N0	M0	III	G1
TCGA-G3-A3CI	0	180	71	MALE	WHITE	T1	N0	M0	I	G2
TCGA-ED-A5KG	0	854	60	FEMALE	ASIAN	T2	N0	M0	II	G2
TCGA-DD-AAVS	0	1823	56	MALE	ASIAN	T1	N0	M0	I	G2
TCGA-DD-A4NO	0	2245	65	MALE	WHITE	T1	N0	M0	I	G1
TCGA-CC-A3MA	1	303	61	MALE	ASIAN	T3	N0	M0	III	G2
TCGA-NI-A8LF	0	799	74	MALE	WHITE	T1	NA	NA	I	G3
TCGA-5C-A9VH	0	322	70	MALE	WHITE	T1	N0	M0	I	G2
TCGA-DD-A4NE	1	660	75	FEMALE	WHITE	T3	N0	M0	III	G3
TCGA-FV-A4ZQ	0	12	52	MALE	WHITE	T1	NA	M0	I	G2
TCGA-K7-A5RF	0	631	64	MALE	WHITE	T1	NA	NA	I	G1
TCGA-DD-A1EB	0	2017	72	FEMALE	NA	T1	N0	M0	I	G2
TCGA-DD-AAVU	0	2202	46	MALE	ASIAN	T2	N0	M0	II	G2
TCGA-DD-AADU	0	554	60	MALE	ASIAN	T2	N0	M0	II	G3
TCGA-2Y-A9H0	0	3675	49	MALE	WHITE	T3	N0	M0	III	G1
TCGA-GJ-A6C0	1	31	75	FEMALE	WHITE	T2	NA	NA	II	G2
TCGA-ED-A4XI	0	819	58	MALE	ASIAN	T2	N0	M0	II	G3
TCGA-G3-A7M8	0	430	31	MALE	ASIAN	T1	NA	NA	I	G1
TCGA-CC-A3M9	1	300	45	MALE	ASIAN	T3	N0	M0	III	G3
TCGA-FV-A2QR	1	581	75	MALE	WHITE	T1	N0	M0	I	G1
TCGA-MR-A8JO	0	330	34	MALE	WHITE	T1	N0	NA	I	G3
TCGA-DD-A3A6	1	3258	72	FEMALE	WHITE	T2	N0	M0	II	G2
TCGA-G3-AAV4	1	27	83	FEMALE	WHITE	T1	N0	M0	I	G1
TCGA-DD-A11D	1	1560	57	FEMALE	WHITE	T1	N0	M0	I	G2
TCGA-BD-A3EP	0	409	75	FEMALE	BLACK	T1	N0	M0	I	G2
TCGA-EP-A12J	0	570	62	MALE	BLACK	T1	NA	NA	I	G1
TCGA-4R-AA8I	1	262	66	MALE	WHITE	T2	NA	NA	II	G2
TCGA-CC-A7IF	1	649	59	MALE	ASIAN	T3	N0	M0	III	G1
TCGA-KR-A7K0	1	65	65	MALE	WHITE	T1	N0	M0	I	G1
TCGA-CC-A5UE	1	272	48	MALE	ASIAN	T4	N0	M0	III	G2
TCGA-HP-A5MZ	1	91	78	MALE	NA	T1	NA	M0	I	G2
TCGA-CC-A8HU	1	344	39	FEMALE	ASIAN	T3	N0	M0	III	G3
TCGA-DD-AADO	0	453	55	MALE	ASIAN	T1	N0	M0	I	G3
TCGA-DD-AAD5	0	1345	54	MALE	ASIAN	T1	N0	M0	I	G3
TCGA-LG-A6GG	0	387	79	FEMALE	WHITE	T2	NA	M0	II	G2
TCGA-G3-A5SI	1	768	44	MALE	ASIAN	T2	N0	M0	II	G2
TCGA-RG-A7D4	0	1098	69	MALE	BLACK	T2	N0	M0	II	G2
TCGA-BW-A5NQ	0	0	63	MALE	WHITE	T1	NA	NA	I	G3
TCGA-KR-A7K2	0	829	64	MALE	WHITE	T1	N0	M0	I	G1
TCGA-DD-AADM	1	12	58	MALE	ASIAN	T2	N0	M0	II	G3
TCGA-XR-A8TG	0	898	58	MALE	WHITE	T1	NA	M0	I	G2
TCGA-DD-AACD	1	381	48	MALE	ASIAN	T1	N0	M0	I	G4
TCGA-3K-AAZ8	0	396	65	MALE	BLACK	T3	NA	NA	III	G1
TCGA-DD-AAD0	0	137	73	FEMALE	ASIAN	T1	N0	M0	I	G2
TCGA-DD-AADJ	0	1066	70	FEMALE	ASIAN	T1	N0	M0	I	G3
TCGA-ES-A2HS	1	688	80	MALE	WHITE	T1	NA	NA	I	G2
TCGA-HP-A5N0	1	1147	90	FEMALE	NA	NA	NA	M0	NA	NA
TCGA-2V-A95S	0	NA	NA	MALE	ASIAN	T2	NA	NA	II	G3
TCGA-ED-A7XP	0	400	53	FEMALE	ASIAN	T2	N0	M0	II	G3
TCGA-G3-A7M9	1	56	70	MALE	WHITE	T3	NA	NA	III	G2
TCGA-G3-A3CH	0	780	53	MALE	ASIAN	T3	N0	M0	III	G2
TCGA-G3-A25S	1	416	64	MALE	WHITE	T1	N0	M0	I	G2
TCGA-2Y-A9GW	1	1271	64	MALE	WHITE	T1	N0	NA	I	G2
TCGA-BC-A217	1	1397	75	FEMALE	WHITE	T2	NA	M0	II	G3
TCGA-DD-AACX	0	170	66	MALE	ASIAN	T2	N0	M0	II	G3
TCGA-CC-A5UD	1	304	45	MALE	ASIAN	T3	N0	M0	III	G2
TCGA-EP-A26S	0	608	70	MALE	WHITE	T1	N0	NA	I	G2
TCGA-MI-A75E	0	507	61	MALE	WHITE	T4	N0	M0	III	G2
TCGA-DD-AACO	0	1876	40	MALE	ASIAN	T1	N0	M0	I	G3
TCGA-G3-A5SK	0	744	58	MALE	WHITE	T1	NA	M0	I	G1
TCGA-BC-A110	1	2116	51	FEMALE	BLACK	T1	NA	NA	NA	G1
TCGA-G3-A5SM	0	520	58	MALE	WHITE	T2	NA	M0	II	G3
TCGA-ED-A8O5	0	406	59	FEMALE	ASIAN	T3	N0	M0	III	G3
TCGA-FV-A3R2	1	194	75	MALE	WHITE	T1	NA	NA	I	NA
TCGA-DD-A116	1	1622	68	MALE	ASIAN	T3	N0	M0	III	G3
TCGA-DD-A39X	1	1694	78	FEMALE	WHITE	T1	NA	M0	I	G2
TCGA-2Y-A9H2	0	1731	64	FEMALE	WHITE	T1	N0	NA	I	G3
TCGA-CC-A9FS	0	211	55	MALE	ASIAN	T2	N0	M0	II	G2
TCGA-XR-A8TD	0	1030	49	FEMALE	WHITE	T3	N0	M0	III	G3
TCGA-ZP-A9D2	1	765	51	MALE	WHITE	T2	NA	NA	NA	G2
TCGA-DD-A4NK	1	1210	80	FEMALE	WHITE	T3	N0	M0	III	G2
TCGA-FV-A4ZP	1	2486	78	MALE	WHITE	T3	NA	M0	III	G2
TCGA-DD-AAE2	0	638	51	MALE	ASIAN	T1	N0	M0	I	G3
TCGA-DD-A39Z	1	601	43	FEMALE	NA	T2	NA	M0	II	G2
TCGA-5R-AA1D	0	449	17	FEMALE	WHITE	T3	N0	M0	III	G3
TCGA-2Y-A9H7	0	1168	81	FEMALE	WHITE	T1	N0	NA	I	G2
TCGA-CC-5264	1	102	71	MALE	ASIAN	T3	N0	M0	III	G2
TCGA-UB-A7ME	0	486	51	MALE	ASIAN	T1	NA	NA	I	G2
TCGA-UB-A7MD	1	52	67	MALE	BLACK	T1	N0	NA	I	G3
TCGA-RC-A6M6	0	9	75	MALE	WHITE	T2	NA	M0	II	G3
TCGA-DD-A3A8	1	11	75	MALE	WHITE	T2	N0	M0	II	G2
TCGA-ED-A7PX	0	6	48	FEMALE	ASIAN	T2	NA	M0	II	G3
TCGA-DD-AACZ	1	171	63	FEMALE	ASIAN	T1	N0	M0	I	G4
TCGA-DD-A39V	1	643	77	MALE	WHITE	T2	NA	M0	II	G3
TCGA-ZS-A9CE	0	1241	79	FEMALE	WHITE	T2	NA	NA	II	G1
TCGA-5R-AA1C	0	520	57	MALE	WHITE	T2	N0	M0	II	G2
TCGA-G3-A25Z	0	655	58	MALE	ASIAN	T1	N0	M0	I	G2
TCGA-5R-AAAM	1	46	65	FEMALE	WHITE	T2	N0	M0	II	G2
TCGA-ES-A2HT	1	438	54	MALE	BLACK	T1	NA	NA	I	G2
TCGA-DD-A3A7	1	419	67	MALE	NA	T3	N0	M0	III	G3
TCGA-BD-A2L6	0	1363	69	MALE	WHITE	T2	NA	NA	NA	G2
TCGA-DD-AAE9	0	722	69	MALE	ASIAN	T1	N0	M0	I	G3
TCGA-CC-A7IH	0	365	58	MALE	ASIAN	T3	N0	M0	III	G1
TCGA-DD-AACL	1	107	66	FEMALE	ASIAN	T1	N0	M0	I	G3
TCGA-CC-5259	0	250	60	FEMALE	ASIAN	T4	N0	M0	III	G2
TCGA-G3-A7M6	0	632	60	FEMALE	WHITE	T1	NA	NA	I	G3
TCGA-DD-AAD6	0	672	66	MALE	ASIAN	T3	N0	M0	III	G3
TCGA-FV-A2QQ	0	729	80	MALE	WHITE	T1	N0	NA	I	G2
TCGA-2Y-A9GX	0	2442	68	MALE	WHITE	T1	NA	NA	I	G2
TCGA-BD-A3ER	0	1115	62	MALE	WHITE	T2	NA	NA	II	G2
TCGA-DD-AADC	1	425	53	MALE	ASIAN	T1	N0	M0	I	G3
TCGA-BC-A10Z	1	34	62	FEMALE	WHITE	T1	N0	NA	I	G2
TCGA-5C-AAPD	0	20	61	MALE	ASIAN	T2	N0	M0	II	G1
TCGA-DD-AAED	0	763	51	MALE	ASIAN	T1	N0	M0	I	G3
TCGA-DD-AACI	0	1618	69	MALE	ASIAN	T2	N0	M0	II	G3
TCGA-G3-A25Y	1	452	52	FEMALE	ASIAN	T1	N0	M0	I	G3
TCGA-ZP-A9CY	0	782	66	FEMALE	WHITE	T1	NA	NA	NA	G1
TCGA-PD-A5DF	1	639	58	FEMALE	WHITE	T4	N0	M0	III	G2
TCGA-DD-A114	1	1149	42	MALE	BLACK	T2	NA	M0	II	G3
TCGA-DD-AAVY	0	1970	56	MALE	ASIAN	T3	N0	M0	III	G2
TCGA-BC-A10S	1	1423	81	MALE	WHITE	T3	NA	NA	NA	G1
TCGA-CC-A123	0	219	24	FEMALE	ASIAN	T3	N0	M0	III	G1
TCGA-MI-A75H	0	747	77	MALE	WHITE	NA	NA	NA	NA	NA
TCGA-DD-AADG	0	1145	70	MALE	ASIAN	T3	N0	M0	III	G3
TCGA-BC-A10U	1	837	69	MALE	WHITE	T2	NA	NA	NA	G2
TCGA-CC-A7IG	1	299	47	MALE	ASIAN	T2	N0	M0	II	G2
TCGA-DD-A3A3	1	535	45	MALE	ASIAN	T1	N0	M0	I	G2
TCGA-2Y-A9GZ	1	848	82	FEMALE	WHITE	T2	NA	NA	II	G2
TCGA-K7-AAU7	0	359	61	MALE	WHITE	T2	NA	NA	II	G2
TCGA-BW-A5NO	0	20	50	MALE	BLACK	T3	NA	NA	III	G2
TCGA-DD-AAVX	0	1718	38	MALE	ASIAN	T2	N0	M0	II	G2
TCGA-DD-A4NJ	0	928	54	FEMALE	WHITE	T2	N0	M0	II	G2
TCGA-DD-AACS	0	1804	39	MALE	ASIAN	T1	N0	M0	I	G3
TCGA-UB-AA0U	0	327	60	MALE	WHITE	T2	NA	NA	II	G2
TCGA-CC-A9FW	0	248	68	MALE	ASIAN	T3	N0	M0	III	G2
TCGA-CC-A8HT	1	140	74	MALE	ASIAN	T3	N0	M0	III	G2
TCGA-G3-AAUZ	0	480	48	MALE	NA	T1	N0	M0	I	G2
TCGA-G3-A25U	0	1636	63	FEMALE	ASIAN	T1	N0	M0	I	G3
TCGA-DD-AAEK	0	1067	51	MALE	ASIAN	T2	N0	M0	II	G3
TCGA-DD-AAEH	0	784	73	MALE	ASIAN	T1	N0	M0	I	G2
TCGA-DD-A73F	0	1085	77	FEMALE	WHITE	T1	N0	M0	I	G1
TCGA-2Y-A9HA	1	36	70	MALE	WHITE	T2	NA	NA	II	G2
TCGA-UB-A7MC	0	500	59	MALE	WHITE	T3	N0	NA	III	G3
TCGA-DD-AACG	1	469	52	MALE	ASIAN	T2	N0	M0	II	G4
TCGA-2Y-A9GY	1	757	64	FEMALE	WHITE	T2	NA	NA	II	G3
TCGA-DD-A1EF	1	394	57	FEMALE	WHITE	T1	N0	M0	I	G3
TCGA-DD-AADQ	0	436	59	MALE	ASIAN	T2	N0	M0	II	G3
TCGA-DD-AACA	0	2301	65	MALE	ASIAN	T1	N0	M0	I	G3
TCGA-DD-A1EK	1	558	64	FEMALE	WHITE	T4	N0	M1	IV	G2
TCGA-DD-AAD2	0	658	66	MALE	ASIAN	T1	N0	M0	I	G2
TCGA-DD-A11C	0	662	69	MALE	WHITE	T1	N0	M0	I	G3
TCGA-DD-AAEI	0	1531	72	MALE	ASIAN	T1	N0	M0	I	G2
TCGA-G3-AAV5	0	354	67	MALE	WHITE	T2	N0	M0	II	G2
TCGA-DD-AADK	0	1049	68	FEMALE	ASIAN	T2	N0	M0	II	G3
TCGA-2Y-A9H5	1	555	59	FEMALE	WHITE	T1	N0	NA	I	G3
TCGA-FV-A3I0	0	848	76	FEMALE	WHITE	T2	NA	M0	II	G2
TCGA-CC-A7IL	1	278	61	MALE	ASIAN	T3	N0	M0	III	G1
TCGA-DD-A115	1	2542	53	MALE	WHITE	T3	N0	M0	III	G2
TCGA-2Y-A9GS	1	724	58	MALE	WHITE	T2	NA	NA	NA	G2
TCGA-ZP-A9CV	1	1088	59	MALE	WHITE	T1	NA	NA	NA	G1
TCGA-BC-A69I	0	387	69	MALE	WHITE	T1	N0	M0	I	G1
TCGA-ZP-A9D1	0	21	56	FEMALE	WHITE	T1	NA	NA	NA	G2
TCGA-MI-A75C	0	291	64	MALE	WHITE	T1	N0	M0	I	G3
TCGA-DD-AADV	0	574	50	MALE	ASIAN	T1	N0	M0	I	G3
TCGA-BC-A10Y	1	711	76	MALE	WHITE	T4	NA	NA	NA	G3
TCGA-DD-AACV	0	1531	53	MALE	ASIAN	T1	N0	M0	I	G3
TCGA-DD-AADR	0	2028	58	MALE	ASIAN	T1	N0	M0	I	G3
TCGA-EP-A2KC	1	19	62	MALE	BLACK	T1	NA	NA	I	G3
TCGA-DD-AACJ	0	2102	75	MALE	ASIAN	T2	N0	M0	II	G2
TCGA-BC-A10R	1	308	66	FEMALE	WHITE	T3	NA	NA	NA	G2
TCGA-LG-A9QD	0	366	68	MALE	WHITE	T3	N0	M0	III	G2
TCGA-WX-AA44	0	615	64	FEMALE	WHITE	T1	NA	NA	I	G3
TCGA-DD-A113	0	2425	55	FEMALE	WHITE	T2	N0	M0	II	G3
TCGA-FV-A496	0	10	84	FEMALE	WHITE	T1	NA	M0	I	G2
TCGA-DD-A1EC	0	602	20	FEMALE	WHITE	T1	N0	M0	I	G3
TCGA-BC-A10Q	1	1135	72	FEMALE	WHITE	T2	NA	NA	NA	NA
TCGA-DD-AAVW	0	2317	35	MALE	ASIAN	T1	N0	M0	I	G2
TCGA-2Y-A9H3	0	1516	45	MALE	WHITE	T2	NA	NA	II	G1
TCGA-DD-A4NH	0	917	65	FEMALE	WHITE	T3	N0	M0	III	G3
TCGA-CC-A7IE	1	217	57	MALE	ASIAN	T3	N0	M0	III	G2
TCGA-DD-A4NQ	1	373	60	MALE	WHITE	T2	N0	M0	II	G3
TCGA-DD-A4NG	1	802	77	MALE	WHITE	T3	NA	M0	III	G2
TCGA-DD-AAW2	0	1855	69	MALE	ASIAN	T1	N0	M0	I	G2
TCGA-DD-A73B	1	283	72	FEMALE	WHITE	T1	N0	M0	I	G2
TCGA-DD-A4NI	0	816	67	MALE	WHITE	T2	NA	M0	II	G2
TCGA-MI-A75G	0	698	63	MALE	WHITE	T2	N0	M0	II	G2
TCGA-BC-A10X	1	770	52	FEMALE	WHITE	T3	N0	NA	III	G2
TCGA-CC-A3MC	0	363	54	MALE	ASIAN	T3	N0	M0	III	G2
TCGA-2Y-A9GV	1	2532	54	FEMALE	WHITE	T1	NA	NA	I	G1
TCGA-DD-A73G	0	3478	73	FEMALE	WHITE	T1	N0	M0	I	G3
TCGA-CC-5260	1	87	61	FEMALE	ASIAN	T4	N0	M0	III	G1
TCGA-CC-A7IK	1	262	59	MALE	ASIAN	T3	N0	M0	III	G3
TCGA-DD-A4NL	0	1711	46	MALE	WHITE	T1	N0	M0	I	G1
TCGA-DD-A3A1	1	233	65	MALE	NA	T3	N0	M0	III	G2
TCGA-G3-AAV2	0	372	50	MALE	WHITE	T1	N0	M0	I	G1
TCGA-BC-A216	0	1351	62	FEMALE	WHITE	T3	NA	M0	III	G2
TCGA-DD-A4NV	0	2398	61	MALE	WHITE	T3	N0	M0	III	G1
TCGA-ED-A627	0	423	74	MALE	WHITE	T1	NA	M0	I	G2
TCGA-RC-A7S9	0	640	47	FEMALE	ASIAN	T1	N0	M0	I	G3
TCGA-DD-AADD	0	1231	51	MALE	ASIAN	T1	N0	M0	I	G4
TCGA-BC-A10W	1	91	50	MALE	ASIAN	T4	NA	NA	NA	G3
TCGA-BC-A3KG	0	680	68	FEMALE	WHITE	T2	N0	M0	II	G3
TCGA-DD-AACN	0	1302	32	MALE	ASIAN	T1	N0	M0	I	G3
TCGA-G3-AAV6	1	65	53	FEMALE	WHITE	T3	N0	M0	III	G3
TCGA-DD-AAVZ	0	1900	38	MALE	ASIAN	T1	N0	M0	I	G2
TCGA-CC-A9FU	0	0	52	FEMALE	ASIAN	T3	N0	M0	III	G2
TCGA-DD-AACE	0	2184	62	MALE	ASIAN	T1	N0	M0	I	G3
TCGA-BC-A3KF	0	8	66	FEMALE	WHITE	T1	NA	M0	I	G2
TCGA-ZS-A9CD	1	1386	73	MALE	WHITE	T2	NA	NA	II	G2
TCGA-DD-AADY	0	555	55	FEMALE	ASIAN	T1	N0	M0	I	G2
TCGA-2Y-A9H4	0	1452	68	MALE	BLACK	T1	N0	NA	I	G2
TCGA-WX-AA47	1	556	33	FEMALE	WHITE	T3	NA	NA	III	G2
TCGA-G3-A5SJ	0	698	59	MALE	WHITE	T1	NA	M0	I	G2
TCGA-YA-A8S7	1	412	68	MALE	WHITE	T3	N0	NA	III	G3
TCGA-FV-A495	0	1	51	FEMALE	WHITE	T2	NA	M0	II	G2
TCGA-DD-A4NP	0	3308	32	MALE	WHITE	T1	N0	M0	I	G3
TCGA-MI-A75I	0	630	61	MALE	BLACK	T2	NA	NA	NA	G1
TCGA-DD-A3A5	1	3125	66	FEMALE	WHITE	T3	N0	M0	III	G2
TCGA-DD-AACY	0	1450	61	MALE	ASIAN	T1	N0	M0	I	G3
TCGA-CC-A5UC	1	347	63	MALE	ASIAN	T3	N0	M0	III	G3
TCGA-CC-A8HV	1	279	51	FEMALE	ASIAN	T2	N0	M0	II	G2
TCGA-BC-A5W4	1	547	69	MALE	WHITE	T3	NA	M0	III	G3
TCGA-RC-A7SF	0	579	66	MALE	ASIAN	T1	N0	M0	I	G2
TCGA-RC-A6M4	0	22	74	FEMALE	WHITE	T3	NA	NA	III	G2
TCGA-ED-A7XO	0	427	29	MALE	ASIAN	T3	N0	M0	III	G2

## Sheet: Table-S3
Table S3 Differential expression of total lncRNAs in TCGA-HCC cohort
id	logFC	P.Value
AC107396.1	-1.42466	1.34377e-90
AC245123.1	-0.301039	2.72942e-85
FENDRR	-0.561034	7.06955e-71
AC092155.1	-0.299934	2.40456e-69
AC016682.1	-2.32714	4.98696e-65
AC138356.1	-1.51354	3.27203e-57
AC008556.1	-1.22567	5.14951e-57
AF165147.1	-0.345498	9.9624e-57
LINC01818	-1.73184	5.78783e-56
LINC01093	-4.04	6.62588e-55
AC004160.1	-1.11021	1.5407e-54
LRIG2-DT	-0.612338	3.50467e-54
AC093725.2	-0.558055	3.17515e-50
PCDH9-AS2	-1.5875	1.24909e-49
AL121892.1	-0.232267	2.45556e-49
AC010776.2	-0.160636	5.53798e-49
AC092969.1	-0.643253	2.4341e-46
AL360013.3	-3.94801	2.87581e-46
AC010280.1	-1.29474	5.27175e-46
LINC02027	-2.22662	2.6866e-45
AC010280.2	-2.59607	1.10991e-44
LINC01612	-1.61729	4.609e-43
HAND2-AS1	-0.793368	1.91094e-42
AL359715.3	-1.34396	3.71184e-42
AC092384.2	-1.30578	1.13354e-41
AL603840.1	-0.0905517	1.30121e-41
AC099508.2	-2.14878	1.35166e-41
HTR2A-AS1	-0.520509	2.22642e-41
B4GALT1-AS1	-0.972025	2.46404e-40
LINC01620	-0.931716	2.87875e-40
AC090227.3	-1.17656	3.3611e-40
RBMS3-AS3	-0.185536	4.08755e-39
AC023158.1	-0.150899	1.12301e-38
AC004160.2	-1.12296	1.73088e-38
AP000442.1	-0.555331	2.73473e-38
AC026369.3	-1.13836	4.37015e-38
AC063938.1	-0.479664	7.78849e-38
GNG12-AS1	-0.57452	2.67637e-37
AC007535.1	-2.32043	4.10836e-37
AC245187.2	-0.105579	7.92058e-37
LINC02153	-0.287461	1.04667e-36
AC010547.2	-2.69702	1.31355e-36
HAO2-IT1	-1.50106	3.83832e-36
AC124242.1	-0.611117	9.71061e-36
AL161740.1	-1.31171	1.04597e-35
LINC02275	-0.57024	3.75106e-35
AC010872.2	-2.33668	1.11395e-34
LINC02881	-0.203536	1.12031e-34
AC015468.1	-0.147268	1.54587e-34
AC129507.1	-0.66579	1.74289e-34
LINC01863	-1.10677	1.93175e-34
AC004540.2	-1.07923	2.11663e-34
AC009063.3	-0.0720313	2.84735e-34
NCOA7-AS1	-0.964731	3.32703e-34
AL161430.1	-0.999594	3.60789e-34
LY6E-DT	-1.0014	5.01348e-34
LINC01537	-0.56627	1.34144e-33
AL162377.1	-0.606195	5.74387e-33
AC034139.1	-1.34074	5.88739e-33
WARS2-IT1	-0.36039	6.74557e-33
AC016999.1	-0.862488	1.07298e-32
LINC02428	-2.20321	1.71624e-32
LINC02723	-0.387511	3.3247e-32
AC108075.1	-0.647738	4.51142e-32
AL021328.1	-1.89661	4.75943e-32
AC009166.3	-0.66458	2.03836e-31
AC021660.4	-0.564686	3.55941e-31
LINC00907	-0.420198	1.30102e-30
AC006960.2	-0.822231	1.88729e-30
AC104809.1	-2.51661	2.09878e-30
HHIP-AS1	-1.04528	2.98697e-30
AC012409.1	-1.61172	2.99526e-30
AC019257.1	-0.702883	3.63505e-30
AC016027.1	-0.689748	3.70957e-30
HID1-AS1	-0.631648	4.67038e-30
TMEM220-AS1	-1.25915	5.00281e-30
AC110995.1	-0.974373	5.73393e-30
AC104024.1	-0.0885548	1.04391e-29
AL512791.2	-0.279399	1.11906e-29
AL161668.4	-2.25047	1.1454e-29
AC009159.3	-1.28124	1.22397e-29
AC009831.1	-0.62099	1.42754e-29
AC022387.2	-0.491558	3.45383e-29
AP002755.1	-0.35277	4.5652e-29
AC087392.1	-2.14425	8.11552e-29
AC100849.1	-0.224941	1.3627e-28
AC106822.1	-1.201	1.37533e-28
TMEM26-AS1	-0.235057	1.55777e-28
AL391117.1	-0.651095	2.28019e-28
MAGI2-AS3	-1.48397	2.4326e-28
AC007221.1	-1.22473	4.76491e-28
AC007319.1	-1.35828	5.29595e-28
AC008080.1	-0.240096	5.90988e-28
AC007652.3	-0.0950212	6.40195e-28
AC105384.1	-0.330163	1.02699e-27
AC010719.1	1.49728	3.87306e-27
LINC00885	-1.37416	4.20944e-27
LINC02156	-0.60367	5.85816e-27
AP000253.1	-0.371177	6.81923e-27
AC100810.1	-1.21663	7.66777e-27
LINC01767	-1.92516	2.28813e-26
LINC01625	-0.608103	2.42488e-26
U91324.1	-1.38615	2.70649e-26
AL078590.2	-0.654386	3.86255e-26
AC007344.1	-1.6436	2.56714e-25
CYP2U1-AS1	-0.366799	2.85133e-25
CAPN10-DT	0.541414	3.64087e-25
AC020978.4	-2.09574	3.65174e-25
AC009137.2	-0.604886	4.57189e-25
AC005538.3	-0.608265	7.57493e-25
AP002954.1	-0.734873	7.86363e-25
AL357033.2	-0.668495	1.27932e-24
FGF14-AS2	-1.39461	1.49373e-24
LINC00310	-0.245744	1.62391e-24
AL157832.2	-0.215275	1.89725e-24
LINC02671	-0.336305	2.43113e-24
FAM99B	-2.33023	2.45181e-24
ZKSCAN2-DT	0.52817	2.56528e-24
AC079061.1	-1.24552	2.70256e-24
AC132192.2	0.807608	4.63421e-24
AC092661.1	-0.0291369	4.73497e-24
AP006285.1	-1.25153	5.59818e-24
LINC01089	0.844932	6.63759e-24
B3GALT5-AS1	-0.31066	7.02141e-24
AC009831.3	-0.465388	8.5489e-24
AC010776.3	-0.136814	9.06117e-24
AC245187.1	-0.120077	9.63961e-24
LINC01714	-0.993609	1.11418e-23
AC103740.1	-1.06177	1.41033e-23
LINC02593	-0.807929	1.41941e-23
ST3GAL6-AS1	-0.415054	3.3308e-23
ST6GAL2-IT1	-0.251216	3.45148e-23
LINC02580	-0.588596	7.39196e-23
MIR3945HG	-0.262547	8.42894e-23
AL137026.3	-0.218204	8.42984e-23
AC009509.4	-0.773026	8.9154e-23
AC084871.3	-0.287915	9.18051e-23
AC008780.1	-1.83097	1.14223e-22
AC034111.2	-0.156783	1.48703e-22
AL358216.1	-0.135104	1.60973e-22
AC007920.2	-0.544096	1.72905e-22
AC112206.2	-1.6969	1.74466e-22
AP000696.2	-0.624091	1.76141e-22
AL161645.2	-1.4511	1.76375e-22
AC003988.1	-0.362476	2.37502e-22
FAM3D-AS1	-0.413415	3.43916e-22
FAM99A	-3.19966	3.44217e-22
TUBA3FP	-0.118119	3.75201e-22
LINC02388	-0.504012	3.92105e-22
AC245884.11	-0.0997078	4.67351e-22
AC092652.2	-0.188522	7.16739e-22
AC092119.2	0.584519	9.68668e-22
MGC27382	-0.72517	1.14329e-21
SNHG1	1.18527	1.25803e-21
AC026461.2	-1.30198	1.73428e-21
LINC02705	-0.255014	1.95269e-21
AC009093.10	-0.187269	2.88452e-21
DNM3OS	-0.759422	3.43558e-21
AL606970.5	-0.0652758	4.08683e-21
LINC00844	-2.05524	4.66279e-21
LINC00598	-0.478667	5.08329e-21
AL358613.2	-0.521917	5.47134e-21
TMED2-DT	0.284917	6.03374e-21
NFE2L1-DT	0.420576	7.11873e-21
PWRN1	-0.0569579	7.71643e-21
LINC02754	-1.80698	8.97991e-21
AP006216.2	-1.76193	9.08189e-21
EPS15-AS1	-0.960499	9.10261e-21
LINC01725	-0.256868	9.20463e-21
AC119424.1	-1.40872	9.36848e-21
AC129507.2	-1.3271	1.02913e-20
AL139254.3	-0.806745	1.5044e-20
AC093677.2	-0.272856	1.50662e-20
AC011407.1	-0.480155	1.5795e-20
TSBP1-AS1	-0.084902	2.23164e-20
LINC01197	-0.306549	3.36965e-20
AL356952.1	-0.113484	3.71136e-20
ARHGEF26-AS1	-0.261784	3.73001e-20
AC092422.1	-0.138537	3.84678e-20
AP000547.3	-0.268671	3.93249e-20
AF127577.4	-0.59757	4.07346e-20
MIR99AHG	-0.334339	4.42697e-20
MMADHC-DT	-0.241176	4.78903e-20
AL139385.1	-1.12661	5.90275e-20
LINC02840	-0.310864	6.67972e-20
AC019193.3	-0.327088	8.77463e-20
AC007262.2	-0.288252	1.00584e-19
AC040168.1	-0.238056	1.38434e-19
LINC01679	-0.592011	1.42371e-19
AL135925.1	-0.508465	2.22883e-19
AC097537.1	-0.075548	2.22944e-19
LINC01311	0.597261	2.65912e-19
RPL34-DT	-0.128651	2.68699e-19
AC002460.2	-0.118254	2.90504e-19
AL078581.2	-0.80397	3.04371e-19
AC009630.4	-0.205298	3.06342e-19
AC020651.2	-0.392682	3.10012e-19
AC026469.1	-0.459254	3.63143e-19
LINC02037	-1.59429	3.7455e-19
AC100801.2	-0.354946	3.81294e-19
AC087477.2	-0.309385	5.72839e-19
AC005332.5	0.765036	6.66955e-19
AC008549.1	-2.59601	7.55226e-19
GAS5	1.4062	7.92684e-19
LENG8-AS1	0.649006	1.12737e-18
AL355488.1	0.833335	1.14572e-18
AC092171.4	0.571796	1.33037e-18
AL606489.1	1.0722	1.34412e-18
AL122023.1	-0.673414	1.34937e-18
AL158055.1	-0.0365196	1.99032e-18
AC036176.1	-1.15923	2.1485e-18
AL078459.1	-0.140095	2.80411e-18
AL160408.6	-0.862627	3.64501e-18
AC012613.2	-0.0979272	3.71072e-18
AC025470.2	-0.14365	3.85624e-18
LINC02319	-0.296199	4.66903e-18
AC092053.3	-0.258145	4.87134e-18
AL031722.1	-1.11451	5.82741e-18
AC118754.1	-0.901019	6.13143e-18
AC007298.2	-0.84431	6.16502e-18
PELATON	-0.720242	8.01268e-18
PCAT18	-0.117211	8.20626e-18
AP002433.2	-0.55018	8.53207e-18
LINC00399	-0.738961	9.52925e-18
LINC01229	-0.439185	1.01787e-17
AL138749.1	-0.741219	1.14985e-17
GTSCR1	-0.282732	1.2314e-17
AC068338.2	-0.759342	1.26153e-17
C17orf102	-0.0390089	1.30478e-17
LINC01831	-2.0231	1.40371e-17
AC078942.1	-0.411113	1.47775e-17
HCG25	0.212295	1.68234e-17
AC245519.1	-0.0720426	1.74414e-17
AL031055.1	-0.900158	1.86343e-17
AL359541.1	-0.462834	2.12586e-17
GLIDR	-0.115006	2.26894e-17
ASB16-AS1	0.624593	2.99341e-17
AC068205.2	0.380436	3.04077e-17
AC018809.1	0.613885	3.0544e-17
AC023590.1	-0.143428	3.31392e-17
LINC01979	-0.432969	3.99721e-17
ADAMTS9-AS2	-0.153009	4.22787e-17
AC079766.1	-0.637789	4.3447e-17
UXT-AS1	-0.305947	4.41446e-17
PTPRD-AS1	-0.285389	4.49701e-17
AL034417.4	-0.998946	4.57699e-17
AL513320.1	0.535788	4.89545e-17
LINC02691	-0.440117	6.51522e-17
AC015922.3	-0.994429	6.59856e-17
AC005034.6	-0.0889078	6.97609e-17
AC024361.1	0.728599	7.44822e-17
NCKAP5-AS2	-0.36242	7.50656e-17
LINC01488	-1.29827	8.13914e-17
AL359762.1	-0.544442	9.22366e-17
AL121906.2	0.864611	9.73866e-17
AC011921.1	0.292225	9.83908e-17
LINC02880	-0.0817785	1.05187e-16
AC012613.1	-0.159457	1.16826e-16
SOCS2-AS1	-0.808192	1.22653e-16
LINC02635	-0.174314	1.22917e-16
LINC01128	-0.566211	1.36576e-16
AC105053.1	-0.134963	1.41739e-16
VIPR1-AS1	-0.0714762	1.4812e-16
AL023803.2	0.819602	1.71269e-16
AC005280.2	-0.230312	1.73563e-16
AL359232.1	-0.225921	1.75641e-16
AL713852.1	-0.343614	1.80661e-16
AC044893.1	-0.0624066	1.9988e-16
AC008250.2	-0.961883	2.08292e-16
AP000977.1	-0.109005	2.11415e-16
RUSC1-AS1	0.89079	2.28857e-16
AC006249.1	-0.504448	2.31726e-16
AC099684.1	-0.658649	2.62991e-16
AL451050.2	0.515012	2.73218e-16
FAM85B	-0.347822	2.7881e-16
AC092910.3	0.355382	2.89752e-16
AC105137.2	0.34105	3.00774e-16
LINC01702	-2.31048	3.07527e-16
SUCLG2-AS1	-0.491875	3.41093e-16
AL031602.2	-0.455672	3.46135e-16
AL035661.1	-2.02862	4.22481e-16
WDFY3-AS2	-0.33716	4.55064e-16
CCDC26	-0.0401005	4.64233e-16
DHRS4-AS1	-0.960561	4.7521e-16
MAPKAPK5-AS1	0.580362	4.85984e-16
LINC02640	-0.952967	4.97999e-16
CDC37L1-DT	-0.882643	5.39149e-16
STEAP3-AS1	-0.139714	5.71382e-16
AL360219.1	-0.826287	5.76925e-16
AC005064.1	-0.0737177	5.79147e-16
AC108210.1	-0.266894	6.09392e-16
LINC01018	-2.55868	6.15344e-16
AC025062.3	-1.23921	6.19479e-16
AL158064.1	-0.464069	6.56578e-16
LINC02005	-0.139602	6.85056e-16
AC005224.2	-0.321741	7.27365e-16
MIR34AHG	0.553038	7.42588e-16
AL353708.3	0.474982	7.69791e-16
AC004522.5	-0.995716	8.00512e-16
AC107375.1	0.586232	8.75213e-16
AL161782.1	-0.189946	1.00098e-15
ARIH2OS	0.537562	1.00916e-15
AP001065.3	-1.55777	1.01114e-15
AC116025.1	-1.16039	1.01154e-15
AL391845.2	0.32242	1.05971e-15
LINC01507	-0.580701	1.11726e-15
AF111167.2	-0.658426	1.18035e-15
LINC02362	-1.49525	1.28154e-15
MIR4435-2HG	0.403293	1.32805e-15
SUGT1-DT	0.521457	1.44233e-15
AC109322.1	0.84825	1.52686e-15
AL031775.2	-0.701051	1.52953e-15
AC244153.1	-0.539953	1.60359e-15
AGAP1-IT1	-1.38054	1.63082e-15
SGMS1-AS1	-0.330418	1.69755e-15
AC006460.2	-0.139029	1.76764e-15
AC106793.1	-0.241649	1.7913e-15
AC023158.2	-0.0982659	1.88064e-15
LINC00853	1.22243	1.9096e-15
ZNF22-AS1	-0.727133	2.0133e-15
LINC01004	0.656742	2.37008e-15
PACRG-AS3	-0.0459094	2.51253e-15
DDX11-AS1	0.27478	2.65695e-15
LINC00574	-0.657262	2.79022e-15
PARTICL	0.538963	2.9252e-15
AC087501.4	-0.420513	3.08374e-15
AC087521.1	-0.359746	3.17672e-15
AC246817.2	-0.0447069	3.28934e-15
AC129507.3	-0.718597	3.48585e-15
AC018755.4	-1.02124	3.79704e-15
AC009093.5	-1.34522	3.80667e-15
PTPRN2-AS1	-0.546563	3.8875e-15
LINC02028	-0.537139	3.95225e-15
C8orf44	0.501873	4.36956e-15
SATB2-AS1	0.469792	4.45381e-15
LINC02585	0.932671	4.56472e-15
AC104971.1	-0.432501	4.75812e-15
AL355612.1	-0.262281	5.20833e-15
AC091588.3	-0.349467	6.17263e-15
AL353693.1	-0.500522	6.31316e-15
AC026904.2	-0.0977457	6.42992e-15
AL136162.1	0.514717	6.81321e-15
AC018467.1	-1.19154	7.30623e-15
AC134312.6	-0.453186	7.37843e-15
ZRANB2-AS2	-0.0521467	7.43148e-15
AC090559.1	-0.792922	8.3212e-15
AP000472.1	-0.298432	9.33559e-15
MAFG-DT	1.10407	9.74057e-15
CLRN1-AS1	-0.327239	1.031e-14
LINC02875	0.678094	1.04898e-14
F11-AS1	-0.341606	1.04954e-14
AL162231.2	-0.869021	1.18129e-14
LINC02160	-0.594746	1.19199e-14
TRAM2-AS1	-0.651271	1.22309e-14
HNF4A-AS1	-1.92323	1.23312e-14
AC069209.2	-0.207775	1.44008e-14
LINC01348	-1.90507	1.57968e-14
AC102953.2	0.638091	1.8791e-14
AC015922.2	-1.01324	1.90618e-14
AL359915.1	-0.606912	1.91988e-14
AL360267.2	-0.595026	1.9513e-14
AC114810.1	-0.993845	2.05537e-14
AL592156.1	-0.0768443	2.35765e-14
BACE1-AS	0.402026	2.38739e-14
AC090844.2	-0.571916	2.42519e-14
AC087854.1	-0.167754	2.42871e-14
Z99289.1	-0.271369	2.42944e-14
AL121933.2	-0.66582	2.44149e-14
RBM26-AS1	-0.449329	2.53675e-14
AC139100.2	0.853649	2.66355e-14
SNHG7	0.989031	3.05543e-14
AL021155.4	-0.217038	3.11157e-14
THUMPD3-AS1	0.489734	3.14265e-14
GABRG3-AS1	-0.0206286	4.07866e-14
SFTA1P	0.309618	4.15415e-14
AL359380.1	-0.405563	4.33489e-14
LINC02259	-0.481331	4.44674e-14
AC004832.5	-1.09199	4.49157e-14
AC048341.2	0.773403	4.5466e-14
MED14OS	-0.479027	4.97375e-14
AC073352.1	0.387034	5.12538e-14
AC106845.1	-0.184225	5.77206e-14
AC092747.1	-0.243366	6.77329e-14
LINC02624	-0.120118	7.14739e-14
AL360014.1	-0.0657505	7.17689e-14
AP000766.1	-0.317709	7.34808e-14
COX10-AS1	-0.332048	7.5955e-14
LINC01877	-0.0495022	7.88184e-14
LINC01428	-0.522647	7.94975e-14
AL117336.1	-0.698067	8.65193e-14
LINC02766	-1.04962	9.42517e-14
AL355073.2	-0.219135	1.00626e-13
AL138955.1	-0.318179	1.02359e-13
AC074024.1	-0.10852	1.30265e-13
AC018742.1	-0.364666	1.42162e-13
AC108058.1	-0.119221	1.50762e-13
AC023908.3	0.157425	1.52056e-13
AL133467.1	-0.675682	1.54656e-13
AC004832.6	-0.290667	1.58691e-13
AC026803.3	-1.58867	1.61827e-13
SNHG4	0.845237	1.63037e-13
AC010336.2	-0.614186	1.66807e-13
ITGA6-AS1	-0.266205	1.7023e-13
AC007786.4	-0.0112323	1.76189e-13
AC092809.2	-0.500998	1.87081e-13
AC106881.1	-0.147813	1.89771e-13
AL365181.3	1.87856	1.91607e-13
U91319.1	-1.09528	1.93646e-13
RAD51-AS1	0.546395	1.98053e-13
AC232271.1	0.384539	2.02825e-13
AC005856.1	-0.0806103	2.25108e-13
AL354707.1	-1.08653	2.27766e-13
AL731569.1	0.307693	2.52351e-13
AL133279.1	-0.327809	2.57927e-13
AL365259.1	-0.428948	2.912e-13
DLG5-AS1	0.508388	3.04102e-13
AL354872.1	-1.7425	3.22714e-13
LINC01378	-0.0128321	3.23079e-13
AC015468.3	-0.0627886	3.39438e-13
AC079142.1	-0.228569	3.63012e-13
LINC01750	-0.55767	3.64705e-13
AC009053.2	-0.142792	3.77454e-13
AC010969.1	-0.62418	3.86248e-13
AL359715.1	-0.301368	3.87765e-13
AC006369.1	-0.44612	3.95183e-13
AL353807.5	1.0884	4.36891e-13
AC019131.2	-0.675208	4.76406e-13
AC011462.4	0.605087	4.89104e-13
AL592494.1	-1.17103	4.9341e-13
GARS1-DT	0.308663	5.15505e-13
CPNE8-AS1	-0.828008	5.24626e-13
AL691432.2	-0.63903	5.58782e-13
AC046158.1	-0.390477	5.67462e-13
AL512652.1	0.335263	5.96318e-13
AF131216.4	-0.197319	6.07203e-13
AC022210.1	0.278873	6.14379e-13
FAM78B-AS1	-0.565744	6.15753e-13
LINC00261	-1.36139	6.24471e-13
AL024508.1	-0.544919	6.93323e-13
GIHCG	0.563011	7.1531e-13
SCAT2	0.614539	7.21437e-13
Z84466.1	-0.0134473	7.89229e-13
DHCR24-DT	-0.555835	8.25183e-13
FOXD2-AS1	0.954626	8.49382e-13
AC010201.2	0.417061	8.55863e-13
AL590666.2	1.38872	8.61975e-13
AC133644.2	-0.725649	9.04343e-13
AL445224.1	-0.108932	9.11507e-13
LINC02612	-0.117033	9.40941e-13
SNHG25	1.12438	9.42836e-13
PPP1R12A-AS1	-0.282057	9.65613e-13
AC022007.1	0.420641	9.96521e-13
AC132872.1	0.646497	1.04443e-12
AC027097.2	-0.235967	1.09657e-12
AC110285.2	0.977525	1.15358e-12
AC008014.1	-0.53435	1.27976e-12
AC105105.2	-1.22208	1.28268e-12
AL137060.3	0.190875	1.31895e-12
AL162431.1	0.356048	1.34907e-12
AC079174.2	0.357478	1.35664e-12
LINC01550	-0.190945	1.41644e-12
PLBD1-AS1	-0.535443	1.43422e-12
AL024498.1	0.195161	1.44326e-12
AP001107.5	-0.256894	1.56939e-12
AC004921.1	-0.527375	1.72165e-12
AC116025.2	0.596863	1.75826e-12
ZNF252P-AS1	0.209645	1.76723e-12
STAM-AS1	0.160176	1.90692e-12
AL117379.1	0.562722	1.94239e-12
AC019257.2	-0.166248	2.00667e-12
AL359710.1	-0.0614124	2.09609e-12
AC239799.2	0.431254	2.19465e-12
AC007881.2	-0.109298	2.23533e-12
LINC01703	0.763457	2.28113e-12
CCDC18-AS1	0.541692	2.3165e-12
AC018529.1	-0.527374	2.38076e-12
AC009119.1	-0.116878	2.54812e-12
AC126118.1	0.399709	2.56395e-12
AL512603.2	-0.195407	2.61449e-12
AL358072.1	0.328193	2.62638e-12
DSG2-AS1	-0.29441	2.69629e-12
AC073332.1	-0.193529	2.76085e-12
AC016831.6	-0.0671104	3.05985e-12
CRNDE	0.596845	3.119e-12
AC002091.1	-0.455206	3.21192e-12
AL022069.3	-0.454644	3.21717e-12
AC090796.1	-0.966039	3.26415e-12
AC004816.1	0.572751	3.3406e-12
AC005632.3	-0.417292	3.44045e-12
AC079848.1	-0.569895	3.52815e-12
AC138696.2	0.861151	3.80762e-12
AL139254.2	-0.176657	3.90765e-12
LINC01168	-0.0232961	4.20716e-12
HAR1A	-0.522159	4.3515e-12
AC007991.3	-0.425806	4.41922e-12
TMPO-AS1	0.702214	4.69373e-12
AC024560.4	0.296422	4.81101e-12
MIR503HG	-0.513439	4.8749e-12
LINC01146	-1.22679	4.88819e-12
AC092296.4	-0.629247	4.98987e-12
LINP1	-0.41626	5.19125e-12
AC034229.4	0.499401	5.2257e-12
LINC01806	-0.712815	5.36486e-12
LINC00365	-0.584997	5.38038e-12
LEMD1-AS1	-0.04118	5.55788e-12
AL031186.1	0.564559	5.87583e-12
LINC01847	-0.0462413	6.09866e-12
ERVE-1	-0.331854	6.48609e-12
AC013731.1	0.43778	6.49123e-12
AL035706.1	-0.43127	6.83291e-12
AC011611.3	-0.152121	6.87282e-12
AL451042.2	-0.429789	6.89197e-12
LINC02453	-0.931966	7.07911e-12
LINC02835	1.05057	7.18222e-12
AC090164.4	-0.931407	7.61062e-12
ZBTB44-DT	-0.257202	7.64824e-12
AC007391.3	-0.719936	7.83006e-12
SNHG20	0.413381	7.86698e-12
AC079465.1	-0.101542	8.39079e-12
LINC00528	0.582026	8.61984e-12
AC141002.1	0.54989	9.04567e-12
AC116049.1	0.758841	9.05069e-12
FP671120.7	-0.818368	9.15213e-12
ST8SIA6-AS1	1.48733	9.28083e-12
AC012379.1	-0.827503	9.29216e-12
AP006621.2	1.06149	9.679e-12
AC007877.1	-0.440133	9.80881e-12
AL080248.1	-1.28133	1.02555e-11
LINC02734	-0.214669	1.02982e-11
PRKAR2B-AS1	-0.0762448	1.08607e-11
POU6F2-AS1	-1.32018	1.09745e-11
AL352979.4	-0.47219	1.14435e-11
AC005332.1	0.20711	1.14674e-11
IBA57-DT	0.317453	1.17704e-11
ELAVL4-AS1	-0.999072	1.33858e-11
AC020763.1	-0.590031	1.33884e-11
NPHP3-AS1	-0.0409376	1.48205e-11
AC106795.2	-0.541559	1.48827e-11
AC132872.5	0.202371	1.50244e-11
AC244100.3	-0.583721	1.51144e-11
AC127521.1	-0.465532	1.52593e-11
SNHG12	0.639381	1.5967e-11
AL133367.1	0.355686	1.62566e-11
AC017083.1	0.229168	1.66443e-11
AC016737.1	0.340321	1.70602e-11
TMCO1-AS1	0.265612	1.73882e-11
HAGLROS	0.503893	1.75256e-11
LINC01505	-0.0304431	1.76015e-11
AC011445.1	1.11242	1.82528e-11
AL049820.1	-0.141997	1.83028e-11
AC005041.3	0.639956	1.87343e-11
AC107223.1	-0.0329929	1.88609e-11
AL035587.3	-0.150041	1.97021e-11
LINC02217	-0.0222633	2.01923e-11
MAFTRR	-0.28106	2.08661e-11
AL139123.1	0.387762	2.08849e-11
AC116611.1	-0.0195097	2.16513e-11
AC010973.2	0.291642	2.18117e-11
AL365361.1	-0.588768	2.23558e-11
AC011139.1	-0.83615	2.29196e-11
ADAMTS9-AS1	-0.181755	2.32389e-11
U73166.1	0.335114	2.3673e-11
LINC02512	-0.283611	2.39858e-11
AL391095.2	-1.63996	2.55796e-11
RNF139-AS1	0.225155	2.62182e-11
AC073842.2	0.468039	2.6722e-11
AC116913.1	-0.300507	2.86532e-11
AC096577.1	-0.338372	3.08088e-11
LINC01370	-1.53904	3.20338e-11
AC005280.1	-0.400358	3.27785e-11
LINC01220	-0.244379	3.28597e-11
AL139280.3	-0.061993	3.28885e-11
AC091057.1	0.418451	3.41681e-11
Z83745.1	0.334468	3.54044e-11
AL158801.2	-0.103923	3.69612e-11
AC083902.1	-0.761109	3.86998e-11
AC091729.2	-1.07464	3.95538e-11
AL121790.1	-0.300225	4.02059e-11
LINC01727	-0.284268	4.04617e-11
TDRKH-AS1	0.346838	4.19163e-11
AL031432.4	0.181358	4.23225e-11
LINC01482	-0.38722	4.43287e-11
LINC02268	-0.256945	4.57486e-11
LRRK2-DT	-0.303731	4.66616e-11
AP001781.1	-1.00896	4.97922e-11
AC017104.5	-0.100111	4.99662e-11
AC103706.1	0.778372	5.0439e-11
AC129803.1	-0.126854	5.75549e-11
AC083855.2	0.78578	5.82017e-11
LINC00683	-0.070214	6.12102e-11
AC073896.2	0.131559	6.26611e-11
HELLPAR	-0.0297381	6.29615e-11
LINC01645	-0.117749	6.36978e-11
MYLK-AS1	0.188639	6.37144e-11
STK24-AS1	0.32346	6.52149e-11
LINC00987	-0.738754	6.75441e-11
AL137077.2	0.525494	6.78024e-11
AC010329.1	-0.016165	7.1953e-11
AC108519.1	-0.133952	7.35384e-11
AC005393.1	0.42078	7.44506e-11
AL589669.1	-0.695214	7.75389e-11
AP001469.3	0.50646	7.94929e-11
AC009063.4	-0.0659513	7.9972e-11
AC005304.2	-0.330374	8.10916e-11
AL109933.1	-0.603943	8.39274e-11
KLF7-IT1	-0.179018	8.432e-11
AL355999.1	0.374013	8.54161e-11
LINC01704	0.141217	8.95053e-11
AC008592.4	-0.885275	9.01893e-11
AC092535.5	1.28459	9.13415e-11
AC073343.2	-0.125019	9.44725e-11
AL160272.1	-0.0344594	9.45683e-11
AC011005.4	0.616566	9.53603e-11
AC063948.1	0.439131	9.66145e-11
AC024060.2	0.6022	9.89917e-11
AC097641.2	0.279288	1.02644e-10
ZNF775-AS1	0.304733	1.03615e-10
AC009148.1	0.118114	1.04262e-10
H19	-2.3099	1.04738e-10
FAM222A-AS1	-0.535958	1.07772e-10
AC004263.1	0.408051	1.10065e-10
AC254633.1	-0.787174	1.17514e-10
LINC00526	-0.813902	1.24812e-10
AC099778.1	0.276748	1.26669e-10
PINK1-AS	-0.321781	1.2993e-10
AL158206.1	-0.659099	1.39343e-10
AC022306.2	0.639512	1.43126e-10
AC145285.6	0.238139	1.43738e-10
LINC00894	0.224429	1.4681e-10
DIO3OS	-0.895712	1.48182e-10
LINC00205	0.537902	1.50798e-10
AC027307.2	0.668252	1.51696e-10
LINC01138	0.695644	1.5332e-10
UNQ6494	-0.446245	1.55728e-10
AL139287.1	0.61444	1.56666e-10
AL022322.1	0.539624	1.58518e-10
CYTOR	0.557999	1.58539e-10
AL157373.2	-0.953502	1.63807e-10
AC012615.1	0.417052	1.65513e-10
LINC00211	-0.0397383	1.7111e-10
CDKN2B-AS1	0.141374	1.71751e-10
AC022784.1	-0.588268	1.73346e-10
LINC02447	-0.251938	1.75497e-10
AC027449.1	-0.394143	1.78442e-10
AC129915.3	-0.697106	1.86375e-10
PRKAR2A-AS1	0.376036	1.91618e-10
AC106820.3	0.680369	1.96007e-10
AC084018.1	0.773125	1.98144e-10
AC006252.1	0.270526	2.01756e-10
SNHG3	0.861679	2.04209e-10
AL158212.3	0.42312	2.21051e-10
RASSF8-AS1	-0.446202	2.28747e-10
AC087500.2	-0.333073	2.29373e-10
AC008125.1	-0.226401	2.33805e-10
AC002091.2	-0.346335	2.34954e-10
AL357079.1	0.257687	2.42033e-10
AC087477.4	-0.454394	2.45534e-10
AC090948.2	-0.416006	2.48388e-10
LINC02828	-0.106057	2.53862e-10
AC107294.3	-0.355729	2.6208e-10
MORF4L2-AS1	0.186266	2.62272e-10
LINC00242	-0.396602	2.63191e-10
AC034236.2	0.356169	2.64653e-10
AL117382.2	-0.629355	2.65285e-10
AC008250.1	-0.295145	2.69848e-10
SLIT3-AS2	-0.152043	2.72303e-10
AC245884.8	0.41771	2.75189e-10
AC116036.2	-0.783702	2.76454e-10
AC025431.1	-0.0656175	2.82652e-10
AC092747.4	-0.511595	2.86703e-10
AC003102.1	0.469099	2.88198e-10
AC000067.1	0.360593	2.97227e-10
LINC02532	-0.88254	2.99284e-10
AC087741.1	0.398268	3.09778e-10
AC008870.2	0.319192	3.14255e-10
AC145423.2	0.341708	3.22591e-10
AP003352.1	0.399954	3.22918e-10
LINC00092	-0.253884	3.25408e-10
MINCR	0.792986	3.39115e-10
AC132872.2	0.160539	3.55186e-10
AC090912.1	-0.77649	3.5684e-10
AP004609.3	-0.627358	3.61144e-10
LINC02163	0.664425	3.63785e-10
LINC00402	-0.333369	3.77595e-10
SNHG18	-0.947612	3.8202e-10
AC120042.1	-0.632034	3.83054e-10
AL583856.2	-0.383364	3.83591e-10
AC107294.1	-0.224466	3.90425e-10
AC124016.1	0.305319	3.93256e-10
ID2-AS1	-0.563233	3.99667e-10
HS1BP3-IT1	-1.37861	4.00202e-10
FAM245A	-0.71341	4.03606e-10
ATP2B1-AS1	-0.227376	4.15606e-10
AP001412.1	0.245482	4.16508e-10
AC073840.1	-0.0519431	4.29541e-10
AL096854.1	1.23242	4.33504e-10
AC135012.3	-0.0139184	4.35778e-10
LINC01726	-0.237238	4.36151e-10
PPP3CB-AS1	-0.268926	4.36322e-10
KDM4A-AS1	0.224065	4.80359e-10
AL078582.2	-0.209888	4.83059e-10
AL596442.2	-0.524818	5.1177e-10
BCAR3-AS1	-0.765623	5.22535e-10
MIR223HG	-0.269257	5.23131e-10
AC025171.2	0.350032	5.28281e-10
AC096642.1	0.217059	5.3814e-10
AL162171.3	-0.0982151	5.49556e-10
PTGES2-AS1	0.254766	5.50246e-10
LINC02246	-0.0630215	5.64825e-10
AC103591.4	-0.385764	6.07623e-10
AC004862.1	-1.21064	6.177e-10
AC006581.2	-0.0900583	6.21414e-10
SNHG6	0.865324	6.22919e-10
AC080129.2	0.710162	6.4873e-10
AC002553.2	-0.606618	6.49188e-10
AC127024.5	0.403758	7.07138e-10
LINC02776	-0.432389	7.17418e-10
AC004522.4	-0.175582	7.34252e-10
CDKN2A-DT	0.230773	7.6622e-10
AC048382.5	-0.0889709	7.69962e-10
LINC02422	-0.33202	7.7195e-10
LINC00653	0.298028	7.74786e-10
U47924.3	0.344378	8.70037e-10
AL358075.2	0.499372	8.78062e-10
AC108199.1	-0.0545798	8.92419e-10
AC010425.1	-0.0731464	9.13464e-10
MELTF-AS1	0.662315	9.24018e-10
AC027575.2	-0.604702	9.28119e-10
AC008280.2	-0.556386	9.30506e-10
AP003721.4	-0.507564	9.50579e-10
AL035461.2	0.696728	9.56573e-10
AC024075.2	0.600182	9.57511e-10
AP001885.2	0.17567	9.57966e-10
AC027682.6	-0.924141	9.74088e-10
AP000851.2	-1.19245	9.88006e-10
AC005089.1	0.493295	9.951e-10
AC004080.2	0.834569	1.01153e-09
AL355338.1	0.380437	1.02297e-09
AC090340.1	-0.791978	1.02656e-09
TMEM147-AS1	0.357303	1.06728e-09
BOK-AS1	-0.851045	1.07455e-09
LINC02274	-0.200778	1.08749e-09
LINC00891	-0.0374617	1.09269e-09
SAP30L-AS1	0.0645604	1.10761e-09
EPB41L4A-DT	-0.490543	1.11354e-09
AC005670.1	0.336523	1.12201e-09
AC079584.2	-0.104503	1.12491e-09
UGDH-AS1	-0.342996	1.17132e-09
FIGNL2-DT	0.481355	1.17579e-09
AC109454.3	-0.925238	1.25666e-09
AC005387.2	0.292236	1.30797e-09
AL161645.1	-0.418416	1.30833e-09
AC012360.2	-0.703157	1.32067e-09
AL445228.2	0.316534	1.32623e-09
AP003419.2	-0.230084	1.33779e-09
PCSEAT	-0.0280252	1.34391e-09
AC008972.2	-0.511073	1.36106e-09
FGF14-IT1	-0.0991021	1.37069e-09
WASL-DT	-0.468436	1.40923e-09
AC105460.2	-0.134862	1.49163e-09
AL132875.3	-0.135818	1.495e-09
AL137779.2	-0.43282	1.51983e-09
CCDC15-DT	-0.317344	1.52977e-09
AL157396.1	-0.0277586	1.54439e-09
AP000695.1	-0.687095	1.54872e-09
AC010280.3	-0.117269	1.55518e-09
LINC01355	0.358052	1.59343e-09
SNHG32	0.888966	1.61191e-09
AC115619.1	-1.38405	1.62671e-09
AC008610.1	0.671354	1.71083e-09
AC005400.1	-0.40434	1.73332e-09
AC211476.2	0.202259	1.73375e-09
AC137056.1	-0.450946	1.74006e-09
AC111000.4	0.711098	1.77746e-09
AC244100.4	-0.670481	1.77936e-09
KIAA1671-AS1	-0.584353	1.78649e-09
AC008759.3	-0.44192	1.8183e-09
AC010331.1	0.457829	1.85728e-09
AC087273.1	-0.224641	1.86357e-09
LINC00482	0.82819	2.03071e-09
AC139887.2	0.373765	2.03701e-09
AL031123.5	-0.455387	2.10276e-09
AC002128.1	0.330904	2.12709e-09
AC010207.1	-0.145459	2.15337e-09
FLVCR1-DT	0.651693	2.15404e-09
AL589765.6	0.276896	2.24587e-09
AC002550.2	0.397737	2.249e-09
AL031673.1	0.645777	2.25998e-09
AC245060.6	0.135933	2.2612e-09
AC008080.2	-0.0770007	2.26921e-09
KLHL6-AS1	-1.05475	2.26972e-09
AC100810.3	-0.183753	2.28288e-09
AL021578.1	-0.640989	2.34801e-09
AC090912.2	-0.706963	2.37624e-09
PCAT6	0.80865	2.40034e-09
PRKCQ-AS1	-0.344721	2.47948e-09
AC073321.1	-0.202477	2.48138e-09
AL133215.2	0.319864	2.55915e-09
AL731563.3	0.205081	2.5894e-09
AP000812.1	-0.31679	2.61168e-09
LINC00893	0.160865	2.62894e-09
AL133410.1	0.191104	2.69342e-09
PCA3	-0.0579144	2.70562e-09
AC008937.3	-0.256813	2.76211e-09
AC093827.4	-0.269892	2.76779e-09
AC011591.1	-1.27993	2.76967e-09
AC127526.5	-0.486653	2.80244e-09
AC063943.1	-0.455986	2.80475e-09
AP006623.1	0.342035	2.83303e-09
AC096677.1	-0.79243	2.89803e-09
AC120053.1	0.524579	2.89816e-09
LINC02289	-0.685937	2.90776e-09
AP000873.2	0.266855	2.92823e-09
AC090625.2	-0.0556895	3.01446e-09
AC010542.5	0.471055	3.10009e-09
AL512329.2	-0.838824	3.13358e-09
AC004812.2	0.319627	3.16934e-09
AL390755.1	-0.784548	3.35471e-09
C2CD4D-AS1	1.02625	3.36339e-09
AC107208.1	-0.12691	3.5296e-09
AC092745.5	-0.161787	3.53447e-09
TNKS2-AS1	-0.463245	3.57122e-09
AC073349.4	0.218251	3.73228e-09
AC012464.1	-0.281251	3.74939e-09
AC011498.6	0.320654	3.80814e-09
AC021321.1	0.224512	3.81194e-09
A2M-AS1	-0.419797	3.93334e-09
AP000944.1	-0.330277	3.99771e-09
AC012640.4	-0.228706	4.08593e-09
LINC02675	-0.783774	4.10992e-09
MAMDC2-AS1	-0.0656007	4.16196e-09
ATP2A1-AS1	0.376237	4.17577e-09
AL355581.1	-0.0515195	4.25869e-09
AL445524.1	0.61954	4.34427e-09
AP003419.3	0.517989	4.58017e-09
AL021807.1	0.669327	4.65149e-09
AP002761.3	-0.288024	4.7121e-09
AL162595.1	0.561365	4.79421e-09
AP003471.1	-0.25599	4.79663e-09
LINC02561	0.634471	4.84544e-09
AL109615.4	0.299819	4.86165e-09
AC112484.3	0.711608	4.91895e-09
SMIM2-AS1	-0.580881	4.9639e-09
AC022167.4	-0.778816	4.99378e-09
AP000553.2	0.353004	5.25987e-09
UICLM	-0.823485	5.28092e-09
AC078909.2	0.519054	5.31979e-09
LINC01424	0.183688	5.4155e-09
AC016831.1	-0.121969	5.42258e-09
SMC5-AS1	-0.186276	5.77703e-09
AL161630.1	-0.411421	5.89391e-09
AC008764.8	0.173462	5.91937e-09
AC090510.2	0.2187	6.11472e-09
AC245041.1	-0.632216	6.15893e-09
DISC1FP1	-0.145467	6.16761e-09
AC109322.2	0.350386	6.18445e-09
AL390778.2	-0.553626	6.53078e-09
AL161421.1	-0.570961	6.53513e-09
AC016820.1	-0.18274	6.58876e-09
AL390066.1	-0.398889	6.85595e-09
GAS1RR	-0.0984032	6.88041e-09
AC010230.1	-0.0629189	7.09804e-09
HCG11	-0.348184	7.14215e-09
AC093001.2	-1.32248	7.15562e-09
ZNF337-AS1	0.267876	7.20519e-09
MIR22HG	-0.763512	7.28671e-09
AC133552.5	-0.835064	7.3131e-09
AP001021.3	-0.114438	7.38334e-09
AL121832.3	0.18353	7.43811e-09
AC129507.4	-0.234697	7.5909e-09
ADIPOQ-AS1	-0.013016	7.73009e-09
AC091544.7	-0.208534	7.767e-09
AL160006.1	0.447327	7.78232e-09
LRRC3-DT	-0.386579	7.82021e-09
LINC02685	0.220917	7.97872e-09
LINC02499	-1.34048	8.15552e-09
AC025279.1	-0.0779622	8.35622e-09
LINC00659	-1.16308	8.51144e-09
AP006248.3	-0.0777444	8.79443e-09
AL359921.2	0.609343	8.93212e-09
AC092802.4	-0.163112	9.03036e-09
AL049828.1	-0.0333325	9.13201e-09
AL390728.4	0.926481	9.63453e-09
AL023881.1	-0.439889	9.85904e-09
AC004241.2	-0.536964	9.9253e-09
AC107959.4	0.544384	1.00829e-08
LINC02884	-0.214756	1.03745e-08
CTC-338M12.4	0.228535	1.0437e-08
AC009005.1	0.580602	1.04733e-08
LINC02609	-0.471414	1.05111e-08
COA6-AS1	0.61971	1.07649e-08
AP001042.1	-0.68696	1.07965e-08
AL121992.3	-0.660379	1.08393e-08
LINC01277	-0.206532	1.12859e-08
AL008582.1	0.368635	1.12924e-08
AC024909.1	-0.253805	1.13259e-08
AC008875.1	0.257903	1.14354e-08
AC025176.1	0.421525	1.14514e-08
AC010642.2	0.19934	1.17997e-08
AL158063.1	0.293876	1.18954e-08
AP003555.2	-0.933872	1.20565e-08
AL117344.2	0.0824489	1.23516e-08
AC026740.1	0.880997	1.2519e-08
LINC02476	0.757973	1.26362e-08
AC011481.1	0.388128	1.27843e-08
AC022211.2	0.312026	1.28139e-08
AP000439.2	-0.380367	1.28641e-08
LINC00628	0.249794	1.29059e-08
AL356317.1	-0.269828	1.32849e-08
AC104667.2	-0.641844	1.32881e-08
LINC01440	-0.0241972	1.35075e-08
AC126614.1	-0.742671	1.36738e-08
AC074032.1	-0.452425	1.38527e-08
GUSBP11	0.272563	1.39021e-08
WEE2-AS1	-0.204056	1.39114e-08
STX17-AS1	-0.207662	1.41974e-08
AC069243.1	-0.0711397	1.43416e-08
PTOV1-AS2	0.463142	1.43738e-08
AC011374.1	-0.0897109	1.48268e-08
AC009961.3	-0.517444	1.4967e-08
AL450384.1	-0.529143	1.51063e-08
AC027796.4	0.533019	1.53983e-08
AL357033.3	-0.763386	1.55919e-08
AC092756.1	-0.23183	1.56639e-08
AC010201.1	0.31009	1.5693e-08
DOCK9-AS1	-0.252671	1.57234e-08
AC092718.3	-0.133998	1.58073e-08
AC009065.4	0.379419	1.58568e-08
PRR7-AS1	0.22108	1.61698e-08
SNHG21	0.278543	1.69844e-08
AC018648.1	0.234834	1.7116e-08
AL445307.1	-0.205959	1.72125e-08
AL133419.1	-0.997533	1.72142e-08
PVT1	0.346412	1.7397e-08
AL591895.1	0.784709	1.74571e-08
AL445190.1	-0.263084	1.74838e-08
AL161665.2	-0.311296	1.76836e-08
AL390957.1	0.269222	1.81823e-08
AC010247.1	-0.199997	1.83632e-08
AC091393.2	-0.549228	1.84954e-08
LINC02015	-0.801185	1.87763e-08
AL357079.3	0.382562	1.88345e-08
AC145343.1	0.437557	1.90823e-08
LINC02475	0.466632	1.92747e-08
AC004063.1	-0.0579036	1.93634e-08
AC011511.5	-0.0883202	1.94985e-08
AC234917.3	0.51949	1.98847e-08
DCST1-AS1	0.667237	2.00523e-08
AL031600.1	0.468017	2.20309e-08
MIR194-2HG	0.394988	2.2302e-08
AC109460.1	0.14407	2.29787e-08
AP000561.1	0.661842	2.32361e-08
AC016747.1	0.429882	2.37621e-08
AL513327.2	0.214955	2.43063e-08
AL137782.1	-0.0636959	2.46788e-08
AC021660.2	-0.0838796	2.47264e-08
RASGRF2-AS1	0.0648792	2.52248e-08
ZNNT1	0.682668	2.55585e-08
LINC01186	0.467215	2.55988e-08
AL136295.6	0.354736	2.58434e-08
AL355388.1	0.240558	2.63503e-08
AC005253.1	0.164096	2.69869e-08
AL590714.1	0.379705	2.70928e-08
AL121899.1	0.733426	2.73184e-08
AC064805.1	-0.0979691	2.73525e-08
BX649601.1	0.471741	2.74137e-08
AL121772.3	0.336257	2.76092e-08
Z97832.2	0.147149	2.79005e-08
PITPNA-AS1	0.483317	2.791e-08
AC099343.2	0.337718	2.8863e-08
AL831711.1	0.433926	2.93559e-08
AC026401.3	0.693752	2.94354e-08
HAGLR	1.13388	2.97578e-08
AC104590.1	0.117962	3.00102e-08
AL160313.1	-0.153478	3.1082e-08
AC068643.1	-0.0212226	3.13209e-08
AL158212.5	-0.79602	3.14707e-08
XACT	-0.0235114	3.1898e-08
AC026124.2	-0.30711	3.25508e-08
HCG27	0.327606	3.27604e-08
AC233280.1	0.188282	3.28491e-08
AC011294.1	0.630612	3.29807e-08
AC105046.1	-0.0532541	3.29904e-08
AL583722.2	-0.246028	3.32278e-08
AC012414.4	-0.0913631	3.33713e-08
AC026202.2	-0.503442	3.38769e-08
AC013553.3	0.259347	3.55827e-08
AC062004.1	-0.217422	3.66761e-08
AC012065.2	-1.31685	3.8312e-08
AC005962.2	-0.20427	3.84535e-08
AL606970.4	-0.116848	3.85306e-08
AC078846.1	0.208746	3.90503e-08
AL392089.1	-0.127755	3.9222e-08
AL162412.1	-0.322118	3.9472e-08
AC098484.4	0.187348	3.9647e-08
AL357054.4	-0.226854	3.99401e-08
AL357075.3	-0.469696	4.07764e-08
LINC01755	-0.0119165	4.17389e-08
AC114757.1	0.0348887	4.24377e-08
AC009236.1	0.684021	4.25118e-08
AC093788.1	0.313549	4.29666e-08
HOTTIP	0.524285	4.37306e-08
LINC00629	-0.0419951	4.3899e-08
AL365181.2	0.894535	4.49352e-08
AC012640.3	-0.452559	4.53044e-08
AC007066.2	0.250241	4.60323e-08
AL353660.1	-0.23304	4.60345e-08
LINC01419	1.90519	4.64462e-08
LINC02365	1.41372	4.68217e-08
LINC00476	-0.255723	4.75087e-08
AC025754.2	-0.453662	4.86818e-08
SLC25A5-AS1	-0.337068	4.94116e-08
AL592424.1	0.510831	4.95434e-08
LINC01817	-0.0549614	4.9675e-08
AC112484.1	0.362268	5.18298e-08
LINC02284	-0.0231494	5.44967e-08
AL445645.1	-0.35239	5.71243e-08
AL121832.2	0.591562	5.87295e-08
AL096701.4	0.410147	5.89267e-08
AF124730.1	-0.862812	5.90547e-08
AC116914.2	0.450891	5.9486e-08
AC092275.1	-1.0993	6.08274e-08
AC012640.2	-0.535336	6.13005e-08
AC145124.1	-0.243301	6.18417e-08
AC009133.1	0.207749	6.21116e-08
ELF3-AS1	0.562773	6.30533e-08
AC005225.2	-0.11618	6.30766e-08
AL445493.3	-0.669511	6.36053e-08
AC112495.1	-0.237553	6.36396e-08
AC026780.2	-0.05303	6.36923e-08
AC008972.1	-0.307731	6.3744e-08
AL020996.1	-0.202847	6.41575e-08
MLIP-IT1	-0.285269	6.42582e-08
AC027601.2	0.177473	6.51031e-08
AL021707.2	0.197788	6.5183e-08
AC079598.1	-0.646016	6.58507e-08
AC018647.3	-0.0454759	6.68703e-08
AC027117.2	-1.43916	6.69295e-08
PDE2A-AS2	-0.268071	6.83123e-08
AC130371.2	-0.393859	7.10977e-08
AC091987.1	0.345213	7.15381e-08
TEX26-AS1	-0.0188035	7.38944e-08
RB1-DT	-0.158758	7.53199e-08
AP001178.3	0.119474	7.65818e-08
AC011468.1	0.564113	7.67126e-08
AL359643.2	-0.115425	7.67404e-08
AP000919.1	-0.120544	7.70121e-08
SNHG22	0.134523	7.88838e-08
AC016727.1	-0.346588	8.14564e-08
AC016550.2	0.523644	8.28371e-08
LINC01126	0.272963	8.3559e-08
ARRDC1-AS1	0.329068	8.65601e-08
AC002116.2	0.283011	8.68528e-08
AC124242.3	-0.155217	8.74512e-08
MIS18A-AS1	0.202032	8.74632e-08
AL445213.2	-0.156747	9.02853e-08
AF235103.3	0.174022	9.11903e-08
AC007298.1	-0.335994	9.22737e-08
AC245164.2	-0.0363834	9.39386e-08
AL138995.1	-0.174581	9.39737e-08
AC004832.4	-0.588735	9.40658e-08
AC005962.1	-0.242262	9.61007e-08
AC073655.2	0.225528	9.65175e-08
AC010336.7	0.219515	9.72788e-08
AC074138.1	0.154388	9.78845e-08
AC009163.7	-0.357561	9.80877e-08
AC011933.3	0.21893	9.8464e-08
AP002360.1	0.564158	9.8804e-08
AC008735.2	0.666351	9.88559e-08
AC011912.1	-0.0900534	1.01195e-07
BX890604.1	-0.256327	1.01429e-07
HEIH	0.472422	1.01497e-07
LINC01909	-0.672043	1.01774e-07
FALEC	0.260257	1.01981e-07
SMARCAL1-AS1	-0.127716	1.02907e-07
AL512770.1	0.183138	1.09059e-07
AC006033.2	-0.21562	1.10222e-07
MRPL20-DT	0.404161	1.11518e-07
RPL37A-DT	0.322035	1.15029e-07
LINC01426	0.666994	1.16355e-07
AP000553.1	0.126434	1.16734e-07
AC020915.2	0.392191	1.17441e-07
ELN-AS1	-0.595078	1.18062e-07
AL359513.1	0.483987	1.18937e-07
AC009268.2	-0.363075	1.20558e-07
AC022540.1	-0.0639007	1.20688e-07
AC073140.2	0.121943	1.20855e-07
AC073195.1	0.217922	1.22481e-07
AP000919.3	-0.234227	1.23358e-07
LINC02521	0.0796407	1.24334e-07
AC011752.1	-0.0569516	1.25371e-07
AC093675.1	-0.89548	1.27002e-07
CEP83-DT	0.130115	1.27216e-07
AC009962.1	-0.142988	1.28624e-07
AL133464.1	-0.0505091	1.29103e-07
LINC02245	0.316053	1.35515e-07
AC010175.1	-0.43211	1.36305e-07
LINC02761	-0.713593	1.37318e-07
AC023302.1	0.217323	1.39726e-07
LINC02075	-0.0225734	1.4069e-07
AL136372.2	1.63153	1.40941e-07
AC010996.1	0.182411	1.42338e-07
ARHGAP27P1-BPTFP1-KPNA2P3	0.158121	1.42907e-07
AL357033.4	-0.833825	1.44045e-07
AC005264.1	0.0744239	1.44284e-07
AP003307.1	-0.351159	1.44883e-07
AC025171.4	0.372129	1.45146e-07
AC110609.1	-0.454833	1.46366e-07
AC079790.2	-0.0800566	1.48174e-07
AL353801.3	0.278492	1.5535e-07
AC124066.1	0.134595	1.56643e-07
MCM3AP-AS1	0.16156	1.56676e-07
LINC00665	0.78155	1.57364e-07
AC079776.5	-0.0152377	1.58571e-07
AC079907.1	0.291396	1.59135e-07
AP006222.2	1.15276	1.59627e-07
AL359878.1	0.0801776	1.61463e-07
KCNMB2-AS1	0.469957	1.62843e-07
AC020931.1	-0.14173	1.64025e-07
AL390067.1	0.133815	1.66868e-07
AC011379.1	-0.0352231	1.67583e-07
AC007773.1	0.509172	1.68297e-07
AC007384.1	-0.153173	1.68831e-07
TMCC1-AS1	0.244516	1.69377e-07
AC245140.3	0.257453	1.71039e-07
LINC01943	0.451287	1.71173e-07
AC023830.2	-0.035921	1.72259e-07
MALINC1	-0.165832	1.72269e-07
AC017099.2	0.119228	1.72831e-07
AC007350.1	-0.00848018	1.73019e-07
AL353804.1	-0.415003	1.76103e-07
AC109347.1	-0.239001	1.77158e-07
AC013400.1	0.187101	1.77949e-07
AC073530.1	-0.0126864	1.82111e-07
LINC01016	-0.0557056	1.88123e-07
PACRG-AS1	-0.0843492	1.88614e-07
AP003469.2	0.704809	1.88749e-07
LINC01775	0.248842	1.93218e-07
AL391001.1	-0.485459	1.93392e-07
AL162274.2	-0.427985	1.99129e-07
DHDDS-AS1	0.13012	1.99186e-07
AL356608.3	0.388351	1.99633e-07
AL050338.2	-0.0283589	2.00307e-07
AL590226.1	-0.386273	2.01485e-07
CYP4A22-AS1	0.240561	2.07704e-07
AC084335.1	-0.0115754	2.11426e-07
TSIX	-0.0206225	2.11759e-07
MTUS2-AS2	-0.0302148	2.1405e-07
AL645728.1	-0.254225	2.16638e-07
AC015802.4	0.156618	2.17326e-07
AC026470.2	-0.203365	2.18318e-07
AP000525.1	0.407916	2.18435e-07
FLJ31104	0.289692	2.18626e-07
AC092171.5	0.544818	2.23367e-07
AC092803.1	0.402948	2.23675e-07
STAU2-AS1	0.179211	2.26375e-07
LNCAROD	0.982393	2.28862e-07
LINC00924	-0.46451	2.30136e-07
AL161785.1	-0.530822	2.33256e-07
TM4SF19-AS1	0.157588	2.35348e-07
AL118511.2	0.63491	2.36618e-07
PTCSC1	-0.040326	2.36789e-07
TPRG1-AS1	-1.14738	2.37627e-07
THBS3-AS1	0.142993	2.41693e-07
AC008537.4	0.167087	2.46864e-07
FZD4-DT	-0.416698	2.48813e-07
AL136419.3	0.181285	2.55166e-07
AP003390.1	0.348367	2.57835e-07
AC116407.1	-0.279537	2.58698e-07
AC099811.3	-0.269559	2.59831e-07
AC097639.1	-0.731642	2.66776e-07
AL355574.1	0.364952	2.69532e-07
AL031709.1	0.283513	2.81139e-07
AC007218.1	-0.128445	2.83393e-07
MALAT1	0.712242	2.86899e-07
ENTPD3-AS1	-0.35651	2.90802e-07
AC112907.3	0.139228	2.94993e-07
LINC01011	0.286576	2.95807e-07
AC022596.2	-0.0488253	2.98484e-07
AC087175.1	0.251516	3.00932e-07
AC023355.1	0.0695426	3.01933e-07
AL138889.1	-0.201613	3.02549e-07
LINC02313	0.545134	3.0593e-07
AC093627.6	-0.155986	3.06927e-07
LINC02202	0.143557	3.08969e-07
AL162573.1	0.704053	3.11694e-07
LPP-AS2	-0.322153	3.12742e-07
CDC42-AS1	0.120617	3.16364e-07
AC145207.5	0.314182	3.19745e-07
LINC02139	-0.256515	3.19765e-07
MEIS1-AS2	-0.0310939	3.20873e-07
AL139351.1	-0.237789	3.21307e-07
AL162413.1	1.49605	3.25271e-07
AC010761.1	0.34355	3.27371e-07
SNHG30	0.487073	3.28734e-07
ZNF236-DT	-0.466747	3.29981e-07
AL592211.1	0.276776	3.31329e-07
LINC01780	-0.482191	3.34209e-07
AC004053.1	-0.172295	3.37115e-07
AL162458.1	0.22465	3.40003e-07
AC005050.2	-0.266925	3.45994e-07
AP001528.1	-0.531394	3.47601e-07
LINC01451	0.866223	3.52142e-07
AP007216.2	-0.409991	3.56743e-07
AC132938.3	-0.504022	3.60437e-07
AL353135.2	0.38902	3.6845e-07
AC084064.1	-0.221409	3.70637e-07
AC107419.1	0.123521	3.72089e-07
AL513128.3	0.187767	3.77876e-07
MANCR	-0.31147	3.81521e-07
AC103871.1	-0.0161588	3.81716e-07
AC012668.3	-0.276812	3.89942e-07
AC087645.4	-0.0407141	3.93582e-07
AC107952.2	-0.4025	4.01643e-07
LINC00355	0.485481	4.02132e-07
TSPEAR-AS2	0.766292	4.04426e-07
Z99127.3	0.102379	4.08171e-07
AL590652.1	0.179347	4.10837e-07
LINC02518	-0.167795	4.111e-07
MED8-AS1	0.3207	4.14312e-07
LINC01127	-0.77469	4.19254e-07
AF131216.3	-0.139258	4.20192e-07
AL596094.1	-0.348523	4.25706e-07
SNHG11	0.546128	4.27635e-07
AL117336.2	0.406776	4.31775e-07
AC106820.5	0.230011	4.3671e-07
AC006994.1	-0.169519	4.37669e-07
LINC02197	-0.386881	4.39259e-07
BX537318.1	0.431979	4.46144e-07
AL137003.1	-0.583885	4.54432e-07
LINC02878	0.19356	4.62712e-07
AF196972.1	0.316893	4.64018e-07
LINC00921	0.248345	4.64156e-07
ZNF232-AS1	0.495931	4.66392e-07
AC010999.2	0.154498	4.77405e-07
AC022463.1	-0.152269	4.83694e-07
AC021491.2	0.0925351	4.94248e-07
C21orf62-AS1	-0.089798	4.96181e-07
AL590550.1	1.28379	5.10432e-07
AL138762.1	0.20246	5.13201e-07
AL592166.1	0.140568	5.22916e-07
AC106900.1	0.699731	5.24383e-07
AC104532.2	0.450051	5.2761e-07
EHMT2-AS1	0.0858785	5.37717e-07
LINC01920	-0.0746372	5.38152e-07
AL121655.1	-0.47688	5.56964e-07
AP002433.1	-0.0304101	5.76674e-07
AL160314.2	0.0943873	5.76681e-07
AC117386.2	0.618375	5.81233e-07
AL136084.2	0.171303	5.83813e-07
FBXL19-AS1	0.346953	5.91542e-07
LINC00582	-0.241384	5.92633e-07
AC090617.5	-0.253704	5.96044e-07
AC063919.2	-0.150463	5.98391e-07
AC092819.1	-0.0122629	6.01266e-07
AC117377.1	-0.0298817	6.06704e-07
AC025171.5	0.284028	6.10136e-07
AC007278.1	-0.158356	6.15038e-07
AL139317.5	-0.0426845	6.15265e-07
AC080013.2	0.261584	6.18766e-07
LINC02651	-0.201826	6.28957e-07
GSEC	0.39921	6.29206e-07
LINC01554	-2.05907	6.35591e-07
AC010896.1	-0.100449	6.35785e-07
AC092802.3	-0.327326	6.38456e-07
LINC01389	0.618253	6.39841e-07
AL133481.1	-0.0616917	6.47006e-07
AC000085.1	-0.240232	6.54002e-07
AC005840.2	-0.422675	6.58906e-07
AC092809.4	0.135292	6.72328e-07
KLRK1-AS1	-0.0798449	6.74855e-07
AL359555.4	-0.028839	6.78472e-07
AC004837.4	0.114854	6.97182e-07
AC107032.2	-0.389556	7.02337e-07
AC022154.1	0.105331	7.14584e-07
AL121583.1	0.286515	7.17862e-07
HRAT92	0.459695	7.32037e-07
AC134312.1	-0.0683169	7.35501e-07
AP001830.1	0.537221	7.47056e-07
AC025181.2	-0.451461	7.56503e-07
AC007953.1	-0.250111	7.67449e-07
AC080129.1	-0.476804	7.90804e-07
AC004825.2	-0.514504	7.94664e-07
AC027601.1	0.0912833	8.00439e-07
AL606970.3	-0.279321	8.02082e-07
AC020907.4	0.406152	8.0338e-07
AC099520.1	0.0826801	8.07258e-07
PRNCR1	-0.0233289	8.2368e-07
AC108156.1	-0.0905237	8.28678e-07
AC107294.2	-0.153567	8.36696e-07
AC024230.1	0.20352	8.37405e-07
LINC02021	-0.125644	8.38569e-07
RASGRP3-AS1	0.35426	8.43043e-07
AC010463.3	0.23186	8.49708e-07
LINC01762	0.245899	8.55873e-07
AF228727.1	-0.0274038	8.56121e-07
AC068875.1	-0.16759	8.86709e-07
SYNGAP1-AS1	0.115547	9.12704e-07
AP002807.1	0.490554	9.22644e-07
AC100830.1	-0.0849442	9.2701e-07
AL590705.1	0.436093	9.31377e-07
AL035670.1	-0.0398721	9.31379e-07
AC009560.4	-0.0526109	9.48913e-07
AC053503.1	-0.286266	9.80668e-07
AC004923.4	0.266534	9.89046e-07
TNFRSF10A-AS1	-0.459836	9.89567e-07
AC012055.1	-0.0839476	1.01065e-06
AC084117.1	-0.440795	1.01515e-06
LINC02535	-1.07825	1.01929e-06
AC100803.4	0.146598	1.02331e-06
WDR11-AS1	-0.038264	1.02647e-06
AC019193.2	-0.232598	1.0281e-06
LINC01986	-0.0207659	1.04482e-06
PRC1-AS1	0.0507559	1.06066e-06
AC010132.4	0.112114	1.06297e-06
LINC02668	-0.0273306	1.06312e-06
AC036214.2	-0.4952	1.07084e-06
AC074212.1	0.289081	1.07151e-06
TFAP2A-AS1	0.35397	1.08031e-06
AL441992.1	0.539336	1.08637e-06
AL080317.2	0.24679	1.08664e-06
AC019186.1	-0.311698	1.08731e-06
AC011747.1	-0.419131	1.09332e-06
AP001107.4	0.255746	1.09495e-06
AL031985.3	0.399217	1.10035e-06
AC022816.1	-0.74089	1.10384e-06
STPG3-AS1	0.534967	1.10841e-06
C9orf163	0.172031	1.11382e-06
AC090018.2	0.11024	1.12417e-06
BX255925.4	0.444584	1.13878e-06
AC093817.2	0.625398	1.14493e-06
LINC00235	0.276965	1.15175e-06
AL161729.4	0.272902	1.15513e-06
THRB-AS1	-0.090967	1.16279e-06
AC087294.1	0.117605	1.16846e-06
LINC01980	0.587258	1.18158e-06
AC093274.1	-0.050554	1.18182e-06
AL031123.2	0.295879	1.18215e-06
LURAP1L-AS1	-0.0916342	1.191e-06
AC099518.2	0.186766	1.20326e-06
AC007278.2	-0.0425617	1.2226e-06
AC022296.4	0.277338	1.23671e-06
AC068305.2	-0.368983	1.27948e-06
AL022069.1	-0.112886	1.30821e-06
LINC00867	-0.022849	1.31643e-06
AL162724.1	-0.133872	1.32907e-06
AP001628.1	0.30187	1.33862e-06
AC006538.1	0.356523	1.3525e-06
MIR100HG	-0.224265	1.36038e-06
AC021698.1	-0.0158908	1.38074e-06
AC005519.1	0.210312	1.3945e-06
LINC01235	0.357744	1.40968e-06
PCBP1-AS1	-0.176087	1.41558e-06
AL033527.2	0.179503	1.41668e-06
UBA6-AS1	-0.21237	1.41875e-06
AL354809.1	-0.0215083	1.42995e-06
ZNF529-AS1	0.283393	1.44983e-06
LINC02615	0.256073	1.48209e-06
AP001453.2	0.178721	1.49245e-06
KIAA1614-AS1	0.113676	1.49361e-06
AC104024.4	0.122453	1.50019e-06
LINC01890	-0.0213752	1.51539e-06
LINC01719	0.372109	1.52806e-06
AL139383.1	-0.21933	1.52874e-06
AC103858.1	-0.148691	1.5433e-06
ZFPM2-AS1	0.947922	1.57734e-06
AL031778.1	0.438842	1.57983e-06
CPB2-AS1	-0.148303	1.59747e-06
AL133243.3	-0.130177	1.63645e-06
TMEM30A-DT	-0.0953852	1.67103e-06
AC012511.1	-0.305887	1.67651e-06
AC009560.3	-0.0358344	1.67723e-06
AC010378.1	0.753044	1.69618e-06
AP000785.1	-0.177297	1.70262e-06
LINC01814	-0.162799	1.72435e-06
BAALC-AS1	0.201272	1.73638e-06
LEF1-AS1	0.0854139	1.75165e-06
AC092757.3	0.308297	1.75631e-06
AL355802.3	0.159983	1.76181e-06
AL589935.1	-0.0386314	1.79298e-06
TLX1NB	0.235089	1.79944e-06
AL353807.2	0.341148	1.80119e-06
AL731557.1	-0.0865837	1.80196e-06
AC243960.3	-0.221156	1.80729e-06
LINC01081	-0.0810615	1.81498e-06
GK-IT1	-0.340413	1.86197e-06
AC105020.6	-0.256844	1.86632e-06
SCAMP1-AS1	0.271738	1.87326e-06
AC008494.3	-0.193926	1.94066e-06
LINC01224	0.395371	1.94386e-06
CA3-AS1	-0.414564	1.94391e-06
AL606753.2	-0.131444	1.95265e-06
AC009560.1	-0.453329	1.95443e-06
AC020915.1	0.305345	1.97547e-06
AC069224.1	0.271229	1.9758e-06
LINC01562	-0.0686635	1.9784e-06
AL139023.1	0.606681	1.99124e-06
LINC02004	-0.675461	2.00439e-06
AC016394.1	0.265687	2.02136e-06
AL450326.1	-0.56396	2.02802e-06
AL162425.1	-0.0285969	2.04038e-06
AL008729.1	0.169379	2.04876e-06
AL162727.1	-0.192042	2.08761e-06
AC015712.2	-0.0871832	2.09525e-06
AL355385.1	0.185032	2.1006e-06
AC010300.1	0.165726	2.12047e-06
AC008507.2	-0.0416553	2.14384e-06
AC022898.2	-0.122309	2.20885e-06
AC026254.2	0.232534	2.20981e-06
AC079340.2	-0.0661472	2.22443e-06
C6orf99	-0.229642	2.22893e-06
AC012236.1	0.779787	2.27473e-06
AC010973.1	0.15455	2.28273e-06
AL356234.2	0.464332	2.29046e-06
AC011461.1	0.313267	2.33632e-06
AL163953.1	0.547384	2.38187e-06
AC127024.4	0.319546	2.39578e-06
SNHG10	0.241585	2.44298e-06
AC016575.1	0.287018	2.45533e-06
LINC02335	0.515778	2.45803e-06
LINC01431	0.356775	2.46319e-06
AL109945.1	0.0851662	2.48153e-06
AC044784.1	-0.0291551	2.50292e-06
AC109587.1	-0.0864471	2.58523e-06
FAM245B	-0.678203	2.59294e-06
AC107959.1	-0.138806	2.62699e-06
AL591848.1	0.312701	2.63065e-06
HEXA-AS1	0.191547	2.63221e-06
AC099063.4	-0.202397	2.63359e-06
AC007423.1	-1.33108	2.64979e-06
AL023581.2	-0.503589	2.65796e-06
LINC01970	0.213473	2.72056e-06
TTC28-AS1	-0.236425	2.7412e-06
AC008592.3	-0.646248	2.75725e-06
LINC00583	-0.0158077	2.76516e-06
AC008708.1	-0.739659	2.84476e-06
TSPEAR-AS1	0.648083	2.8531e-06
AL035661.2	-0.0606604	2.86128e-06
AL159972.1	-0.186071	2.87048e-06
AC100814.1	0.512351	2.87058e-06
LINC01607	0.187051	2.91958e-06
AC009121.3	0.179381	2.97495e-06
SBF2-AS1	0.26739	2.98354e-06
AL691447.2	-0.0846293	2.98956e-06
AL022328.2	0.486715	3.01791e-06
AC020658.4	0.147771	3.06407e-06
AC006566.1	-0.27694	3.13859e-06
AL359711.2	-0.204559	3.22509e-06
AC005785.1	0.180682	3.24544e-06
AC004492.1	0.277349	3.26215e-06
AC008269.1	-0.0615814	3.28239e-06
AL136419.1	-0.346753	3.30244e-06
AC004834.1	0.0471006	3.30708e-06
AC021546.1	-0.0590214	3.33268e-06
AC114316.1	0.146755	3.34575e-06
AC008750.2	0.383802	3.3475e-06
LINC01320	-0.47547	3.36416e-06
AL353708.1	0.273365	3.45923e-06
AL161669.3	0.579079	3.45992e-06
AC087741.2	0.560655	3.51916e-06
PURPL	0.475806	3.60926e-06
LINC02762	-0.562056	3.62656e-06
AL035401.1	0.255792	3.62833e-06
AC073611.1	0.0527592	3.64386e-06
AC245052.4	0.123924	3.66966e-06
AL138689.2	-0.027251	3.70657e-06
MIR600HG	0.343664	3.72512e-06
AC090164.3	-0.249486	3.77644e-06
AL157935.1	-0.551268	3.78406e-06
AC027801.1	0.306424	3.80709e-06
AC145423.1	0.46841	3.84516e-06
AC015468.2	-0.019087	3.84921e-06
AP000662.1	-0.105557	3.87004e-06
LINC01918	-0.0728555	3.87765e-06
AL357936.1	-0.0402836	3.9126e-06
AL158211.3	0.250012	3.91625e-06
TMEM161B-AS1	0.163836	3.9283e-06
AC108673.2	-0.611778	3.93738e-06
AL391244.1	0.333431	4.05895e-06
ZEB1-AS1	0.28944	4.08014e-06
AC073529.1	0.104641	4.09374e-06
AC018413.1	-0.255922	4.1409e-06
LINC01611	0.528969	4.17671e-06
LINC00244	0.179195	4.19456e-06
AL110114.1	0.0642569	4.20373e-06
AC007100.1	-0.0295577	4.22209e-06
AC108134.2	0.418721	4.27693e-06
AC104076.1	-0.283401	4.28519e-06
GNA14-AS1	-0.0919733	4.30426e-06
AC079305.2	-0.180993	4.30963e-06
AC022364.1	-0.257651	4.39342e-06
AC016394.2	0.463914	4.4167e-06
RHPN1-AS1	0.38789	4.41821e-06
LINC02501	-0.011771	4.45371e-06
AC078845.1	-0.0886084	4.50424e-06
AC006483.2	0.25774	4.53231e-06
AL139041.1	0.156899	4.56979e-06
AC074117.1	0.333776	4.57387e-06
MIR924HG	0.147004	4.76917e-06
AC012645.4	0.0999116	4.82061e-06
LINC02438	0.245045	4.83566e-06
AC022306.3	0.317965	4.86192e-06
TMC3-AS1	-0.143144	4.87394e-06
LINC02256	-0.198942	4.88597e-06
AC021683.3	-0.0331147	4.88895e-06
AL139288.1	0.368815	5.0001e-06
STARD13-AS	-0.0546262	5.00606e-06
AC011466.3	0.0865283	5.07595e-06
AC073641.1	0.10964	5.11041e-06
AC093249.2	0.223789	5.14431e-06
LINC01194	0.364745	5.19857e-06
FAM83C-AS1	0.305723	5.21166e-06
AC008080.4	-0.0399984	5.25741e-06
AL162231.5	-0.174012	5.27188e-06
AL022345.4	-0.358215	5.27982e-06
AC093895.1	0.368371	5.31743e-06
AC107959.3	0.536774	5.38931e-06
AC138969.2	-0.0195034	5.39707e-06
AC006504.7	0.420011	5.44985e-06
AL355096.1	-0.651892	5.50018e-06
AL358472.5	0.249428	5.5349e-06
AP003174.1	0.546955	5.62056e-06
AC008555.1	-0.107895	5.63407e-06
MCCC1-AS1	0.252586	5.64082e-06
AC006557.1	0.086494	5.64992e-06
OGFR-AS1	-0.335859	5.70735e-06
ACVR2B-AS1	-0.262464	5.75887e-06
AP005329.2	-0.248247	5.7718e-06
AL033384.2	0.233035	5.7769e-06
AC087742.1	0.176215	5.79035e-06
AL161457.2	-0.0434165	5.79283e-06
LINC00896	0.552237	5.83844e-06
AC007611.1	0.16782	5.84592e-06
U52111.1	0.166557	5.84626e-06
AC012101.2	-0.0778192	5.89821e-06
AC007511.1	-0.0145774	5.97402e-06
PPP1R26-AS1	-0.218415	5.97782e-06
LINC01535	0.215196	5.99419e-06
AC104596.1	-0.20194	6.06669e-06
AC006525.1	0.236394	6.19082e-06
SPART-AS1	-0.0357397	6.20998e-06
MGC32805	-0.696454	6.2111e-06
AL354928.1	0.184483	6.22149e-06
AC092296.1	-0.359572	6.27214e-06
AC069222.1	0.0634315	6.40826e-06
AC087521.2	-0.029183	6.43862e-06
AC005332.3	0.462622	6.44611e-06
AC092117.1	0.226387	6.46212e-06
AC068620.2	0.158432	6.47211e-06
AP002985.1	0.37382	6.59047e-06
AC106796.1	-0.219019	6.63578e-06
AC048341.1	0.156062	6.7287e-06
AP003392.5	0.313906	6.76215e-06
AL133477.1	0.322015	6.80618e-06
AC010618.2	0.234034	6.81655e-06
AC010737.1	-0.227905	6.88186e-06
AC024941.2	0.246986	6.91584e-06
LINC00339	0.136693	6.92122e-06
AC024560.3	0.253581	6.92465e-06
AL590101.1	0.136246	7.00178e-06
AC022506.2	-0.858983	7.00255e-06
AL163534.1	-0.0458613	7.06559e-06
MIR4290HG	-0.242259	7.07994e-06
AC025287.3	0.211862	7.11116e-06
AL137009.1	-0.196862	7.11291e-06
AC004148.1	0.356176	7.1702e-06
AC040977.1	0.503526	7.18987e-06
AL391988.1	-0.453573	7.29609e-06
AP001610.2	-0.153095	7.33323e-06
UBE2Q1-AS1	0.250363	7.35256e-06
AL158195.1	-0.271966	7.43781e-06
LINC01446	0.269949	7.45315e-06
AC022613.2	-0.290255	7.53841e-06
AL162457.1	-0.0290672	7.57938e-06
MAN2A1-DT	-0.390569	7.70372e-06
AC097634.1	0.0959704	7.77966e-06
AC110792.4	-0.0715571	7.84688e-06
HIPK1-AS1	-0.131059	7.90617e-06
AL031705.1	0.128145	7.97041e-06
AC027682.4	0.115822	7.97905e-06
BX664727.3	-0.0168801	8.13891e-06
AL928654.1	0.328527	8.21612e-06
AC011029.1	0.405651	8.26615e-06
AL442128.2	0.104332	8.2909e-06
AC004554.1	-0.0525964	8.30565e-06
LINC02377	0.319543	8.31421e-06
AL031121.2	-0.0194655	8.32694e-06
AC108047.1	-0.257345	8.39021e-06
DANT2	-0.0525713	8.49664e-06
AP001432.1	0.217207	8.57433e-06
AL512662.1	-0.0705384	8.58521e-06
LINC01341	0.292045	8.61376e-06
LINC02207	-0.0320577	8.71952e-06
AC064801.1	-0.297047	8.73818e-06
AL161893.1	-0.0436886	8.91487e-06
ZMIZ1-AS1	0.271003	8.92455e-06
AC024337.2	-0.118849	8.92669e-06
AC015631.1	0.108729	8.93056e-06
DOCK8-AS1	-0.381172	8.94632e-06
AL354760.1	0.238265	9.13404e-06
AC092171.3	0.400684	9.15621e-06
AC090164.2	0.629766	9.32947e-06
AC018553.2	0.279587	9.33346e-06
DNM1P35	0.254261	9.43322e-06
AC034102.5	0.130262	9.45597e-06
AC009495.3	-0.0875407	9.51785e-06
AC099509.1	-1.00602	9.54859e-06
AL355334.2	-0.297508	9.57127e-06
OVCH1-AS1	-0.095272	9.65976e-06
AC104118.1	0.242108	9.77363e-06
LINC01558	-0.682964	9.88196e-06
YEATS2-AS1	0.0667857	1.00161e-05
AL138812.1	-0.0410598	1.00327e-05
AC004076.2	0.151459	1.00556e-05
AL135999.1	0.0733049	1.01229e-05
ADGRA1-AS1	-0.0345018	1.01246e-05
SLC9A3-AS1	0.800775	1.01617e-05
AC090826.1	0.0664396	1.03231e-05
AC098479.1	-0.371805	1.04718e-05
AL591926.2	-0.0906665	1.04733e-05
AC023090.1	0.656161	1.05008e-05
AC006160.1	-0.144202	1.05136e-05
HOXD-AS2	0.187637	1.05282e-05
FEZF1-AS1	0.532016	1.05848e-05
AP001619.1	0.136961	1.06097e-05
AC020910.5	-0.396346	1.06353e-05
AL390955.2	-0.29011	1.06636e-05
AC009053.3	0.161953	1.07772e-05
AC100810.7	-0.0418332	1.07902e-05
AC135586.2	-0.083505	1.08231e-05
LINC00920	-0.282792	1.08874e-05
AC253576.2	0.257828	1.10144e-05
AL049840.5	0.490149	1.10385e-05
AC011337.1	0.053253	1.11456e-05
LINC01744	-0.194381	1.11689e-05
AC016813.1	-0.0269342	1.12969e-05
ZNRF3-AS1	-0.0888491	1.13887e-05
AL442071.2	-0.020345	1.15377e-05
AC025048.4	0.217417	1.15697e-05
AL117350.1	0.144925	1.16531e-05
AP001767.2	0.340548	1.19259e-05
MAFA-AS1	0.821103	1.19392e-05
AC007279.1	0.0478003	1.20039e-05
AC007240.3	-0.379917	1.21304e-05
ASTN2-AS1	-0.0531453	1.21945e-05
AC097515.1	0.256637	1.22265e-05
AC090192.2	0.588561	1.22806e-05
LINC02882	0.35615	1.22891e-05
AC106771.1	0.550912	1.23892e-05
AC005034.4	-0.274577	1.24007e-05
AC112493.1	0.324021	1.24893e-05
AC004839.2	0.2062	1.25626e-05
AC010735.1	0.180821	1.25978e-05
AC004253.1	0.302988	1.26461e-05
AC097375.1	-0.100012	1.26973e-05
AC211476.6	0.074561	1.2804e-05
AL583810.1	0.148653	1.28066e-05
LINC01116	0.500204	1.2817e-05
HYI-AS1	0.11458	1.28435e-05
POT1-AS1	-0.0371979	1.29556e-05
AL590235.2	-0.275138	1.30411e-05
AL391261.2	-0.194295	1.31213e-05
LINC01639	-0.639193	1.31444e-05
LINC02078	-0.073105	1.32188e-05
AL360007.1	-0.556413	1.32764e-05
AL137779.1	-0.125978	1.32859e-05
AL354920.1	-0.406615	1.3404e-05
AC007038.1	0.246721	1.34336e-05
LINC02812	-0.104108	1.34968e-05
CR381653.1	0.206836	1.36106e-05
AC018695.8	-0.462446	1.37267e-05
LINC02128	-0.505088	1.37334e-05
AC007823.1	-0.144502	1.3928e-05
LINC01876	0.253917	1.41892e-05
AC084781.1	-0.217057	1.44106e-05
AC009121.2	0.0973974	1.44378e-05
AL691420.1	0.342989	1.45499e-05
AC009283.1	0.456337	1.46372e-05
AL365271.1	-0.0281403	1.48086e-05
LINC01532	0.229645	1.48119e-05
LINC02036	-0.0859283	1.49304e-05
AC079148.1	-0.222783	1.51483e-05
ATXN2-AS	0.309454	1.52716e-05
LINC02555	-0.0291424	1.53379e-05
AC007485.1	-0.502232	1.53514e-05
LINC01478	-0.00941528	1.54641e-05
AC079015.1	-0.371693	1.55142e-05
AC099329.2	-0.508914	1.55208e-05
AC006001.2	-0.297376	1.56012e-05
AC108136.1	0.44751	1.57002e-05
AL031289.1	-0.205498	1.59821e-05
CEBPA-DT	0.618593	1.60189e-05
AC121761.1	-0.415898	1.60438e-05
AC012555.1	-0.0664089	1.61818e-05
LINC01136	0.185568	1.61845e-05
C21orf91-OT1	-0.0285644	1.62155e-05
AC090198.1	-0.379149	1.62865e-05
AC007663.3	0.309753	1.63488e-05
AC021739.3	-0.0653577	1.64291e-05
FAM247B	-0.0509509	1.64893e-05
MESTIT1	-0.0320751	1.65715e-05
AC025171.3	0.130196	1.6646e-05
TEX41	0.199871	1.66757e-05
AL590483.2	-0.455189	1.69529e-05
AL592211.2	0.378206	1.70191e-05
AL139349.1	0.368901	1.70635e-05
AP001122.1	0.0320417	1.71321e-05
PRANCR	0.126489	1.71943e-05
AC087257.1	-0.0263879	1.72541e-05
LINC02786	-0.0218713	1.72705e-05
Z95114.1	-0.0204083	1.729e-05
LIFR-AS1	-0.0604737	1.73225e-05
AC023282.1	-0.031595	1.77389e-05
AL133255.1	0.139693	1.77422e-05
AC010531.3	-0.157077	1.78196e-05
AC025271.3	-0.177728	1.78553e-05
AC026356.2	0.123228	1.79209e-05
LINC02166	-0.405733	1.80785e-05
LINC00311	-0.0829178	1.82859e-05
AC025280.3	-0.0430544	1.84449e-05
AL049539.1	0.198167	1.85056e-05
LINC01134	0.283543	1.86827e-05
AL583827.1	-0.0314673	1.88927e-05
AL031772.1	-0.0177649	1.91645e-05
FAM83A-AS1	-1.25872	1.93565e-05
ZFAND2A-DT	0.345505	1.94021e-05
LINC00221	0.667266	1.96826e-05
AL513218.1	0.191605	1.96886e-05
AC093515.1	0.38451	1.98441e-05
AC110285.5	0.2224	1.9852e-05
AC012313.8	0.0859587	1.99151e-05
AC100872.2	0.341218	2.00538e-05
AC131097.3	-0.171639	2.02486e-05
AP000248.1	-0.0137365	2.02631e-05
AL512306.2	0.356488	2.02736e-05
AL354919.1	-0.135372	2.02995e-05
AC009878.1	-0.503079	2.03649e-05
AL445985.1	-0.125211	2.03677e-05
AC068473.5	0.336653	2.05257e-05
AP001783.1	-1.51082	2.07138e-05
AC092636.1	0.035569	2.07313e-05
TYMSOS	0.390885	2.09781e-05
AC025188.1	-0.093981	2.10383e-05
AC009166.1	-0.679645	2.1053e-05
FLNB-AS1	-0.225826	2.11581e-05
AC008738.2	0.364022	2.15778e-05
AC073263.1	0.198979	2.18513e-05
AL135936.1	-0.0307219	2.18858e-05
AC006064.3	0.192304	2.23157e-05
AC006441.4	-0.0784919	2.24431e-05
AC004825.3	-0.0204906	2.24666e-05
AP003778.1	0.178638	2.25068e-05
CTBP1-DT	0.329492	2.26599e-05
AC096536.2	-0.135542	2.2877e-05
AC092667.1	0.15885	2.29261e-05
PXN-AS1	0.215371	2.2947e-05
AC025165.4	0.260215	2.30249e-05
AC007218.2	-0.346163	2.30285e-05
AC131009.1	0.377647	2.30818e-05
AC108053.1	-0.13624	2.33467e-05
LINC02724	-0.117078	2.33853e-05
AL392048.1	-0.149261	2.34562e-05
AC009102.1	-0.021577	2.36428e-05
AC006480.2	0.180881	2.37343e-05
AC024559.2	-0.206826	2.37548e-05
AP000962.1	-0.0396789	2.39585e-05
AC005740.4	0.157452	2.40257e-05
AC009301.1	-0.0221208	2.41013e-05
AC060780.1	0.278416	2.41129e-05
AP003065.1	0.373847	2.41878e-05
DTX2P1-UPK3BP1-PMS2P11	-0.0385495	2.42474e-05
AC004918.1	0.227234	2.48298e-05
AC012485.3	0.0748224	2.50645e-05
AC139887.1	0.378567	2.5152e-05
AL121772.1	0.196918	2.53684e-05
MAP4K3-DT	-0.285865	2.54951e-05
AP005262.1	0.285819	2.5648e-05
LINC01206	-0.0139715	2.56481e-05
AC234917.2	0.173381	2.57435e-05
AL451085.1	-0.29563	2.57711e-05
LINC02595	0.139222	2.58105e-05
AL121782.1	0.187811	2.59638e-05
DDX39B-AS1	0.205687	2.61015e-05
AC084036.1	0.445835	2.61412e-05
CASC9	0.877497	2.61454e-05
AC092745.1	-0.0781715	2.61664e-05
AC058791.1	-0.0434382	2.62593e-05
H2AZ1-DT	0.0517222	2.63235e-05
AC034236.3	0.12183	2.64168e-05
LINC00571	-0.15551	2.65226e-05
AC022079.1	-0.145606	2.65857e-05
AC004982.1	-0.141566	2.66267e-05
AP006748.1	-0.0462554	2.67503e-05
AL021707.4	0.190089	2.6895e-05
AL008628.1	-0.0182283	2.69261e-05
AC007906.1	-0.0907168	2.69751e-05
LINC00343	-0.00780875	2.69758e-05
AL355803.1	0.536282	2.70135e-05
AL136317.2	-0.0159684	2.71515e-05
AL353622.2	0.167324	2.71738e-05
AC027237.2	0.176007	2.72098e-05
H1-10-AS1	0.279648	2.72132e-05
AC104260.1	-0.150536	2.75475e-05
AC012060.1	-0.00582348	2.76077e-05
MIR2052HG	0.15594	2.77561e-05
LINC02241	0.343575	2.78806e-05
CALHM6-AS1	-0.0484878	2.81011e-05
LINC01205	-0.0756825	2.83691e-05
SEPTIN4-AS1	-0.14923	2.84866e-05
AC022784.6	-0.437124	2.8549e-05
AP005057.1	0.367702	2.86748e-05
CRPPA-AS1	-0.039296	2.88593e-05
NDUFB2-AS1	0.129166	2.89383e-05
AC005520.2	-0.364371	2.89483e-05
AC093734.1	0.159193	2.89772e-05
AC022217.3	-0.0865629	2.90408e-05
AC006449.5	0.167854	2.98709e-05
AC073896.5	0.118199	2.98907e-05
AL162582.1	0.943803	2.99397e-05
Z84485.1	0.271445	3.00954e-05
TM4SF1-AS1	0.230107	3.02875e-05
AC007292.1	0.359331	3.02975e-05
AL136379.1	0.335484	3.07255e-05
AC142472.1	0.275313	3.08521e-05
AC005837.1	0.10296	3.08755e-05
AL627095.2	0.420233	3.14376e-05
CH17-340M24.3	0.468822	3.14379e-05
AC010883.1	0.373945	3.14414e-05
AC011322.1	0.257248	3.14557e-05
Z68323.1	-0.0108698	3.15236e-05
AL139289.1	0.340542	3.17783e-05
LINC01687	-0.33408	3.18283e-05
AC245060.5	0.20985	3.18376e-05
AC008655.2	0.21797	3.18539e-05
AL355304.1	-0.0680364	3.18899e-05
AC010333.2	0.316457	3.21509e-05
AC005261.1	0.372064	3.22381e-05
SERTAD4-AS1	0.55065	3.22523e-05
THAP7-AS1	-0.28074	3.25788e-05
AC093627.5	0.283287	3.2658e-05
AL122020.2	0.079466	3.26721e-05
AC068790.3	0.166117	3.27938e-05
AL162632.3	0.0858512	3.28346e-05
AL360013.4	-0.0593752	3.30799e-05
AC010595.1	0.258569	3.31328e-05
AC106895.2	-0.0170241	3.32817e-05
C1orf220	0.219969	3.39246e-05
LINC00511	0.287398	3.41585e-05
AC018362.1	-0.0158826	3.42164e-05
AL645940.1	0.270152	3.46076e-05
AL008721.2	0.163564	3.52604e-05
AL512625.1	-0.0971163	3.57673e-05
AL117332.1	-0.338817	3.57826e-05
AC079466.1	1.18708	3.6014e-05
SOCAR	0.134323	3.61313e-05
AC022903.2	-0.0332606	3.62318e-05
AC008735.1	0.166711	3.63069e-05
AP005717.2	0.0578262	3.63887e-05
CLEC12A-AS1	-0.0230296	3.68903e-05
PPP1R14B-AS1	0.145676	3.69129e-05
LINC02637	-0.643153	3.69241e-05
LINC00622	0.282883	3.71124e-05
AC007639.1	0.495838	3.73117e-05
LUCAT1	0.429322	3.73228e-05
AC018553.1	0.596207	3.74094e-05
AFDN-DT	0.236246	3.75206e-05
AC093110.1	-0.455251	3.77283e-05
AL031686.1	-0.0209062	3.81213e-05
AC012676.1	0.260043	3.81448e-05
LINC00337	-0.260714	3.85953e-05
AL031118.1	-0.0790091	3.8774e-05
LINC01409	0.0507413	3.89147e-05
AC009318.2	-0.314682	3.90804e-05
AP000866.1	-0.136527	3.9241e-05
AC107953.2	-0.0318578	3.93668e-05
AC010168.2	0.17608	3.94543e-05
ATP6V0E2-AS1	0.276582	3.97594e-05
AL139246.3	0.343581	3.97611e-05
MHENCR	0.404278	3.97789e-05
AC092115.3	0.40047	3.99339e-05
AC024651.1	-0.156106	4.01723e-05
NAV2-AS5	-0.0325358	4.02257e-05
AC011484.1	-0.173124	4.03113e-05
AC021205.3	-0.184882	4.04167e-05
AL109806.2	-0.0246392	4.0597e-05
LINC01315	0.431462	4.08088e-05
LINC00390	-0.167085	4.10189e-05
AC012558.1	-0.0194873	4.10439e-05
AC025031.2	-0.110339	4.12888e-05
AL512590.3	0.196713	4.17505e-05
AC099791.2	0.201981	4.18167e-05
AC105393.2	-0.0213795	4.19917e-05
FBXO30-DT	-0.209902	4.23944e-05
ZNF32-AS1	0.234861	4.24064e-05
AL356652.1	0.198894	4.25271e-05
SLC12A9-AS1	0.436911	4.28881e-05
LINC01952	0.257764	4.31173e-05
CASC2	-0.0560394	4.31603e-05
AC092957.1	0.411284	4.32313e-05
C8orf31	-0.221994	4.33293e-05
FIRRE	0.124258	4.35398e-05
Z98259.3	-0.00902571	4.36153e-05
AC010422.4	0.203924	4.37792e-05
AC040934.1	0.130884	4.40001e-05
AP001542.3	-0.430845	4.43395e-05
LINC02803	0.153611	4.45274e-05
AC005914.1	-0.204436	4.47155e-05
MUC20-OT1	0.272381	4.47663e-05
AC106820.2	0.0605465	4.49493e-05
AC097504.2	-0.256469	4.50215e-05
AC010333.1	0.370939	4.50236e-05
AC096921.2	-0.274283	4.53795e-05
AC022133.2	-0.0246767	4.54113e-05
AC106858.1	0.14349	4.54291e-05
AC139100.1	0.328208	4.58726e-05
AL160291.1	0.060984	4.60558e-05
AC006504.2	-0.0643415	4.62619e-05
LINC02588	0.158238	4.62943e-05
ST3GAL5-AS1	-0.12041	4.63248e-05
AL161717.1	-0.0235506	4.63745e-05
AP000892.3	0.310595	4.66333e-05
AC131391.1	0.33171	4.68734e-05
CT66	0.114258	4.73389e-05
AC007637.1	-0.397149	4.76672e-05
AC025254.1	0.853783	4.89493e-05
AC090809.1	0.318225	4.90328e-05
BAIAP2-DT	0.489569	4.91355e-05
AL353637.2	-0.00894681	4.97583e-05
AC011676.1	0.223862	4.98834e-05
U91328.3	0.261927	5.00482e-05
WWC2-AS2	-0.200984	5.01096e-05
LINC01108	0.222102	5.01276e-05
KANSL1L-AS1	0.116716	5.03295e-05
AC091133.4	0.360911	5.03938e-05
AC094105.2	-0.00408481	5.04625e-05
NPSR1-AS1	0.34431	5.04755e-05
AC008555.2	-0.0314653	5.09888e-05
AC145207.8	0.347545	5.1233e-05
AP002518.1	-0.0155433	5.18146e-05
AC005363.2	0.249034	5.19084e-05
AC127070.1	0.269526	5.25377e-05
AC114689.3	-0.01081	5.25901e-05
ZNF433-AS1	0.138671	5.25985e-05
STIM2-AS1	-0.370906	5.26077e-05
AC008760.2	-1.14198	5.27146e-05
AL080317.1	0.262146	5.30033e-05
AC100847.1	-0.383434	5.33675e-05
LINC00862	0.284065	5.36765e-05
AC011388.1	-0.314141	5.38926e-05
AL139289.2	0.0662869	5.41587e-05
LINC01637	0.449018	5.43583e-05
AF117829.1	0.244357	5.45551e-05
AC007216.3	-0.0895894	5.46116e-05
AC137630.3	0.255616	5.48078e-05
AL109615.3	0.508116	5.49228e-05
NALT1	0.402026	5.57293e-05
LINC02693	-0.263259	5.58223e-05
ZNF503-AS1	-0.171923	5.5952e-05
AC009117.2	-0.00810764	5.59742e-05
AC011451.4	0.0456842	5.69528e-05
AC112178.1	0.254723	5.7604e-05
AC009093.4	-0.351054	5.80208e-05
PWRN2	-0.00382355	5.82608e-05
AC133644.1	0.449027	5.8728e-05
AL121652.1	0.123498	5.93046e-05
AC120498.4	0.694999	5.94262e-05
AL121972.1	-0.1187	5.96732e-05
AC090409.1	0.173597	5.97993e-05
NCMAP-DT	-0.170642	5.99104e-05
AL121929.3	0.255297	6.10573e-05
AC112484.5	0.142558	6.13488e-05
AL513493.1	-0.0182375	6.22664e-05
AC006517.2	0.0396268	6.25493e-05
LINC02804	0.183715	6.32903e-05
ZFHX2-AS1	0.0911569	6.35463e-05
AC079414.3	-0.275009	6.36371e-05
ZNF213-AS1	0.150721	6.36447e-05
AL035427.1	0.15484	6.38422e-05
AC023137.1	-0.277382	6.39248e-05
AC008035.1	-0.509356	6.39753e-05
AL391477.1	-0.00504059	6.42086e-05
AL138999.2	-0.0392319	6.46445e-05
AL121820.2	-0.775573	6.47732e-05
AC010092.1	0.135859	6.56092e-05
LINC01588	-0.189378	6.56267e-05
MIRLET7A1HG	0.229016	6.62896e-05
AC087045.2	-0.66284	6.67163e-05
AC114798.1	-0.0690511	6.67851e-05
AL137026.1	-0.126115	6.68602e-05
AC018926.1	-0.217123	6.69082e-05
AL132996.1	-0.0139095	6.70524e-05
AP000894.4	0.437664	6.71865e-05
MKLN1-AS	0.237328	6.71885e-05
AC005911.1	0.278333	6.73165e-05
AP001993.1	-0.015408	6.75307e-05
AL732292.2	0.282552	6.78701e-05
THBS4-AS1	0.192716	6.79131e-05
AC109460.2	0.205363	6.79931e-05
[truncated: 14,015 more rows]

## Sheet: Table-S4
Table S4 The list of ICD-related genes
Gene_symble
IL17RA
IL1R1
PIK3CA
EIF2AK3
IL17A.
LY96
FOXP3
CD4
IFNG
PRF1
CXCR3
CD8A
CD8B
P2RX7
NLRP3
IL10
TLR4
ΕNTPD1
HMGB1
HSP90AA1
ATG5
IFNB1
BAX
PDIA3
CALR
CASP8
MYD88
IFNGR1
CASP1
IL1B
TNF
NT5E
IL6

## Sheet: Table-S5
Table S5 The list of immune-related genes
Symbol
AZGP1
B2M
CALR
CANX
CD1A
CD1B
CD1C
CD1D
CD1E
CD4
CD8A
CD8B
CD74
CREB1
CTSB
CTSE
CTSL
CTSS
FCER1G
FCGRT
PDIA3
HFE
HLA-A
HLA-B
HLA-C
HLA-DMA
HLA-DMB
HLA-DOA
HLA-DOB
HLA-DPA1
HLA-DPB1
HLA-DQA1
HLA-DQA2
HLA-DQB1
HLA-DRA
HLA-DRB1
HLA-DRB3
HLA-DRB4
HLA-DRB5
HLA-E
HLA-F
HLA-G
HLA-H
MR1
HSPA1A
HSPA1B
HSPA1L
HSPA2
HSPA4
HSPA5
HSPA6
HSPA8
HSP90AA1
HSP90AB1
ICAM1
IFNA1
IFNA2
IFNA4
IFNA5
IFNA6
IFNA7
IFNA8
IFNA10
IFNA13
IFNA14
IFNA16
IFNA17
IFNA21
IFNG
KIR2DL1
KIR2DL2
KIR2DL3
KIR2DL4
KIR2DS1
KIR2DS3
KIR2DS4
KIR2DS5
KIR3DL1
KIR3DL2
KLRC1
KLRC2
KLRC3
KLRD1
LTA
CIITA
MICA
MICB
NFYA
NFYB
NFYC
LGMN
PSMB8
PSMC1
PSMC2
PSMC3
PSMC4
PSMC5
PSMC6
PSMD1
PSMD2
PSMD3
PSMD4
PSMD5
PSMD7
PSMD8
PSMD10
PSMD11
PSMD13
PSME1
PSME1
PSME2
PSME2
RELB
RFX5
RFXAP
SLC10A2
TAP1
TAP2
TAPBP
THBS1
SEM1
KLRC4
AP3B1
RFXANK
PSMD6
PSME3
PSMD14
CLEC4M
IFI30
PROCR
ADRM1
ECPAS
TRPC4AP
CD209
UBXN1
ERAP1
TAPBPL
KIR2DL5A
ERAP2
ULBP3
ULBP2
ULBP1
KIR3DL3
RAET1E
RAET1L
UBR1
RAET1G
PDIA2
HAMP
PI3
CAMP
DEFB4A
PPBP
REG3G
CXCL14
CXCL16
SLPI
CXCL8
CXCL10
CXCL9
CXCL5
CXCL11
CXCL6
CXCL1
CXCL12
CXCL13
CXCL2
PF4
XCL1
CXCL3
DEFB103B
CCL13
CCL1
DEFB1
CCL8
ELANE
DEFB103A
DEFA3
DEFA1
TMSB10
DEFA6
DEFA5
DEFA4
LCN2
LCN1
COLEC10
BPI
S100A9
S100A8
DCD
LCN6
S100A12
HTN3
LCN8
DEFA1B
CCR10
CELA1
DEFB106A
PENK
BPIFC
MMP12
BPIFB6
LEAP2
SFTPD
LCN9
BPIFB2
PTGDS
TMSB4X
PGLYRP1
ZC3HAV1
TMSB15A
S100B
S100A13
S100A6
DEFB119
DEFB107A
DEFB105A
SERPIND1
DEFB129
DEFB127
S100P
S100A7
DEFB104A
DEFB126
DEFB106B
DEFB104B
DEFB107B
PGLYRP3
PGLYRP2
S100A10
S100A2
DEFB125
DEFB123
DEFB105B
DEFB132
BPIFB3
LCN12
PGLYRP4
S100A11
S100A5
S100A3
S100A1
DEFB128
DEFB108B
HTN1
LMBR1L
S100A7A
DEFB118
COLEC12
TMSB4Y
DEFB131A
DEFB134
DEFB130A
DEFB124
DEFB121
DEFB116
DEFB115
DEFB114
DEFB113
DEFB112
DEFB110
TMSB15B
DEFB133
S100Z
MAVS
TMSB4XP8
S100A14
LCN10
S100A16
DEFB136
DEFB135
DEFB117
DEFB110
ZC3HAV1L
S100A7L2
MBL3P
DEFB4B
BPIFB4
IFNAR1
AZU1
DEFB131B
DEFA1A3
LCN1P1
S100G
DEFA7P
DEFB130B
DEFB108F
DEFB131C
TCHHL1
TINAGL1
IFNGR1
SLC22A17
WFIKKN1
WFDC2
IL6
UMODL1
TGFB1
PF4V1
MMP9
ANOS1
TLR4
IFNG
SPAG11B
A2M
CTSL
NFKB1
APOBEC3G
FABP6
NOD2
MBL2
SFTPA1
RBP1
TLR2
SLC40A1
PLAU
IL1B
PAEP
HJV
MUC5AC
CTSS
OBP2A
PLTP
MX1
DDX58
IFNL1
IRF3
SFTPA2
LPA
LBP
RBP4
SFTPA1
NOX4
LTF
IFNB1
RBP5
FABP7
FABP5
FABP3
FABP2
FABP4
R3HDML
BPIFA3
BPIFB1
OASL
CRABP2
CRABP1
RBP7
DUOX1
OBP2B
RBP2
LCN15
CETP
FABP12
FABP9
BPIFA1
LCNL1
C8G
SPAG11A
PI15
NOX1
PMP2
APOD
ORM2
ORM1
TNF
CTSG
PRTN3
MAPK1
PML
AEN
CYBB
BPIFA2
ISG20
BCL3
ISG20L2
NOX5
NOX3
DUOX2
TLR3
TFRC
IFIH1
LRP1
TRIM5
IDO1
GDF15
NEDD4
ADIPOQ
STAT3
STAT1
IFNL2
SOCS3
SEMG1
TNFSF10
CCL20
SOCS1
RNASEL
IRF1
IL15
APOBEC3F
PLAAT4
CHIT1
IFNA1
CD40
TLR7
PPIA
HFE
ZYX
NLRX1
PGC
VEGFA
IKBKE
ISG15
DHX58
TNFAIP3
TFR2
FCN2
MUC4
F2R
ELN
IL27
MAPT
LYZ
CCL5
LEP
CYLD
KLKB1
CST4
CSRP1
MAPK14
JUN
ITGAV
IRF5
CCR6
IL12B
TLR8
GNLY
CD81
EIF2AK2
APOM
CACYBP
NOD1
MAPK8
MAPK3
BST2
BPHL
PLA2G2A
GRN
NEWENTRY
PDGFRA
GNAI1
WNT5A
FURIN
ADAR
TYK2
NOS2
TRAF3
TPT1
TPM2
NEO1
AHNAK
TLR1
TK2
PRDX2
MX2
FGF2
FGA
TCF7L2
F2RL1
TKFC
MSR1
NFKBIZ
LMBR1
EPPIN
SRC
MPO
ELAVL1
ROBO3
SP1
SOD1
PDF
DLL4
ECD
SLC11A1
DMBT1
STING1
SKIV2L
SEMG2
LTA
DES
DCK
DAXX
TNFRSF10A
TNFRSF10B
EED
CCL4
LIMS1
LALBA
APOBEC3H
TMPRSS6
SPINK5
MARCO
BECN1
TNFSF11
KNG1
CSK
KLRK1
KCNH2
JUND
JAK1
CREB1
CLDN4
CCL28
RNASE3
RN7SL1
IRF7
IREB2
ILK
IL18
IL17A
LTB4R
APOBEC3A
MASP2
TRIM27
RELA
IL7R
IL1A
PTX3
IFNAR2
IFN1@
SYTL1
APOBEC3C
DDX17
PTGS2
HTR1A
SEPTIN7
CD40LG
CD14
CD8A
CD4
MASP1
PROC
MAP2K2
MAP2K1
HRG
NDRG1
IRF9
TRIM22
LANCL1
PPP4C
HMOX1
HMGB1
HLA-B
RNASE7
ABCC4
HGF
HDAC1
IFNLR1
PLSCR1
B2M
BACH2
TANK
PIK3CG
ARRB1
RSAD2
STAB2
TBK1
PDYN
PDGFRB
PDCD1
PCSK2
PCSK1
ARG2
AQP9
FASLG
APOH
BIRC5
ANXA6
IL22
VTN
VIM
VCAM1
PRDX1
GFAP
GBP2
ALB
SLC29A3
OAS1
AGER
UNC93B1
TNFSF4
NOS1
ACTG1
ACTA1
ACO1
SERPINA3
CXCR1
CCL15
CCL14
CCL4
CCL16
CCL19
CCL13
CCL18
CCL17
CCL26
CCL22
CCR3
CCL28
CCL4L1
ACKR2
CCR7
CCL27
CCR8
ACKR4
CCR10
CCL2
CCL21
CCL7
CCL5
CCL3
CCL20
CCL11
CCR5
CCL23
CCL25
CCL1
CCL3L3
CCL4L2
CXCL12
XCL1
CCL8
CCL3L1
CCR1
CCL24
XCL2
CXCL1
CXCL10
CXCR4
CXCL2
CXCR6
CCR4
CXCL11
TAFA5
TAFA3
TAFA4
TAFA1
TAFA2
CCL15-CCL14
IL6
TNF
IL1B
IL18
PTK2B
VEGFA
IL4
CDH1
CD40
DEFB103B
F2RL1
MMP9
LTBP1
DEFB4A
TNFSF10
IL13
IL10
IL2
PPARG
FGR
MIF
CRP
JAK2
IL1A
PTK2
PTGDR
CD86
HCK
ARRB1
GNAI1
VDR
OLR1
GRK2
TXK
RNASE2
CD79A
CD79B
LYN
SYK
BTK
BLNK
VAV3
VAV1
VAV2
RAC1
RAC2
RAC3
PPP3CA
PPP3CB
PPP3CC
CHP1
PPP3R1
PPP3R2
CHP2
NFAT5
NFATC1
NFATC2
NFATC3
NFATC4
HRAS
KRAS
NRAS
FOS
JUN
CARD11
BCL10
MALT1
CHUK
IKBKB
IKBKG
NFKB1
RELA
NFKBIA
NFKBIB
NFKBIE
CD81
CD19
CR2
PIK3R5
PIK3R1
PIK3R2
PIK3R3
PIK3CA
PIK3CB
PIK3CD
PIK3CG
AKT3
AKT1
AKT2
GSK3B
INPP5D
CD22
CD72
PTPN6
LILRB3
FCGR2B
RASGRP3
PLCG2
PRKCB
IFITM1
IGH
IGHA1
IGHA2
IGHD
IGHD1-1
IGHD1-14
IGHD1-20
IGHD1-26
IGHD1-7
IGHD2-15
IGHD2-2
IGHD2-21
IGHD2-8
IGHD3-10
IGHD3-16
IGHD3-22
IGHD3-3
IGHD3-9
IGHD4-11
IGHD4-17
IGHD4-23
IGHD4-4
IGHD5-12
IGHD5-18
IGHD5-24
IGHD5-5
IGHD6-13
IGHD6-19
IGHD6-25
IGHD6-6
IGHD7-27
IGHE
IGHG1
IGHG2
IGHG3
IGHG4
IGHJ1
IGHJ2
IGHJ3
IGHJ4
IGHJ5
IGHJ6
IGHM
IGH
IGHV1-18
IGHV1-2
IGHV1-24
IGHV1-3
IGHV1-45
IGHV1-46
IGHV1-58
IGHV1-69
IGHV1-8
IGHV1-38-4
IGHV1-69-2
IGHV2-26
IGHV2-5
IGHV2-70
IGHV3-11
IGHV3-13
IGHV3-15
IGHV3-16
IGHV3-20
IGHV3-21
IGHV3-23
IGHV3-30
IGHV3-30-3
IGHV3-30-5
IGHV3-33
IGHV3-35
IGHV3-38
IGHV3-43
IGHV3-48
IGHV3-49
IGHV3-53
IGHV3-64
IGHV3-66
IGHV3-7
IGHV3-72
IGHV3-73
IGHV3-74
IGHV3-9
IGHV3-38-3
IGHV3-69-1
IGHV4-28
IGHV4-30-1
IGHV4-30-2
IGHV4-30-4
IGHV4-31
IGHV4-34
IGHV4-39
IGHV4-4
IGHV4-59
IGHV4-61
IGHV4-38-2
IGHV5-51
IGHV5-10-1
IGHV6-1
IGHV7-4-1
IGHV7-81
IGK
IGKC
IGKDEL
IGKJ
IGKJ1
IGKJ2
IGKJ3
IGKJ4
IGKJ5
IGKV@
IGKV1-12
IGKV1-13
IGKV1-16
IGKV1-17
IGKV1-27
IGKV1-33
IGKV1-37
IGKV1-39
IGKV1-5
IGKV1-6
IGKV1-8
IGKV1-9
IGKV1D-12
IGKV1D-13
IGKV1D-16
IGKV1D-17
IGKV1D-33
IGKV1D-37
IGKV1D-39
IGKV1D-42
IGKV1D-43
IGKV1D-8
IGKV2-24
IGKV2-28
IGKV2-30
IGKV2-40
IGKV2D-24
IGKV2D-28
IGKV2D-29
IGKV2D-30
IGKV2D-40
IGKV3-11
IGKV3-15
IGKV3-20
IGKV3-7
IGKV3D-11
IGKV3D-15
IGKV3D-20
IGKV3D-7
IGKV4-1
IGKV5-2
IGKV6-21
IGKV6D-21
IGKV6D-41
IGL
IGLC1
IGLC2
IGLC3
IGLC6
IGLC7
IGLJ
IGLJ1
IGLJ2
IGLJ3
IGLJ4
IGLJ5
IGLJ6
IGLJ7
IGLV@
IGLV1-36
IGLV1-40
IGLV1-44
IGLV1-47
IGLV1-50
IGLV1-51
IGLV10-54
IGLV11-55
IGLV2-11
IGLV2-14
IGLV2-18
IGLV2-23
IGLV2-33
IGLV2-8
IGLV3-1
IGLV3-10
IGLV3-12
IGLV3-16
IGLV3-19
IGLV3-21
IGLV3-22
IGLV3-25
IGLV3-27
IGLV3-32
IGLV3-9
IGLV4-3
IGLV4-60
IGLV4-69
IGLV5-37
IGLV5-39
IGLV5-45
IGLV5-48
IGLV5-52
IGLV6-57
IGLV7-43
IGLV7-46
IGLV8-61
IGLV9-49
C3
C5
CAMP
CCL1
CCL11
CCL13
CCL14
CCL15-CCL14
CCL15
CCL16
CCL17
CCL18
CCL19
CCL2
CCL20
CCL21
CCL22
CCL23
CCL24
CCL25
CCL26
CCL27
CCL28
CCL3
CCL3L1
CCL3P1
CCL3L3
CCL4
CCL4L2
CCL4L1
CCL5
CCL7
CCL8
CKLF
CMA1
CTSG
CX3CL1
CXCL1
CXCL10
CXCL11
CXCL12
CXCL13
CXCL14
CXCL16
CXCL17
CXCL2
CXCL3
CXCL5
CXCL6
CXCL9
CCN1
DEFA1
DEFA3
DEFA5
DEFB1
DEFB103B
DEFB104A
DEFB4A
EDN1
EDN2
EDN3
FGF10
FGF2
HTN3
CXCL8
LECT2
PF4
PF4V1
PLAU
PPBP
PPBPP1
PROK2
RNASE2
SAA1
SAA2
SBDS
SEMA3A
SEMA3B
SEMA3C
SEMA3D
SEMA3E
SEMA3F
SEMA3G
SEMA4A
SEMA4B
SEMA4C
SEMA4D
SEMA4F
SEMA4G
SEMA5A
SEMA5B
SEMA6A
SEMA6B
SEMA6C
SEMA6D
SEMA7A
SLIT1
SLIT2
TNC
TYMP
XCL1
XCL2
C5AR1
ACKR2
CCR1
CCR10
CCR3
CCR4
CCR5
CCR6
CCR7
CCR8
CCR9
ACKR4
CCRL2
CMKLR1
CX3CR1
CXCR3
CXCR4
CXCR5
CXCR6
ACKR3
CYSLTR1
CYSLTR2
ACKR1
EDNRA
EDNRB
FPR1
FPR2
FPR2
GPR17
GPR32
GPR33
PTGDR2
C5AR2
CXCR1
CXCR2
LTB4R
LTB4R2
PLAUR
PLXNA1
PLXNA2
PLXNA3
PLXNA4
PLXNB1
PLXNB2
PLXNB3
PLXNC1
PLXND1
PTAFR
ROBO1
ROBO2
ROBO3
RXFP3
XCR1
ADIPOQ
ADM
ADM2
AGRP
AGT
AMBN
AMELX
AMH
ANGPTL5
ANGPTL7
APLN
AREG
MANF
CDNF
ARTN
AVP
AZU1
BDNF
BMP1
BMP10
BMP15
BMP2
BMP3
BMP4
BMP5
BMP6
BMP7
BMP8A
BMP8B
BTC
MYDGF
C3
C5
CALCA
CALCB
CAMP
CAT
CCK
CCL1
CCL11
CCL13
CCL14
CCL15-CCL14
CCL15
CCL16
CCL17
CCL18
CCL19
CCL2
CCL20
CCL21
CCL22
CCL23
CCL24
CCL25
CCL26
CCL27
CCL28
CCL3
CCL3L1
CCL3P1
CCL3L3
CCL4
CCL4L2
CCL4L1
CCL5
CCL7
CCL8
CD320
CD40LG
CD70
ADA2
CER1
CGA
CGB3
CGB1
CGB2
CGB5
CGB7
CGB8
CHGA
CHGB
CKLF
CLCF1
CLEC11A
CMA1
CMTM1
CMTM2
CMTM3
CMTM4
CMTM5
CMTM6
CMTM7
CMTM8
CNTF
CORT
CRH
CSF1
CSF2
CSF3
CSH1
CSH2
CSHL1
CSPG5
CTF1
CCN2
CTSG
CX3CL1
CXCL1
CXCL10
CXCL11
CXCL12
CXCL13
CXCL14
CXCL16
CXCL17
CXCL2
CXCL3
CXCL5
CXCL6
CXCL9
CCN1
DEFA1
DEFA3
DEFA5
DEFB1
DEFB103B
DEFB104A
DEFB4A
DKK1
EBI3
EDN1
EDN2
EDN3
EGF
EPGN
EPO
EREG
ESM1
FAM3B
FAM3C
FAM3D
FASLG
FGF1
FGF10
FGF11
FGF12
FGF13
FGF14
FGF16
FGF17
FGF18
FGF19
FGF2
FGF20
FGF21
FGF22
FGF23
FGF3
FGF4
FGF5
FGF6
FGF7
FGF8
FGF9
VEGFD
FIGNL2
FLT3LG
FSHB
GAL
GALP
GAST
GCG
GDF1
GDF10
GDF11
GDF15
GDF2
GDF3
GDF5
GDF6
GDF7
GDF9
GDNF
GH1
GH2
GHRH
GHRL
GIP
GKN1
GMFB
GMFG
GNRH1
GNRH2
GPHA2
GPHB5
GPI
GREM1
GREM2
GRN
GRP
GUCA2A
HAMP
HBEGF
HDGF
HDGFL3
HGF
HTN3
IAPP
IFNA1
IFNA10
IFNA13
IFNA14
IFNA16
IFNA17
IFNA2
IFNA21
IFNA4
IFNA5
IFNA6
IFNA7
IFNA8
IFNB1
IFNE
IFNG
IFNK
IFNW1
IGF1
IGF2
IL10
IL11
IL12A
IL12B
IL13
IL15
IL16
IL17A
IL17B
IL17C
IL17D
IL17F
IL18
IL19
IL1A
IL1B
IL1F10
IL36RN
IL36A
IL37
IL36B
IL36G
IL1RN
IL2
IL20
IL21
IL22
IL23A
IL24
IL25
IL26
IL27
IFNL2
IFNL3
IFNL1
IL3
IL31
IL32
IL33
IL34
IL4
IL5
IL6
IL6ST
IL7
CXCL8
IL9
INHA
INHBA
INHBB
INHBC
INHBE
INS
INS-IGF2
INSL3
INSL4
INSL5
INSL6
JAG1
JAG2
FGF7P6
FGF7P3
KITLG
KL
LACRT
LECT2
LEFTY1
LEFTY2
LEP
LHB
LIF
LRSAM1
LTA
LTB
LTBP1
LTBP2
LTBP3
LTBP4
MDK
MIA
MIF
MLN
MSTN
NAMPT
NDP
NENF
NGF
NMB
NODAL
CCN3
NPFF
NPPA
NPPB
NPPC
NPY
NRG1
NRG2
NRG3
NRG4
NRTN
NTF3
NTF4
NTS
NUDT6
OGN
OSGIN1
OSM
OSTN
OXT
ENDOU
PDGFA
PDGFB
PDGFC
PDGFD
PDGFRA
PDGFRB
PDGFRL
PDYN
PENK
PF4
PF4V1
PGF
PLAU
PMCH
PNOC
POMC
PPBP
PPBPP1
PPBPP2
PPY
PRL
PRLH
PROK1
PROK2
PSPN
PTH
PTH2
PTHLH
PTN
PYY
QRFP
RABEP1
RABEP2
REG1A
RETN
RETNLB
RLN1
RLN2
RLN3
RNASE2
S100A6
SAA1
SAA2
SBDS
SCG2
SCGB3A1
SCT
AIMP1
SECTM1
SEMA3A
SEMA3B
SEMA3C
SEMA3D
SEMA3E
SEMA3F
SEMA3G
SEMA4A
SEMA4B
SEMA4C
SEMA4D
SEMA4F
SEMA4G
SEMA5A
SEMA5B
SEMA6A
SEMA6B
SEMA6C
SEMA6D
SEMA7A
SLIT1
SLIT2
SLURP1
SPP1
SST
STC1
STC2
TAC1
TDGF1
TDGF1P3
TG
TGFA
TGFB1
TGFB2
TGFB3
THPO
TNC
TNF
TNFRSF11B
TNFSF10
TNFSF11
TNFSF12
TNFSF13
TNFSF13B
TNFSF14
TNFSF15
TNFSF18
TNFSF4
TNFSF8
TNFSF9
TOR2A
TRH
TSHB
TSLP
TXLNA
TYMP
UCN
UCN2
UCN3
UTS2
UTS2B
VEGFA
VEGFB
VEGFC
VGF
VIP
XCL1
XCL2
ACVR1B
ACVR1C
ACVR2A
ACVR2B
ACVRL1
ADCYAP1R1
ADIPOR1
ADIPOR2
ADRB1
ADRB2
AGTR1
AGTR2
AMHR2
ANGPT1
ANGPT4
ANGPTL1
ANGPTL2
ANGPTL3
ANGPTL4
ANGPTL6
APLNR
AR
AVPR1A
AVPR1B
AVPR2
BMPR1A
BMPR1B
BMPR2
BRD8
C3AR1
C5AR1
CALCR
CALCRL
ACKR2
CCR1
CCR10
CCR3
CCR4
CCR5
CCR6
CCR7
CCR8
CCR9
ACKR4
CCRL2
CD40
CMKLR1
CNTFR
CRHR1
CRHR2
CRIM1
CRLF1
CRLF2
CRLF3
CSF1R
CSF2RA
CSF2RB
CSF3R
CX3CR1
CXCR3
CXCR4
CXCR5
CXCR6
ACKR3
CYSLTR1
CYSLTR2
ACKR1
EDNRA
EDNRB
EGFR
ENG
EPOR
ESR1
ESR2
ESRRA
ESRRB
ESRRG
FGFR1
FGFR2
FGFR3
FGFR4
FGFRL1
FLT1
FLT3
FLT4
FPR1
FPR2
FPR2
FSHR
GALR2
GALR3
GCGR
GHR
GHRHR
GHSR
GIPR
GLP1R
GLP2R
GNRHR
GPER1
GPR17
GPR32
GPR33
PTGDR2
C5AR2
HNF4A
HNF4G
HTR3A
HTR3B
HTR3C
HTR3D
HTR3E
IFNAR1
IFNAR2
IFNGR1
IFNGR2
IGF1R
IGF2R
IL10RA
IL10RB
IL11RA
IL12RB1
IL12RB2
IL13RA1
IL13RA2
IL15RA
IL2RB
IL17RA
IL17RB
IL17RC
IL17RD
IL17RE
IL18R1
IL18RAP
IL1R1
IL1R2
IL1RAP
IL1RL1
IL1RL2
IL20RA
IL20RB
IL21R
IL22RA1
IL22RA2
IL23R
IL27RA
IFNLR1
IL2RA
IL2RB
IL2RG
IL31RA
IL3RA
IL4R
IL5RA
IL6R
IL7R
CXCR1
CXCR2
IL9R
INSR
KDR
LEPR
LGR4
LGR5
LGR6
LHCGR
LIFR
LTB4R
LTB4R2
LTBR
MC1R
MC2R
MC3R
MC4R
MCHR1
MCHR2
MET
MLNR
MPL
MTNR1A
MTNR1B
NGFR
NMBR
NPR1
NPR3
NR0B1
NR0B2
NR1D1
NR1D2
NR1H2
NR1H3
NR1H4
NR1I2
NR1I3
NR2C1
NR2C2
NR2E1
NR2E3
NR2F1
NR2F2
NR2F6
NR3C1
NR3C2
NR4A1
NR4A2
NR4A3
NR5A1
NR5A2
NR6A1
NRP1
NRP2
OGFR
OPRD1
OPRK1
OPRL1
OPRM1
OSMR
OXTR
PGR
PGRMC2
PLAUR
PLXNA1
PLXNA2
PLXNA3
PLXNA4
PLXNB1
PLXNB2
PLXNB3
PLXNC1
PLXND1
PPARA
PPARD
PPARG
PRLHR
PRLR
PTAFR
PTGDR
PTGDS
PTGER1
PTGER2
PTGER3
PTGER4
PTGFR
PTH1R
PTH2R
RARA
RARB
RARG
ROBO1
ROBO2
ROBO3
RORA
RORB
RORC
RXFP1
RXFP2
RXFP3
RXRA
RXRB
RXRG
S1PR1
S1PR2
SCTR
SDC1
SDC2
SDC3
SDC4
SORT1
SSTR1
SSTR2
SSTR5
ST2
TACR1
TEK
TGFBR1
TGFBR2
TGFBR3
THRA
THRB
TIE1
TNFRSF10A
TNFRSF10B
TNFRSF10C
TNFRSF10D
TNFRSF11A
TNFRSF12A
TNFRSF13B
TNFRSF13C
TNFRSF14
TNFRSF17
TNFRSF18
TNFRSF19
TNFRSF1A
TNFRSF1B
TNFRSF21
TNFRSF25
TNFRSF4
TNFRSF6B
TNFRSF8
TNFRSF9
TRHR
TSHR
TUBB3
VDR
VIPR1
VIPR2
XCR1
IFNA10
IFNA13
IFNA14
IFNA16
IFNA17
IFNA2
IFNA21
IFNA4
IFNA5
IFNA6
IFNA7
IFNA8
IFNB1
IFNE
IFNG
IFNK
IFNW1
IFNAR2
IFNGR1
IFNGR2
IL11
IL12A
IL12B
IL13
IL15
IL16
IL17A
IL17B
IL17C
IL17D
IL17F
IL18
IL19
IL1A
IL1B
IL1F10
IL36RN
IL36A
IL37
IL36B
IL36G
IL1RN
IL2
IL20
IL21
IL22
IL23A
IL24
IL25
IL26
IL27
IFNL2
IFNL3
IFNL1
IL3
IL31
IL32
IL33
IL34
IL4
IL5
IL6
IL6ST
IL7
CXCL8
IL9
TXLNA
IL10RA
IL10RB
IL11RA
IL12RB1
IL12RB2
IL13RA1
IL13RA2
IL15RA
IL2RB
IL17RA
IL17RB
IL17RC
IL17RD
IL17RE
IL18R1
IL18RAP
IL1R1
IL1R2
IL1RAP
IL1RL1
IL1RL2
IL20RA
IL20RB
IL21R
IL22RA1
IL22RA2
IL23R
IL27RA
IFNLR1
IL2RA
IL2RB
IL2RG
IL31RA
IL3RA
IL4R
IL5RA
IL6R
IL7R
CXCR1
CXCR2
IL9R
ST2
HLA-A
HLA-B
HLA-C
HLA-E
HLA-G
KIR3DL1
KIR3DL2
KIR2DL1
KIR2DL2
KIR2DL3
KIR2DL4
KIR2DL5A
KLRC1
KLRC2
KLRC3
KLRD1
[truncated: 485 more rows]

## Sheet: Table-S6
Table S6 Identification of ICD-related lncRNAs
LncRNA	ICD-related gene	cor	P_value
AC107396.1	IL17RA	-0.0943907	0.0686166
AC016682.1	IL17RA	-0.0578351	0.265208
AC138356.1	IL17RA	-0.190986	0.000206941
AC008556.1	IL17RA	0.247334	1.32e-06
LINC01818	IL17RA	-0.168847	0.00106201
LINC01093	IL17RA	-0.200182	9.92e-05
AC004160.1	IL17RA	-0.0363748	0.483686
PCDH9-AS2	IL17RA	0.00448373	0.931224
AL360013.3	IL17RA	-0.130625	0.0115647
AC010280.1	IL17RA	-0.0427852	0.409983
LINC02027	IL17RA	-0.0838957	0.105725
AC010280.2	IL17RA	-0.0361721	0.486127
LINC01612	IL17RA	0.199803	0.000102273
AL359715.3	IL17RA	-0.0567049	0.274676
AC092384.2	IL17RA	-0.0566659	0.275007
AC099508.2	IL17RA	-0.0662767	0.201558
AC090227.3	IL17RA	-0.186082	0.000302221
AC004160.2	IL17RA	-0.149405	0.00382724
AC026369.3	IL17RA	0.0226325	0.663058
AC007535.1	IL17RA	-0.118551	0.0220218
AC010547.2	IL17RA	0.305277	1.74e-09
HAO2-IT1	IL17RA	-0.125837	0.0150224
AL161740.1	IL17RA	0.0201862	0.697579
AC010872.2	IL17RA	-0.211146	3.95e-05
LINC01863	IL17RA	-0.122918	0.01755
AC004540.2	IL17RA	0.250174	9.91e-07
LY6E-DT	IL17RA	0.0976179	0.0596343
AC034139.1	IL17RA	0.226921	9.61e-06
LINC02428	IL17RA	-0.125256	0.0154987
AL021328.1	IL17RA	-0.0428327	0.409464
AC104809.1	IL17RA	-0.0432414	0.405005
HHIP-AS1	IL17RA	0.167586	0.0011591
AC012409.1	IL17RA	-0.189796	0.00022707
TMEM220-AS1	IL17RA	-0.0419088	0.419649
AL161668.4	IL17RA	-0.172887	0.00079919
AC009159.3	IL17RA	-0.124135	0.0164537
AC087392.1	IL17RA	-0.00456433	0.929991
AC106822.1	IL17RA	-0.164637	0.0014188
MAGI2-AS3	IL17RA	0.143272	0.00557028
AC007221.1	IL17RA	0.0873076	0.0922307
AC007319.1	IL17RA	0.223785	1.28e-05
AC010719.1	IL17RA	0.00101872	0.984356
LINC00885	IL17RA	0.0886219	0.0874151
AC100810.1	IL17RA	0.0700681	0.176901
LINC01767	IL17RA	-0.202709	8.05e-05
U91324.1	IL17RA	-0.117321	0.0234469
AC007344.1	IL17RA	-0.130239	0.0118147
AC020978.4	IL17RA	0.0487809	0.347467
FGF14-AS2	IL17RA	0.0238113	0.646669
FAM99B	IL17RA	-0.00774095	0.881551
AC079061.1	IL17RA	-0.176658	0.000609445
AP006285.1	IL17RA	-0.0100919	0.845975
AC103740.1	IL17RA	0.0879259	0.0899396
AC008780.1	IL17RA	-0.0707414	0.172767
AC112206.2	IL17RA	-0.135371	0.00885139
AL161645.2	IL17RA	-0.206454	5.89e-05
FAM99A	IL17RA	-0.095962	0.0641138
SNHG1	IL17RA	0.364277	3.79e-13
AC026461.2	IL17RA	-0.233109	5.37e-06
LINC00844	IL17RA	-0.231593	6.2e-06
LINC02754	IL17RA	-0.279312	4.11e-08
AP006216.2	IL17RA	-0.245469	1.6e-06
AC119424.1	IL17RA	-0.129608	0.0122344
AC129507.2	IL17RA	-0.165573	0.00133107
AL139385.1	IL17RA	-0.0737545	0.155145
LINC02037	IL17RA	-0.132199	0.0105928
AC008549.1	IL17RA	-0.223449	1.32e-05
GAS5	IL17RA	0.170197	0.000966395
AL606489.1	IL17RA	0.479302	8.03e-23
AC036176.1	IL17RA	-0.201694	8.76e-05
AL031722.1	IL17RA	-0.153526	0.00295127
LINC01831	IL17RA	-0.137988	0.0076118
LINC01488	IL17RA	-0.0626349	0.227507
LINC01702	IL17RA	-0.342011	1.13e-11
AL035661.1	IL17RA	0.0920733	0.0757269
LINC01018	IL17RA	-0.113477	0.0284273
AC025062.3	IL17RA	-0.0929742	0.0728946
AP001065.3	IL17RA	-0.16671	0.00123126
AC116025.1	IL17RA	-0.238349	3.24e-06
LINC02362	IL17RA	-0.149795	0.00373523
AGAP1-IT1	IL17RA	0.111178	0.0318206
LINC00853	IL17RA	-0.0228757	0.659663
AC018755.4	IL17RA	0.0768826	0.138324
AC009093.5	IL17RA	-0.208935	4.77e-05
AC018467.1	IL17RA	-0.0883353	0.0884476
MAFG-DT	IL17RA	0.244614	1.74e-06
HNF4A-AS1	IL17RA	-0.155307	0.00263248
LINC01348	IL17RA	-0.102814	0.0472255
AC015922.2	IL17RA	0.372673	9.83e-14
AC004832.5	IL17RA	-0.144977	0.00502539
LINC02766	IL17RA	0.0419419	0.419281
AC026803.3	IL17RA	-0.301642	2.76e-09
AL365181.3	IL17RA	0.164949	0.00138896
U91319.1	IL17RA	-0.0535625	0.302197
AL354707.1	IL17RA	0.0209878	0.686194
AL354872.1	IL17RA	-0.316322	4.11e-10
AL353807.5	IL17RA	0.325195	1.23e-10
AL592494.1	IL17RA	-0.111457	0.031392
LINC00261	IL17RA	0.0697614	0.178808
AL590666.2	IL17RA	0.26987	1.2e-07
SNHG25	IL17RA	-0.00255193	0.960823
AC105105.2	IL17RA	0.0771118	0.137149
LINC01146	IL17RA	0.00203188	0.968802
LINC02835	IL17RA	0.124404	0.0162199
ST8SIA6-AS1	IL17RA	0.110504	0.0328782
AP006621.2	IL17RA	0.200418	9.73e-05
AL080248.1	IL17RA	-0.0922447	0.0751813
POU6F2-AS1	IL17RA	0.0220285	0.671518
AC011445.1	IL17RA	-0.00831138	0.872894
AL391095.2	IL17RA	-0.0210829	0.684848
LINC01370	IL17RA	0.00113003	0.982646
AC091729.2	IL17RA	0.168364	0.00109822
AP001781.1	IL17RA	0.0622136	0.230655
AC092535.5	IL17RA	0.411916	1.04e-16
H19	IL17RA	0.199319	0.000106397
HS1BP3-IT1	IL17RA	-0.158618	0.00212188
AL096854.1	IL17RA	0.0664671	0.200263
AC004862.1	IL17RA	-0.149808	0.0037322
AP000851.2	IL17RA	-0.00815302	0.875296
AC115619.1	IL17RA	-0.287754	1.52e-08
KLHL6-AS1	IL17RA	0.0480848	0.354399
AC011591.1	IL17RA	-0.186281	0.000297658
C2CD4D-AS1	IL17RA	0.38419	1.45e-14
AC093001.2	IL17RA	-0.285887	1.9e-08
LINC02499	IL17RA	0.037645	0.468537
LINC00659	IL17RA	0.0330452	0.524619
HAGLR	IL17RA	0.246459	1.45e-06
AC012065.2	IL17RA	-0.251512	8.63e-07
LINC01419	IL17RA	0.0415037	0.42416
LINC02365	IL17RA	0.159136	0.00205082
AC092275.1	IL17RA	-0.0257805	0.619671
AC027117.2	IL17RA	0.11348	0.0284237
AL136372.2	IL17RA	0.222329	1.47e-05
AP006222.2	IL17RA	0.125858	0.0150054
TPRG1-AS1	IL17RA	-0.0822584	0.112732
AL162413.1	IL17RA	0.0516689	0.319635
AL590550.1	IL17RA	0.103356	0.0460676
LINC01554	IL17RA	-0.196901	0.00012942
LINC02535	IL17RA	0.101327	0.0505339
AC007423.1	IL17RA	-0.0838012	0.10612
AC099509.1	IL17RA	-0.103599	0.0455545
FAM83A-AS1	IL17RA	-0.219597	1.88e-05
AP001783.1	IL17RA	-0.185945	0.000305404
AC079466.1	IL17RA	0.25095	9.15e-07
AC008760.2	IL17RA	-0.0287123	0.580415
LINC01485	IL17RA	-0.291496	9.7e-09
AC084375.1	IL17RA	-0.0584527	0.260131
AC107396.1	IL1R1	0.0867596	0.0943002
AC016682.1	IL1R1	0.104667	0.0433599
AC138356.1	IL1R1	0.24836	1.19e-06
AC008556.1	IL1R1	0.115361	0.0258835
LINC01818	IL1R1	-0.000855826	0.986857
LINC01093	IL1R1	-0.0315336	0.543771
AC004160.1	IL1R1	0.172044	0.00084847
PCDH9-AS2	IL1R1	-0.0258031	0.619365
AL360013.3	IL1R1	0.0310528	0.549933
AC010280.1	IL1R1	-0.0269426	0.603973
LINC02027	IL1R1	-0.0800519	0.122747
AC010280.2	IL1R1	0.00356412	0.945305
LINC01612	IL1R1	0.115934	0.025149
AL359715.3	IL1R1	0.154576	0.00275933
AC092384.2	IL1R1	0.190194	0.000220142
AC099508.2	IL1R1	0.0500174	0.335369
AC090227.3	IL1R1	0.0385875	0.457468
AC004160.2	IL1R1	0.046483	0.370676
AC026369.3	IL1R1	0.0382394	0.461539
AC007535.1	IL1R1	-0.151722	0.0033094
AC010547.2	IL1R1	0.135308	0.00888344
HAO2-IT1	IL1R1	-0.152891	0.00307313
AL161740.1	IL1R1	0.0839294	0.105585
AC010872.2	IL1R1	-0.0492177	0.343162
LINC01863	IL1R1	0.019676	0.70486
AC004540.2	IL1R1	0.416285	4.58e-17
LY6E-DT	IL1R1	0.0241733	0.64167
AC034139.1	IL1R1	0.34903	3.99e-12
LINC02428	IL1R1	-0.112496	0.0298362
AL021328.1	IL1R1	0.139724	0.00687712
AC104809.1	IL1R1	0.134339	0.0093881
HHIP-AS1	IL1R1	0.179228	0.000505062
AC012409.1	IL1R1	-0.0822466	0.112784
TMEM220-AS1	IL1R1	0.0959394	0.0641766
AL161668.4	IL1R1	0.0709347	0.171593
AC009159.3	IL1R1	0.149384	0.00383232
AC087392.1	IL1R1	0.0703417	0.175213
AC106822.1	IL1R1	-0.00726505	0.888785
MAGI2-AS3	IL1R1	0.383379	1.66e-14
AC007221.1	IL1R1	-0.0814883	0.116152
AC007319.1	IL1R1	0.128199	0.0132172
AC010719.1	IL1R1	-0.117819	0.0228604
LINC00885	IL1R1	-0.107611	0.0377669
AC100810.1	IL1R1	0.118672	0.0218855
LINC01767	IL1R1	-0.161158	0.00179339
U91324.1	IL1R1	-0.120865	0.0195418
AC007344.1	IL1R1	0.0147785	0.776044
AC020978.4	IL1R1	0.0791431	0.127067
FGF14-AS2	IL1R1	0.0490194	0.345112
FAM99B	IL1R1	0.0116769	0.822159
AC079061.1	IL1R1	0.164806	0.00140262
AP006285.1	IL1R1	-0.0058878	0.909768
AC103740.1	IL1R1	0.11669	0.0242092
AC008780.1	IL1R1	0.133421	0.00988933
AC112206.2	IL1R1	0.00813996	0.875494
AL161645.2	IL1R1	0.215506	2.7e-05
FAM99A	IL1R1	-0.0829976	0.109525
SNHG1	IL1R1	0.0913545	0.0780504
AC026461.2	IL1R1	-0.0109292	0.833374
LINC00844	IL1R1	0.0722377	0.163838
LINC02754	IL1R1	0.0174819	0.736475
AP006216.2	IL1R1	-0.0291343	0.57486
AC119424.1	IL1R1	-0.0540147	0.298128
AC129507.2	IL1R1	-0.0271145	0.601666
AL139385.1	IL1R1	0.179013	0.000513118
LINC02037	IL1R1	0.0632179	0.223201
AC008549.1	IL1R1	0.199767	0.000102576
GAS5	IL1R1	-0.104147	0.0444184
AL606489.1	IL1R1	0.27719	5.25e-08
AC036176.1	IL1R1	0.0299892	0.563688
AL031722.1	IL1R1	0.0892414	0.0852165
LINC01831	IL1R1	-0.30819	1.2e-09
LINC01488	IL1R1	-0.00559518	0.914234
LINC01702	IL1R1	-0.135279	0.00889845
AL035661.1	IL1R1	-0.060886	0.240777
LINC01018	IL1R1	-0.0195228	0.707052
AC025062.3	IL1R1	0.11277	0.0294368
AP001065.3	IL1R1	-0.170145	0.000969974
AC116025.1	IL1R1	-0.144771	0.00508835
LINC02362	IL1R1	-0.0553795	0.286069
AGAP1-IT1	IL1R1	-0.220718	1.7e-05
LINC00853	IL1R1	-0.14806	0.00416045
AC018755.4	IL1R1	0.103434	0.0459008
AC009093.5	IL1R1	-0.141471	0.00620279
AC018467.1	IL1R1	-0.0948833	0.0671778
MAFG-DT	IL1R1	0.108491	0.036218
HNF4A-AS1	IL1R1	0.113805	0.0279707
LINC01348	IL1R1	-0.0516018	0.320265
AC015922.2	IL1R1	0.473926	2.78e-22
AC004832.5	IL1R1	0.0433935	0.403353
LINC02766	IL1R1	-0.131088	0.0112714
AC026803.3	IL1R1	0.0109863	0.832516
AL365181.3	IL1R1	-0.0686092	0.18611
U91319.1	IL1R1	0.00382115	0.941367
AL354707.1	IL1R1	0.137241	0.00794862
AL354872.1	IL1R1	-0.155617	0.00258032
AL353807.5	IL1R1	0.112404	0.0299712
AL592494.1	IL1R1	-0.229979	7.22e-06
LINC00261	IL1R1	0.21813	2.14e-05
AL590666.2	IL1R1	0.0394263	0.44774
SNHG25	IL1R1	-0.32041	2.37e-10
AC105105.2	IL1R1	0.260685	3.28e-07
LINC01146	IL1R1	-0.165418	0.00134525
LINC02835	IL1R1	0.0250718	0.629332
ST8SIA6-AS1	IL1R1	-0.0103452	0.842158
AP006621.2	IL1R1	0.230367	6.96e-06
AL080248.1	IL1R1	0.0372183	0.473595
POU6F2-AS1	IL1R1	0.0107062	0.836726
AC011445.1	IL1R1	-0.303416	2.21e-09
AL391095.2	IL1R1	0.0180338	0.728479
LINC01370	IL1R1	-0.0602206	0.245966
AC091729.2	IL1R1	-0.0427239	0.410655
AP001781.1	IL1R1	0.263427	2.44e-07
AC092535.5	IL1R1	0.160311	0.00189743
H19	IL1R1	-0.00996748	0.84785
HS1BP3-IT1	IL1R1	-0.0562295	0.278727
AL096854.1	IL1R1	-0.0872266	0.0925341
AC004862.1	IL1R1	0.0809909	0.118404
AP000851.2	IL1R1	0.0220083	0.671802
AC115619.1	IL1R1	-0.106941	0.0389823
KLHL6-AS1	IL1R1	-0.168008	0.00112575
AC011591.1	IL1R1	0.0915429	0.0774358
C2CD4D-AS1	IL1R1	0.196461	0.000134081
AC093001.2	IL1R1	-0.0363303	0.484221
LINC02499	IL1R1	0.103215	0.0463651
LINC00659	IL1R1	-0.110565	0.0327817
HAGLR	IL1R1	-0.0133039	0.797881
AC012065.2	IL1R1	-0.150135	0.00365682
LINC01419	IL1R1	-0.120471	0.0199466
LINC02365	IL1R1	0.0515708	0.320556
AC092275.1	IL1R1	-0.00953854	0.854323
AC027117.2	IL1R1	0.241791	2.31e-06
AL136372.2	IL1R1	-0.156107	0.00249984
AP006222.2	IL1R1	-0.122519	0.0179226
TPRG1-AS1	IL1R1	0.301087	2.96e-09
AL162413.1	IL1R1	-0.16467	0.00141562
AL590550.1	IL1R1	-0.0769289	0.138086
LINC01554	IL1R1	-0.0814933	0.116129
LINC02535	IL1R1	0.0770712	0.137357
AC007423.1	IL1R1	-0.105894	0.0409501
AC099509.1	IL1R1	0.0231533	0.655797
FAM83A-AS1	IL1R1	-0.116785	0.0240933
AP001783.1	IL1R1	-0.237453	3.53e-06
AC079466.1	IL1R1	-0.0554429	0.285517
AC008760.2	IL1R1	-0.136091	0.00849371
LINC01485	IL1R1	-0.132774	0.0102564
AC084375.1	IL1R1	0.163229	0.00156085
AC107396.1	PIK3CA	-0.00139994	0.978502
AC016682.1	PIK3CA	0.123368	0.0171374
AC138356.1	PIK3CA	0.0887475	0.086966
AC008556.1	PIK3CA	0.165268	0.00135908
LINC01818	PIK3CA	0.0188494	0.716715
LINC01093	PIK3CA	-0.0549782	0.289581
AC004160.1	PIK3CA	0.18642	0.00029453
PCDH9-AS2	PIK3CA	-0.0133862	0.796659
AL360013.3	PIK3CA	-0.0296856	0.567644
AC010280.1	PIK3CA	0.0138695	0.789486
LINC02027	PIK3CA	-0.0812031	0.117439
AC010280.2	PIK3CA	0.0363774	0.483653
LINC01612	PIK3CA	0.14573	0.00480027
AL359715.3	PIK3CA	0.255295	5.82e-07
AC092384.2	PIK3CA	0.0426246	0.411744
AC099508.2	PIK3CA	0.150812	0.00350475
AC090227.3	PIK3CA	-0.0346887	0.504196
AC004160.2	PIK3CA	0.000422039	0.993518
AC026369.3	PIK3CA	0.0183201	0.724342
AC007535.1	PIK3CA	-0.0975301	0.0598652
AC010547.2	PIK3CA	0.235034	4.47e-06
HAO2-IT1	PIK3CA	-0.0745105	0.150944
AL161740.1	PIK3CA	0.216622	2.44e-05
AC010872.2	PIK3CA	-0.0817773	0.114859
LINC01863	PIK3CA	-0.0827004	0.110806
AC004540.2	PIK3CA	0.393133	3.1e-15
LY6E-DT	PIK3CA	-0.015117	0.771055
AC034139.1	PIK3CA	0.490268	5.96e-24
LINC02428	PIK3CA	-0.0137898	0.790667
AL021328.1	PIK3CA	0.105773	0.0411827
AC104809.1	PIK3CA	0.0701287	0.176526
HHIP-AS1	PIK3CA	0.163489	0.00153359
AC012409.1	PIK3CA	-0.0240413	0.643491
TMEM220-AS1	PIK3CA	0.0999554	0.0537542
AL161668.4	PIK3CA	0.0482615	0.352631
AC009159.3	PIK3CA	0.0641762	0.216249
AC087392.1	PIK3CA	-0.042395	0.41427
AC106822.1	PIK3CA	-0.0253588	0.625412
MAGI2-AS3	PIK3CA	0.277289	5.2e-08
AC007221.1	PIK3CA	0.0917968	0.0766137
AC007319.1	PIK3CA	0.354579	1.72e-12
AC010719.1	PIK3CA	-0.0107102	0.836666
LINC00885	PIK3CA	0.150471	0.00358069
AC100810.1	PIK3CA	0.169066	0.0010459
LINC01767	PIK3CA	-0.179576	0.000492284
U91324.1	PIK3CA	-0.0900304	0.082481
AC007344.1	PIK3CA	-0.00266331	0.959115
AC020978.4	PIK3CA	0.266162	1.81e-07
FGF14-AS2	PIK3CA	0.192775	0.000179814
FAM99B	PIK3CA	0.0616371	0.235013
AC079061.1	PIK3CA	0.122059	0.0183611
AP006285.1	PIK3CA	0.0589973	0.255709
AC103740.1	PIK3CA	0.203	7.86e-05
AC008780.1	PIK3CA	0.120374	0.0200469
AC112206.2	PIK3CA	-0.0190685	0.713566
AL161645.2	PIK3CA	-0.0945702	0.0680895
FAM99A	PIK3CA	-0.0661422	0.202477
SNHG1	PIK3CA	0.295421	6e-09
AC026461.2	PIK3CA	-0.0645369	0.213674
LINC00844	PIK3CA	-0.0112959	0.827869
LINC02754	PIK3CA	-0.0406276	0.434016
AP006216.2	PIK3CA	-0.0570256	0.271966
AC119424.1	PIK3CA	-0.0112427	0.828667
AC129507.2	PIK3CA	-0.0779819	0.132758
AL139385.1	PIK3CA	0.123788	0.0167606
LINC02037	PIK3CA	0.0642307	0.215859
AC008549.1	PIK3CA	-0.0214783	0.679262
GAS5	PIK3CA	-0.0411023	0.428659
AL606489.1	PIK3CA	0.563566	1.19e-32
AC036176.1	PIK3CA	-0.0068163	0.895614
AL031722.1	PIK3CA	0.0305001	0.55706
LINC01831	PIK3CA	-0.172582	0.000816685
LINC01488	PIK3CA	-0.0891829	0.0854225
LINC01702	PIK3CA	-0.29974	3.51e-09
AL035661.1	PIK3CA	0.0259116	0.617893
LINC01018	PIK3CA	0.0855721	0.0989119
AC025062.3	PIK3CA	0.0558094	0.28234
AP001065.3	PIK3CA	-0.153918	0.0028783
AC116025.1	PIK3CA	-0.111333	0.0315817
LINC02362	PIK3CA	0.0135461	0.794283
AGAP1-IT1	PIK3CA	-0.112379	0.0300074
LINC00853	PIK3CA	-0.0681468	0.189101
AC018755.4	PIK3CA	0.0515055	0.32117
AC009093.5	PIK3CA	-0.143927	0.00535485
AC018467.1	PIK3CA	-0.0737676	0.155071
MAFG-DT	PIK3CA	0.151122	0.00343699
HNF4A-AS1	PIK3CA	0.0371348	0.47459
LINC01348	PIK3CA	-0.0161679	0.755629
AC015922.2	PIK3CA	0.553965	2.19e-31
AC004832.5	PIK3CA	0.0278197	0.592243
LINC02766	PIK3CA	0.126974	0.014128
AC026803.3	PIK3CA	-0.0699647	0.177543
AL365181.3	PIK3CA	0.059027	0.255469
U91319.1	PIK3CA	0.015426	0.766509
AL354707.1	PIK3CA	0.171755	0.000865971
AL354872.1	PIK3CA	-0.202156	8.43e-05
AL353807.5	PIK3CA	0.270902	1.07e-07
AL592494.1	PIK3CA	-0.0847045	0.102393
LINC00261	PIK3CA	0.278314	4.62e-08
AL590666.2	PIK3CA	0.183831	0.000358473
SNHG25	PIK3CA	-0.254553	6.29e-07
AC105105.2	PIK3CA	0.330471	5.92e-11
LINC01146	PIK3CA	-0.0244359	0.638054
LINC02835	PIK3CA	0.210055	4.33e-05
ST8SIA6-AS1	PIK3CA	0.103192	0.0464149
AP006621.2	PIK3CA	0.304988	1.81e-09
AL080248.1	PIK3CA	0.0378273	0.466383
POU6F2-AS1	PIK3CA	0.0689984	0.183619
AC011445.1	PIK3CA	-0.233319	5.26e-06
AL391095.2	PIK3CA	-0.16651	0.0012483
LINC01370	PIK3CA	-0.0495049	0.34035
AC091729.2	PIK3CA	0.0387681	0.455363
AP001781.1	PIK3CA	0.283967	2.39e-08
AC092535.5	PIK3CA	0.163374	0.00154556
H19	PIK3CA	0.0920936	0.0756621
HS1BP3-IT1	PIK3CA	-0.178473	0.000533849
AL096854.1	PIK3CA	0.00106754	0.983606
AC004862.1	PIK3CA	0.0160457	0.757418
AP000851.2	PIK3CA	-0.0552326	0.287351
AC115619.1	PIK3CA	-0.370693	1.36e-13
KLHL6-AS1	PIK3CA	-0.0128328	0.804892
AC011591.1	PIK3CA	-0.17016	0.000968937
C2CD4D-AS1	PIK3CA	0.415247	5.57e-17
AC093001.2	PIK3CA	-0.235881	4.12e-06
LINC02499	PIK3CA	0.184116	0.000350849
LINC00659	PIK3CA	-0.0212649	0.682274
HAGLR	PIK3CA	0.144244	0.00525339
AC012065.2	PIK3CA	-0.289646	1.21e-08
LINC01419	PIK3CA	0.0177397	0.732736
LINC02365	PIK3CA	0.0533578	0.304051
AC092275.1	PIK3CA	-0.0704345	0.174643
AC027117.2	PIK3CA	0.196648	0.000132082
AL136372.2	PIK3CA	0.14097	0.00638985
AP006222.2	PIK3CA	-0.0603529	0.244929
TPRG1-AS1	PIK3CA	0.189764	0.000227624
AL162413.1	PIK3CA	-0.00463665	0.928884
AL590550.1	PIK3CA	0.0471497	0.363846
LINC01554	PIK3CA	-0.108268	0.0366068
LINC02535	PIK3CA	0.121825	0.0185873
AC007423.1	PIK3CA	-0.0284785	0.583503
AC099509.1	PIK3CA	-0.106726	0.0393808
FAM83A-AS1	PIK3CA	-0.167931	0.00113173
AP001783.1	PIK3CA	-0.062935	0.225283
AC079466.1	PIK3CA	0.114977	0.0263859
AC008760.2	PIK3CA	-0.162571	0.00163155
LINC01485	PIK3CA	-0.208612	4.9e-05
AC084375.1	PIK3CA	-0.051704	0.319306
AC107396.1	EIF2AK3	-0.0660971	0.202786
AC016682.1	EIF2AK3	0.0705644	0.173847
AC138356.1	EIF2AK3	-0.0410555	0.429186
AC008556.1	EIF2AK3	0.213865	3.12e-05
LINC01818	EIF2AK3	-0.0472952	0.362366
LINC01093	EIF2AK3	-0.0734133	0.157069
AC004160.1	EIF2AK3	0.0630596	0.224364
PCDH9-AS2	EIF2AK3	-0.00154965	0.976204
AL360013.3	EIF2AK3	-0.0293292	0.572304
AC010280.1	EIF2AK3	0.042528	0.412806
LINC02027	EIF2AK3	-0.0732132	0.158206
AC010280.2	EIF2AK3	0.0762282	0.141722
LINC01612	EIF2AK3	0.177681	0.000565693
AL359715.3	EIF2AK3	0.0627927	0.226335
AC092384.2	EIF2AK3	0.04589	0.376818
AC099508.2	EIF2AK3	-0.0278388	0.591989
AC090227.3	EIF2AK3	-0.0233253	0.653407
AC004160.2	EIF2AK3	-0.0825362	0.111518
AC026369.3	EIF2AK3	0.0937365	0.0705662
AC007535.1	EIF2AK3	-0.149531	0.00379737
AC010547.2	EIF2AK3	0.266884	1.67e-07
HAO2-IT1	EIF2AK3	-0.0914037	0.0778894
AL161740.1	EIF2AK3	0.161993	0.00169602
AC010872.2	EIF2AK3	-0.0711171	0.170492
LINC01863	EIF2AK3	-0.173319	0.000774983
AC004540.2	EIF2AK3	0.383304	1.68e-14
LY6E-DT	EIF2AK3	-0.0118663	0.819323
AC034139.1	EIF2AK3	0.335642	2.84e-11
LINC02428	EIF2AK3	-0.0267471	0.606602
AL021328.1	EIF2AK3	0.0698899	0.178007
AC104809.1	EIF2AK3	0.0415398	0.423758
HHIP-AS1	EIF2AK3	0.193315	0.000172307
AC012409.1	EIF2AK3	-0.113573	0.0282938
TMEM220-AS1	EIF2AK3	-0.00378166	0.941972
AL161668.4	EIF2AK3	-0.117496	0.0232395
AC009159.3	EIF2AK3	-0.00624549	0.904311
AC087392.1	EIF2AK3	0.0535745	0.302089
AC106822.1	EIF2AK3	-0.0862993	0.096067
MAGI2-AS3	EIF2AK3	0.241093	2.47e-06
AC007221.1	EIF2AK3	0.138772	0.0072719
AC007319.1	EIF2AK3	0.223488	1.32e-05
AC010719.1	EIF2AK3	0.0927266	0.0736643
LINC00885	EIF2AK3	0.101144	0.0509549
AC100810.1	EIF2AK3	0.11717	0.023628
LINC01767	EIF2AK3	-0.132184	0.0106018
U91324.1	EIF2AK3	-0.149062	0.0039099
AC007344.1	EIF2AK3	0.0040477	0.937898
AC020978.4	EIF2AK3	0.0731015	0.158843
FGF14-AS2	EIF2AK3	0.0820689	0.113566
FAM99B	EIF2AK3	0.106069	0.0406161
AC079061.1	EIF2AK3	-0.0938454	0.0702384
AP006285.1	EIF2AK3	0.0707956	0.172437
AC103740.1	EIF2AK3	0.17077	0.000928308
AC008780.1	EIF2AK3	0.0301395	0.561734
AC112206.2	EIF2AK3	-0.0564616	0.276744
AL161645.2	EIF2AK3	-0.153278	0.00299839
FAM99A	EIF2AK3	-0.0291744	0.574334
SNHG1	EIF2AK3	0.346787	5.58e-12
AC026461.2	EIF2AK3	-0.15016	0.00365108
LINC00844	EIF2AK3	-0.0951749	0.0663378
LINC02754	EIF2AK3	-0.193537	0.000169304
AP006216.2	EIF2AK3	-0.111235	0.0317331
AC119424.1	EIF2AK3	-0.0897929	0.083297
AC129507.2	EIF2AK3	-0.087164	0.0927693
AL139385.1	EIF2AK3	0.0284631	0.583706
LINC02037	EIF2AK3	-0.104554	0.0435891
AC008549.1	EIF2AK3	-0.193382	0.000171398
GAS5	EIF2AK3	0.0536547	0.301365
AL606489.1	EIF2AK3	0.506506	1.06e-25
AC036176.1	EIF2AK3	-0.216008	2.58e-05
AL031722.1	EIF2AK3	-0.049416	0.341219
LINC01831	EIF2AK3	-0.0992658	0.0554364
LINC01488	EIF2AK3	-0.0180709	0.727942
LINC01702	EIF2AK3	-0.330317	6.05e-11
AL035661.1	EIF2AK3	0.105884	0.040969
LINC01018	EIF2AK3	-0.0217748	0.675085
AC025062.3	EIF2AK3	0.0497058	0.338391
AP001065.3	EIF2AK3	-0.179092	0.000510154
AC116025.1	EIF2AK3	-0.193196	0.000173933
LINC02362	EIF2AK3	-0.0698517	0.178245
AGAP1-IT1	EIF2AK3	0.00451343	0.93077
LINC00853	EIF2AK3	-0.182241	0.000403903
AC018755.4	EIF2AK3	0.0541051	0.297319
AC009093.5	EIF2AK3	-0.165936	0.00129842
AC018467.1	EIF2AK3	-0.0699573	0.177589
MAFG-DT	EIF2AK3	0.123933	0.0166315
HNF4A-AS1	EIF2AK3	-0.0940017	0.0697704
LINC01348	EIF2AK3	-0.093523	0.071212
AC015922.2	EIF2AK3	0.47455	2.41e-22
AC004832.5	EIF2AK3	-0.113994	0.0277092
LINC02766	EIF2AK3	0.0788316	0.128574
AC026803.3	EIF2AK3	-0.196658	0.000131977
AL365181.3	EIF2AK3	0.0630041	0.224773
U91319.1	EIF2AK3	-0.0755878	0.145109
AL354707.1	EIF2AK3	0.145906	0.00474911
AL354872.1	EIF2AK3	-0.298584	4.05e-09
AL353807.5	EIF2AK3	0.240439	2.64e-06
AL592494.1	EIF2AK3	-0.161392	0.00176559
LINC00261	EIF2AK3	0.158607	0.00212348
AL590666.2	EIF2AK3	0.184714	0.000335329
SNHG25	EIF2AK3	-0.0987281	0.0567783
AC105105.2	EIF2AK3	0.191988	0.000191319
LINC01146	EIF2AK3	-0.0516186	0.320107
LINC02835	EIF2AK3	0.0846856	0.10247
ST8SIA6-AS1	EIF2AK3	-0.00743432	0.886211
AP006621.2	EIF2AK3	0.252519	7.78e-07
AL080248.1	EIF2AK3	-0.0459809	0.375873
POU6F2-AS1	EIF2AK3	0.0307909	0.553305
AC011445.1	EIF2AK3	-0.134638	0.00922963
AL391095.2	EIF2AK3	-0.0508865	0.327028
LINC01370	EIF2AK3	0.0579827	0.263989
AC091729.2	EIF2AK3	0.163761	0.00150564
AP001781.1	EIF2AK3	0.195737	0.000142098
AC092535.5	EIF2AK3	0.272153	9.31e-08
H19	EIF2AK3	0.181371	0.000431004
HS1BP3-IT1	EIF2AK3	-0.213571	3.2e-05
AL096854.1	EIF2AK3	-0.0443258	0.393316
AC004862.1	EIF2AK3	-0.0979694	0.0587174
AP000851.2	EIF2AK3	0.00500909	0.923189
AC115619.1	EIF2AK3	-0.222468	1.45e-05
KLHL6-AS1	EIF2AK3	-0.0245392	0.636634
AC011591.1	EIF2AK3	-0.186696	0.000288376
C2CD4D-AS1	EIF2AK3	0.398561	1.19e-15
AC093001.2	EIF2AK3	-0.301702	2.74e-09
LINC02499	EIF2AK3	0.163948	0.00148669
LINC00659	EIF2AK3	-0.0334678	0.519328
HAGLR	EIF2AK3	0.202422	8.25e-05
AC012065.2	EIF2AK3	-0.280409	3.62e-08
LINC01419	EIF2AK3	-0.0601509	0.246514
LINC02365	EIF2AK3	0.129862	0.0120636
AC092275.1	EIF2AK3	-0.0330342	0.524757
AC027117.2	EIF2AK3	0.284527	2.24e-08
AL136372.2	EIF2AK3	0.142417	0.00586293
AP006222.2	EIF2AK3	0.11647	0.0244798
TPRG1-AS1	EIF2AK3	-0.0208377	0.68832
AL162413.1	EIF2AK3	-0.0193111	0.710085
AL590550.1	EIF2AK3	0.0194281	0.708408
LINC01554	EIF2AK3	-0.206747	5.74e-05
LINC02535	EIF2AK3	0.0494072	0.341304
AC007423.1	EIF2AK3	-0.0941886	0.069214
AC099509.1	EIF2AK3	-0.0629156	0.225426
FAM83A-AS1	EIF2AK3	-0.167265	0.00118506
AP001783.1	EIF2AK3	-0.105046	0.0426029
AC079466.1	EIF2AK3	0.154815	0.00271735
AC008760.2	EIF2AK3	-0.114999	0.0263563
LINC01485	EIF2AK3	-0.315759	4.43e-10
AC084375.1	EIF2AK3	-0.0827066	0.110779
AC107396.1	LY96	-0.0441274	0.395439
AC016682.1	LY96	-0.11918	0.0213217
AC138356.1	LY96	-0.191599	0.000197252
AC008556.1	LY96	0.182605	0.000393059
LINC01818	LY96	-0.171191	0.000901178
LINC01093	LY96	-0.0377677	0.467087
AC004160.1	LY96	-0.0937792	0.0704376
PCDH9-AS2	LY96	0.138204	0.00751682
AL360013.3	LY96	-0.0184182	0.722927
AC010280.1	LY96	-0.0961997	0.0634542
LINC02027	LY96	0.194189	0.000160777
AC010280.2	LY96	-0.00987692	0.849216
LINC01612	LY96	0.0610345	0.23963
AL359715.3	LY96	-0.158939	0.00207763
AC092384.2	LY96	-0.0229437	0.658715
AC099508.2	LY96	-0.158679	0.00211339
AC090227.3	LY96	-0.050323	0.33242
AC004160.2	LY96	-0.13843	0.00741837
AC026369.3	LY96	0.263774	2.35e-07
AC007535.1	LY96	-0.135321	0.00887704
AC010547.2	LY96	0.294376	6.82e-09
HAO2-IT1	LY96	-0.128736	0.0128346
AL161740.1	LY96	-0.0744653	0.151193
AC010872.2	LY96	-0.233658	5.1e-06
LINC01863	LY96	-0.0681849	0.188853
AC004540.2	LY96	0.0985914	0.0571238
LY6E-DT	LY96	0.172814	0.000803365
AC034139.1	LY96	-0.196578	0.000132823
LINC02428	LY96	-0.014522	0.77983
AL021328.1	LY96	0.171873	0.000858783
AC104809.1	LY96	-0.120566	0.0198487
HHIP-AS1	LY96	0.158545	0.00213208
AC012409.1	LY96	-0.187792	0.000265121
TMEM220-AS1	LY96	-0.386847	9.19e-15
AL161668.4	LY96	-0.417086	3.94e-17
AC009159.3	LY96	-0.137565	0.00780112
AC087392.1	LY96	0.171607	0.000875125
AC106822.1	LY96	-0.054022	0.298063
MAGI2-AS3	LY96	0.0477962	0.357298
AC007221.1	LY96	0.157346	0.00230627
AC007319.1	LY96	0.0075417	0.884578
AC010719.1	LY96	-0.104983	0.0427276
LINC00885	LY96	-0.0542318	0.296187
AC100810.1	LY96	-0.0402185	0.438662
LINC01767	LY96	-0.172054	0.000847836
U91324.1	LY96	-0.0613915	0.236887
AC007344.1	LY96	-0.00623705	0.90444
AC020978.4	LY96	-0.293785	7.34e-09
FGF14-AS2	LY96	0.0825699	0.111372
FAM99B	LY96	-0.269078	1.31e-07
AC079061.1	LY96	-0.251953	8.25e-07
AP006285.1	LY96	-0.211234	3.92e-05
AC103740.1	LY96	0.0763334	0.141171
AC008780.1	LY96	-0.0609515	0.240271
AC112206.2	LY96	-0.0798964	0.123478
AL161645.2	LY96	-0.0650422	0.210102
FAM99A	LY96	-0.202857	7.95e-05
SNHG1	LY96	0.0419367	0.419338
AC026461.2	LY96	-0.0291319	0.574892
LINC00844	LY96	-0.208313	5.03e-05
LINC02754	LY96	-0.303406	2.21e-09
AP006216.2	LY96	-0.0973911	0.0602321
AC119424.1	LY96	-0.258483	4.16e-07
AC129507.2	LY96	-0.190668	0.000212156
AL139385.1	LY96	-0.146568	0.00456064
LINC02037	LY96	-0.18639	0.000295204
AC008549.1	LY96	-0.245906	1.53e-06
GAS5	LY96	0.0831557	0.108848
AL606489.1	LY96	-0.00148458	0.977203
AC036176.1	LY96	-0.206931	5.66e-05
AL031722.1	LY96	-0.15143	0.00337105
LINC01831	LY96	0.00732914	0.88781
LINC01488	LY96	-0.0703579	0.175113
LINC01702	LY96	0.0215194	0.678682
AL035661.1	LY96	0.167479	0.00116765
LINC01018	LY96	-0.138582	0.0073527
AC025062.3	LY96	-0.00355598	0.94543
AP001065.3	LY96	-0.337373	2.22e-11
AC116025.1	LY96	-0.253301	7.17e-07
LINC02362	LY96	-0.129488	0.012315
AGAP1-IT1	LY96	0.199323	0.000106359
LINC00853	LY96	-0.042406	0.414148
AC018755.4	LY96	0.29295	8.13e-09
AC009093.5	LY96	-0.0308312	0.552785
AC018467.1	LY96	0.0433852	0.403443
MAFG-DT	LY96	0.194274	0.000159694
HNF4A-AS1	LY96	-0.234335	4.78e-06
LINC01348	LY96	-0.0204498	0.693827
AC015922.2	LY96	0.106827	0.0391932
AC004832.5	LY96	-0.287654	1.54e-08
LINC02766	LY96	-0.0252986	0.626233
AC026803.3	LY96	-0.368621	1.9e-13
AL365181.3	LY96	0.251834	8.35e-07
U91319.1	LY96	-0.0214408	0.679791
AL354707.1	LY96	0.00380987	0.94154
AL354872.1	LY96	-0.178537	0.000531362
AL353807.5	LY96	0.174645	0.000704811
AL592494.1	LY96	0.0103731	0.841738
LINC00261	LY96	-0.367414	2.3e-13
AL590666.2	LY96	0.209368	4.6e-05
SNHG25	LY96	-0.0129326	0.803405
AC105105.2	LY96	-0.169123	0.00104179
LINC01146	LY96	-0.0633005	0.222595
LINC02835	LY96	0.0562975	0.278144
ST8SIA6-AS1	LY96	0.118871	0.0216635
AP006621.2	LY96	-0.247304	1.33e-06
AL080248.1	LY96	-0.180618	0.0004558
POU6F2-AS1	LY96	0.181195	0.000436691
AC011445.1	LY96	0.0607323	0.241969
AL391095.2	LY96	0.256925	4.9e-07
LINC01370	LY96	0.250706	9.38e-07
AC091729.2	LY96	0.0301249	0.561923
AP001781.1	LY96	-0.164396	0.00144228
AC092535.5	LY96	0.12557	0.0152394
H19	LY96	0.000959404	0.985266
HS1BP3-IT1	LY96	-0.229169	7.79e-06
AL096854.1	LY96	0.177808	0.000560469
AC004862.1	LY96	-0.237974	3.36e-06
AP000851.2	LY96	0.181428	0.000429168
AC115619.1	LY96	-0.158438	0.00214723
KLHL6-AS1	LY96	0.0363238	0.484299
AC011591.1	LY96	0.00610341	0.906478
C2CD4D-AS1	LY96	-0.0311888	0.548186
AC093001.2	LY96	0.0616818	0.234673
LINC02499	LY96	-0.248882	1.13e-06
LINC00659	LY96	-0.0106512	0.837553
HAGLR	LY96	0.195863	0.000140672
AC012065.2	LY96	-0.276534	5.66e-08
LINC01419	LY96	0.167333	0.00117948
LINC02365	LY96	0.117034	0.0237904
AC092275.1	LY96	-0.158247	0.00217427
AC027117.2	LY96	0.0535038	0.302728
AL136372.2	LY96	0.239406	2.92e-06
AP006222.2	LY96	0.458833	8.07e-21
TPRG1-AS1	LY96	-0.175878	0.000644901
AL162413.1	LY96	0.186294	0.000297372
AL590550.1	LY96	0.241467	2.38e-06
LINC01554	LY96	-0.00803873	0.87703
LINC02535	LY96	0.135059	0.00901082
AC007423.1	LY96	0.0311435	0.548767
AC099509.1	LY96	0.353479	2.03e-12
FAM83A-AS1	LY96	0.220791	1.68e-05
AP001783.1	LY96	-0.201221	9.1e-05
AC079466.1	LY96	0.357639	1.07e-12
AC008760.2	LY96	0.164869	0.00139655
LINC01485	LY96	-0.175538	0.00066091
AC084375.1	LY96	-0.116687	0.0242126
AC107396.1	FOXP3	0.0296492	0.568119
AC016682.1	FOXP3	0.212067	3.64e-05
AC138356.1	FOXP3	0.0634017	0.221855
AC008556.1	FOXP3	0.0826334	0.111096
LINC01818	FOXP3	0.142468	0.00584492
LINC01093	FOXP3	0.167711	0.00114908
AC004160.1	FOXP3	0.25303	7.37e-07
PCDH9-AS2	FOXP3	0.0223138	0.667518
AL360013.3	FOXP3	0.0989504	0.0562205
AC010280.1	FOXP3	0.163743	0.0015075
LINC02027	FOXP3	0.125404	0.0153764
AC010280.2	FOXP3	0.190244	0.000219287
LINC01612	FOXP3	0.0524337	0.312515
AL359715.3	FOXP3	0.0795863	0.124945
AC092384.2	FOXP3	0.160297	0.0018992
AC099508.2	FOXP3	0.156971	0.00236338
AC090227.3	FOXP3	0.151317	0.00339513
AC004160.2	FOXP3	0.195528	0.000144492
AC026369.3	FOXP3	0.307184	1.36e-09
AC007535.1	FOXP3	0.0968171	0.0617672
AC010547.2	FOXP3	0.146832	0.00448754
HAO2-IT1	FOXP3	0.184639	0.000337244
AL161740.1	FOXP3	0.186845	0.000285107
AC010872.2	FOXP3	0.214874	2.85e-05
LINC01863	FOXP3	0.0563241	0.277918
AC004540.2	FOXP3	0.164579	0.00142442
LY6E-DT	FOXP3	-0.00591725	0.909318
AC034139.1	FOXP3	0.338333	1.93e-11
LINC02428	FOXP3	0.145562	0.00484981
AL021328.1	FOXP3	0.0158662	0.760047
AC104809.1	FOXP3	0.180923	0.000445599
HHIP-AS1	FOXP3	0.161353	0.00177022
AC012409.1	FOXP3	0.0534837	0.302911
TMEM220-AS1	FOXP3	0.0283039	0.585813
AL161668.4	FOXP3	0.154104	0.0028441
AC009159.3	FOXP3	0.107368	0.0382052
AC087392.1	FOXP3	-0.0428571	0.409196
AC106822.1	FOXP3	0.0832089	0.108621
MAGI2-AS3	FOXP3	0.131062	0.0112877
AC007221.1	FOXP3	0.194793	0.000153223
AC007319.1	FOXP3	0.168372	0.00109767
AC010719.1	FOXP3	-0.0228725	0.659708
LINC00885	FOXP3	0.176357	0.000622886
AC100810.1	FOXP3	-0.0241552	0.64192
LINC01767	FOXP3	0.0499142	0.336368
U91324.1	FOXP3	0.0714329	0.168597
AC007344.1	FOXP3	0.129581	0.0122525
AC020978.4	FOXP3	0.160092	0.0019251
FGF14-AS2	FOXP3	0.109981	0.033721
FAM99B	FOXP3	0.224564	1.19e-05
AC079061.1	FOXP3	0.0214087	0.680245
AP006285.1	FOXP3	0.203493	7.54e-05
AC103740.1	FOXP3	0.143454	0.00550955
AC008780.1	FOXP3	0.127581	0.01367
AC112206.2	FOXP3	0.0945987	0.068006
AL161645.2	FOXP3	-0.141677	0.00612723
FAM99A	FOXP3	0.196025	0.000138859
SNHG1	FOXP3	0.0270706	0.602255
AC026461.2	FOXP3	-0.0416047	0.423033
LINC00844	FOXP3	0.0691683	0.18254
LINC02754	FOXP3	0.0512651	0.323437
AP006216.2	FOXP3	0.105477	0.0417562
AC119424.1	FOXP3	0.140594	0.00653338
AC129507.2	FOXP3	-0.0457541	0.378234
AL139385.1	FOXP3	-0.00666393	0.897934
LINC02037	FOXP3	0.0496001	0.339421
AC008549.1	FOXP3	-0.087955	0.0898328
GAS5	FOXP3	-0.183475	0.000368215
AL606489.1	FOXP3	0.141752	0.00609983
AC036176.1	FOXP3	-0.0244257	0.638194
AL031722.1	FOXP3	0.132987	0.0101343
LINC01831	FOXP3	0.0806824	0.119817
LINC01488	FOXP3	0.108607	0.0360194
LINC01702	FOXP3	-0.00750204	0.885181
AL035661.1	FOXP3	0.0872197	0.0925599
LINC01018	FOXP3	0.165247	0.00136104
AC025062.3	FOXP3	0.0709312	0.171615
AP001065.3	FOXP3	-0.0409809	0.430026
AC116025.1	FOXP3	0.0224326	0.665854
LINC02362	FOXP3	0.187618	0.000268698
AGAP1-IT1	FOXP3	-0.14165	0.00613712
LINC00853	FOXP3	-0.162653	0.00162255
AC018755.4	FOXP3	0.172696	0.000810112
AC009093.5	FOXP3	-0.0424753	0.413385
AC018467.1	FOXP3	0.0116883	0.821988
MAFG-DT	FOXP3	-0.0767633	0.138939
HNF4A-AS1	FOXP3	0.170785	0.000927309
LINC01348	FOXP3	0.194174	0.00016096
AC015922.2	FOXP3	0.182875	0.000385177
AC004832.5	FOXP3	0.0783186	0.131088
LINC02766	FOXP3	0.199123	0.000108106
AC026803.3	FOXP3	0.0650363	0.210144
AL365181.3	FOXP3	-0.0416958	0.422018
U91319.1	FOXP3	0.0444631	0.391851
AL354707.1	FOXP3	0.109398	0.034679
AL354872.1	FOXP3	-0.0770427	0.137502
AL353807.5	FOXP3	0.194207	0.000160547
AL592494.1	FOXP3	0.0751662	0.147372
LINC00261	FOXP3	0.0853674	0.0997246
AL590666.2	FOXP3	-0.018952	0.715239
SNHG25	FOXP3	-0.212886	3.39e-05
AC105105.2	FOXP3	0.107118	0.0386585
LINC01146	FOXP3	0.234681	4.62e-06
LINC02835	FOXP3	0.159379	0.00201817
ST8SIA6-AS1	FOXP3	0.161834	0.00171417
AP006621.2	FOXP3	0.181747	0.000419077
AL080248.1	FOXP3	0.00650738	0.900319
POU6F2-AS1	FOXP3	0.164181	0.00146347
AC011445.1	FOXP3	-0.144336	0.0052243
AL391095.2	FOXP3	0.122348	0.018084
LINC01370	FOXP3	0.148049	0.00416329
AC091729.2	FOXP3	0.017883	0.730661
AP001781.1	FOXP3	0.0880644	0.0894325
AC092535.5	FOXP3	-0.0737428	0.15521
H19	FOXP3	0.0925213	0.0743075
HS1BP3-IT1	FOXP3	-0.061401	0.236814
AL096854.1	FOXP3	0.165381	0.00134863
AC004862.1	FOXP3	0.0323074	0.533924
AP000851.2	FOXP3	0.0284971	0.583257
AC115619.1	FOXP3	-0.0696871	0.179273
KLHL6-AS1	FOXP3	0.181452	0.000428415
AC011591.1	FOXP3	-0.063582	0.220541
C2CD4D-AS1	FOXP3	0.0399832	0.441347
AC093001.2	FOXP3	0.0208639	0.687949
LINC02499	FOXP3	0.153154	0.0030221
LINC00659	FOXP3	0.00936292	0.856976
HAGLR	FOXP3	0.104024	0.0446705
AC012065.2	FOXP3	-0.0850815	0.100869
LINC01419	FOXP3	0.126561	0.0144475
LINC02365	FOXP3	0.0781818	0.131764
AC092275.1	FOXP3	-0.00553733	0.915118
AC027117.2	FOXP3	0.131574	0.0109697
AL136372.2	FOXP3	0.106999	0.0388772
AP006222.2	FOXP3	0.023388	0.652535
TPRG1-AS1	FOXP3	0.0542008	0.296465
AL162413.1	FOXP3	0.0716654	0.167212
AL590550.1	FOXP3	0.226002	1.05e-05
LINC01554	FOXP3	-0.0108483	0.83459
LINC02535	FOXP3	0.0034999	0.946289
AC007423.1	FOXP3	0.192632	0.000181855
AC099509.1	FOXP3	0.00153928	0.976363
FAM83A-AS1	FOXP3	0.0123927	0.811455
AP001783.1	FOXP3	0.205122	6.59e-05
AC079466.1	FOXP3	0.203494	7.54e-05
AC008760.2	FOXP3	-0.00772182	0.881842
LINC01485	FOXP3	-0.00124637	0.98086
AC084375.1	FOXP3	-0.0758325	0.143807
AC107396.1	CD4	0.126046	0.014855
AC016682.1	CD4	0.0225605	0.664064
AC138356.1	CD4	-0.0184351	0.722682
AC008556.1	CD4	0.274591	7.07e-08
LINC01818	CD4	-0.110297	0.0332102
LINC01093	CD4	0.0811137	0.117844
AC004160.1	CD4	0.133162	0.0100346
PCDH9-AS2	CD4	0.119688	0.0207709
AL360013.3	CD4	0.0251019	0.62892
AC010280.1	CD4	-0.0301732	0.561296
LINC02027	CD4	0.242831	2.08e-06
AC010280.2	CD4	0.0353269	0.496379
LINC01612	CD4	0.191832	0.000193678
AL359715.3	CD4	0.110255	0.0332772
AC092384.2	CD4	0.055036	0.289073
AC099508.2	CD4	0.0590995	0.254885
AC090227.3	CD4	0.0978299	0.0590801
AC004160.2	CD4	-0.00392426	0.939788
AC026369.3	CD4	0.44956	5.9e-20
AC007535.1	CD4	0.0042177	0.935295
AC010547.2	CD4	0.289757	1.2e-08
HAO2-IT1	CD4	0.0625278	0.228304
AL161740.1	CD4	0.124801	0.01588
AC010872.2	CD4	0.047712	0.358147
LINC01863	CD4	0.0509557	0.32637
AC004540.2	CD4	0.135022	0.00902962
LY6E-DT	CD4	0.0738	0.154889
AC034139.1	CD4	0.1882	0.000256919
LINC02428	CD4	0.108106	0.0368898
AL021328.1	CD4	0.0403013	0.437719
AC104809.1	CD4	0.0975252	0.0598782
HHIP-AS1	CD4	0.355302	1.54e-12
AC012409.1	CD4	-0.0471595	0.363746
TMEM220-AS1	CD4	-0.0100552	0.846527
AL161668.4	CD4	-0.0408498	0.431504
AC009159.3	CD4	-0.0387156	0.455974
AC087392.1	CD4	0.0803098	0.121541
AC106822.1	CD4	0.0383288	0.460491
MAGI2-AS3	CD4	0.134304	0.00940651
AC007221.1	CD4	0.159405	0.00201469
AC007319.1	CD4	0.219026	1.97e-05
AC010719.1	CD4	-0.0931694	0.0722924
LINC00885	CD4	0.149434	0.00382042
AC100810.1	CD4	0.123752	0.0167924
LINC01767	CD4	0.0130264	0.802009
U91324.1	CD4	-0.0399752	0.441439
AC007344.1	CD4	-0.0865504	0.0950997
AC020978.4	CD4	0.166297	0.0012667
FGF14-AS2	CD4	0.11248	0.0298594
FAM99B	CD4	0.025584	0.622344
AC079061.1	CD4	-0.00874038	0.866393
AP006285.1	CD4	0.0866171	0.0948442
AC103740.1	CD4	0.00765097	0.882918
AC008780.1	CD4	0.134526	0.00928875
AC112206.2	CD4	-0.0738432	0.154648
AL161645.2	CD4	-0.136716	0.00819377
FAM99A	CD4	0.002375	0.963537
SNHG1	CD4	0.14452	0.0051663
AC026461.2	CD4	-0.0343155	0.508796
LINC00844	CD4	-0.120831	0.0195767
LINC02754	CD4	-0.0805346	0.120499
AP006216.2	CD4	-0.0444776	0.391695
AC119424.1	CD4	-0.00544096	0.91659
AC129507.2	CD4	-0.114492	0.0270313
AL139385.1	CD4	0.0514392	0.321794
LINC02037	CD4	-0.0903341	0.0814475
AC008549.1	CD4	-0.217768	2.21e-05
GAS5	CD4	-0.153635	0.00293078
AL606489.1	CD4	0.0616563	0.234867
AC036176.1	CD4	-0.142693	0.00576693
AL031722.1	CD4	-0.0226552	0.66274
LINC01831	CD4	0.0627622	0.226561
LINC01488	CD4	0.0881615	0.0890785
LINC01702	CD4	-0.136151	0.00846463
AL035661.1	CD4	0.121275	0.0191292
LINC01018	CD4	-0.041448	0.424783
AC025062.3	CD4	-0.0878606	0.0901792
AP001065.3	CD4	-0.0986582	0.0569548
AC116025.1	CD4	-0.088869	0.0865328
LINC02362	CD4	0.0378418	0.466214
AGAP1-IT1	CD4	0.0499565	0.335958
LINC00853	CD4	-0.191182	0.000203794
AC018755.4	CD4	0.40365	4.76e-16
AC009093.5	CD4	-0.0655965	0.206234
AC018467.1	CD4	0.0295123	0.569907
MAFG-DT	CD4	0.00898704	0.86266
HNF4A-AS1	CD4	-0.0293465	0.572078
LINC01348	CD4	0.0555277	0.284779
AC015922.2	CD4	0.398523	1.2e-15
AC004832.5	CD4	-0.133117	0.01006
LINC02766	CD4	0.123258	0.0172374
AC026803.3	CD4	-0.172223	0.000837756
AL365181.3	CD4	-0.0690226	0.183465
U91319.1	CD4	0.00309131	0.952552
AL354707.1	CD4	0.114424	0.0271233
AL354872.1	CD4	-0.124867	0.0158243
AL353807.5	CD4	0.0471472	0.363872
AL592494.1	CD4	0.047451	0.360786
LINC00261	CD4	-0.019133	0.712639
AL590666.2	CD4	-0.0801706	0.122191
SNHG25	CD4	-0.16014	0.001919
AC105105.2	CD4	0.00619058	0.905149
LINC01146	CD4	0.225092	1.14e-05
LINC02835	CD4	0.109733	0.0341252
ST8SIA6-AS1	CD4	0.0894776	0.08439
AP006621.2	CD4	-0.0574581	0.268341
AL080248.1	CD4	-0.125957	0.014926
POU6F2-AS1	CD4	0.21103	3.98e-05
AC011445.1	CD4	-0.124716	0.0159527
AL391095.2	CD4	0.153945	0.00287328
LINC01370	CD4	0.167575	0.00115997
AC091729.2	CD4	0.0759426	0.143225
AP001781.1	CD4	0.111908	0.0307074
AC092535.5	CD4	0.0183753	0.723546
H19	CD4	0.230738	6.72e-06
HS1BP3-IT1	CD4	-0.153822	0.00289603
AL096854.1	CD4	0.145003	0.0050174
AC004862.1	CD4	-0.168803	0.00106525
AP000851.2	CD4	0.0576184	0.267006
AC115619.1	CD4	-0.102621	0.0476455
KLHL6-AS1	CD4	0.142524	0.0058253
AC011591.1	CD4	-0.184074	0.000351958
C2CD4D-AS1	CD4	0.0261553	0.61459
AC093001.2	CD4	-0.124375	0.0162457
LINC02499	CD4	-0.033894	0.514019
LINC00659	CD4	0.0200112	0.700074
HAGLR	CD4	0.200809	9.42e-05
AC012065.2	CD4	-0.211163	3.94e-05
LINC01419	CD4	0.170903	0.000919621
LINC02365	CD4	0.0393458	0.448668
AC092275.1	CD4	-0.0815583	0.115838
AC027117.2	CD4	0.22745	9.15e-06
AL136372.2	CD4	0.244495	1.76e-06
AP006222.2	CD4	0.0631398	0.223774
TPRG1-AS1	CD4	-0.0989973	0.0561031
AL162413.1	CD4	0.159348	0.00202225
AL590550.1	CD4	0.192809	0.000179336
LINC01554	CD4	-0.0893849	0.0847138
LINC02535	CD4	0.0132566	0.798584
AC007423.1	CD4	0.00382733	0.941273
AC099509.1	CD4	0.102713	0.0474457
FAM83A-AS1	CD4	0.0832733	0.108347
AP001783.1	CD4	-0.0837979	0.106134
AC079466.1	CD4	0.252414	7.86e-07
AC008760.2	CD4	0.0756789	0.144623
LINC01485	CD4	-0.238712	3.13e-06
AC084375.1	CD4	-0.18096	0.00044436
AC107396.1	IFNG	-0.0676018	0.192672
AC016682.1	IFNG	-0.0640182	0.217384
AC138356.1	IFNG	-0.136985	0.00806728
AC008556.1	IFNG	0.130261	0.0118004
LINC01818	IFNG	-0.106947	0.0389719
LINC01093	IFNG	-0.059196	0.254108
AC004160.1	IFNG	-0.0742485	0.15239
PCDH9-AS2	IFNG	0.0946643	0.0678145
AL360013.3	IFNG	-0.0114971	0.824852
AC010280.1	IFNG	-0.0147179	0.776938
LINC02027	IFNG	0.117572	0.0231493
AC010280.2	IFNG	-0.0174168	0.737421
LINC01612	IFNG	0.0655428	0.206607
AL359715.3	IFNG	-0.0796726	0.124536
AC092384.2	IFNG	-0.083142	0.108907
AC099508.2	IFNG	-0.0367123	0.479634
AC090227.3	IFNG	0.00365007	0.943988
AC004160.2	IFNG	-0.123427	0.0170844
AC026369.3	IFNG	0.417714	3.49e-17
AC007535.1	IFNG	-0.0634353	0.22161
AC010547.2	IFNG	0.14185	0.00606457
HAO2-IT1	IFNG	-0.0450416	0.385713
AL161740.1	IFNG	-0.0790387	0.127571
AC010872.2	IFNG	-0.11955	0.0209192
LINC01863	IFNG	-0.124773	0.0159046
AC004540.2	IFNG	0.0643851	0.214755
LY6E-DT	IFNG	0.0086845	0.86724
AC034139.1	IFNG	-0.0334269	0.519839
LINC02428	IFNG	-0.0714746	0.168347
AL021328.1	IFNG	-0.0334674	0.519333
AC104809.1	IFNG	-0.0614963	0.236086
HHIP-AS1	IFNG	0.169036	0.00104813
AC012409.1	IFNG	-0.0615266	0.235855
TMEM220-AS1	IFNG	-0.118622	0.0219417
AL161668.4	IFNG	-0.169549	0.00101122
AC009159.3	IFNG	-0.0583445	0.261015
AC087392.1	IFNG	0.0268051	0.605821
AC106822.1	IFNG	-0.010434	0.840821
MAGI2-AS3	IFNG	-0.0307465	0.553877
AC007221.1	IFNG	0.0424768	0.41337
AC007319.1	IFNG	0.0660472	0.203127
AC010719.1	IFNG	0.0788116	0.128672
LINC00885	IFNG	-0.0317971	0.540407
AC100810.1	IFNG	-0.0506955	0.328849
LINC01767	IFNG	-0.0511955	0.324095
U91324.1	IFNG	-0.0298017	0.566129
AC007344.1	IFNG	-0.0760707	0.142549
AC020978.4	IFNG	-0.138195	0.00752049
FGF14-AS2	IFNG	0.0444674	0.391805
FAM99B	IFNG	0.00766912	0.882642
AC079061.1	IFNG	-0.176618	0.000611226
AP006285.1	IFNG	0.00841932	0.871258
AC103740.1	IFNG	-0.00257413	0.960483
AC008780.1	IFNG	-0.001549	0.976214
AC112206.2	IFNG	-0.0853969	0.0996069
AL161645.2	IFNG	-0.036616	0.480789
FAM99A	IFNG	-0.00483198	0.925897
SNHG1	IFNG	0.195807	0.000141309
AC026461.2	IFNG	-0.105135	0.0424264
LINC00844	IFNG	-0.0965893	0.0623852
LINC02754	IFNG	-0.103813	0.0451071
AP006216.2	IFNG	-0.165053	0.00137919
AC119424.1	IFNG	-0.134354	0.00937991
AC129507.2	IFNG	-0.0420214	0.418399
AL139385.1	IFNG	-0.208036	5.15e-05
LINC02037	IFNG	-0.157971	0.00221391
AC008549.1	IFNG	-0.111172	0.0318299
GAS5	IFNG	0.0926598	0.0738732
AL606489.1	IFNG	0.120064	0.0203717
AC036176.1	IFNG	-0.119206	0.0212939
AL031722.1	IFNG	-0.110724	0.0325294
LINC01831	IFNG	0.0003248	0.995012
LINC01488	IFNG	0.0193387	0.70969
LINC01702	IFNG	-0.0519254	0.317236
AL035661.1	IFNG	-0.00650706	0.900324
LINC01018	IFNG	-0.129662	0.0121979
AC025062.3	IFNG	-0.00635068	0.902708
AP001065.3	IFNG	-0.206726	5.75e-05
AC116025.1	IFNG	-0.0610699	0.239357
LINC02362	IFNG	-0.000904172	0.986114
AGAP1-IT1	IFNG	0.0305702	0.556153
LINC00853	IFNG	-0.0506289	0.329486
AC018755.4	IFNG	0.324415	1.37e-10
AC009093.5	IFNG	-0.154311	0.00280666
AC018467.1	IFNG	-0.0638882	0.218322
MAFG-DT	IFNG	0.207014	5.62e-05
HNF4A-AS1	IFNG	-0.0144401	0.781041
LINC01348	IFNG	-0.106931	0.0390012
AC015922.2	IFNG	0.10901	0.0353316
AC004832.5	IFNG	-0.178436	0.000535335
LINC02766	IFNG	-0.0130427	0.801766
AC026803.3	IFNG	-0.171829	0.000861452
AL365181.3	IFNG	0.0109777	0.832645
U91319.1	IFNG	-0.0733141	0.157632
AL354707.1	IFNG	-0.0186238	0.719962
AL354872.1	IFNG	-0.244646	1.74e-06
AL353807.5	IFNG	0.292829	8.25e-09
AL592494.1	IFNG	0.0474308	0.36099
LINC00261	IFNG	-0.129928	0.0120202
AL590666.2	IFNG	-0.0186792	0.719165
SNHG25	IFNG	-0.00190926	0.970684
AC105105.2	IFNG	-0.0870509	0.0931956
LINC01146	IFNG	0.0656584	0.205806
LINC02835	IFNG	0.122958	0.0175126
ST8SIA6-AS1	IFNG	0.166299	0.00126655
AP006621.2	IFNG	0.0114658	0.825322
AL080248.1	IFNG	-0.0459499	0.376195
POU6F2-AS1	IFNG	0.0703499	0.175162
AC011445.1	IFNG	0.0304249	0.558033
AL391095.2	IFNG	0.100591	0.0522403
LINC01370	IFNG	0.102494	0.0479216
AC091729.2	IFNG	0.0943352	0.0687802
AP001781.1	IFNG	-0.0409207	0.430704
AC092535.5	IFNG	0.0706935	0.173059
H19	IFNG	0.104883	0.0429284
HS1BP3-IT1	IFNG	-0.117263	0.0235162
AL096854.1	IFNG	0.12904	0.0126221
AC004862.1	IFNG	-0.110344	0.0331349
AP000851.2	IFNG	0.0725299	0.162136
AC115619.1	IFNG	-0.200652	9.54e-05
KLHL6-AS1	IFNG	0.0319916	0.537931
AC011591.1	IFNG	-0.0917106	0.0768919
C2CD4D-AS1	IFNG	0.00870167	0.86698
AC093001.2	IFNG	-0.0351295	0.49879
LINC02499	IFNG	-0.0594947	0.251716
LINC00659	IFNG	-0.0923921	0.0747146
HAGLR	IFNG	0.146868	0.00447751
AC012065.2	IFNG	-0.126815	0.0142505
LINC01419	IFNG	0.22505	1.14e-05
LINC02365	IFNG	0.13239	0.0104804
AC092275.1	IFNG	-0.0878136	0.0903521
AC027117.2	IFNG	0.0762817	0.141442
AL136372.2	IFNG	0.217044	2.36e-05
AP006222.2	IFNG	0.205815	6.21e-05
TPRG1-AS1	IFNG	-0.103035	0.0467512
AL162413.1	IFNG	0.154039	0.00285594
AL590550.1	IFNG	0.295023	6.3e-09
LINC01554	IFNG	-0.108318	0.0365188
LINC02535	IFNG	0.14045	0.00658928
AC007423.1	IFNG	0.0846469	0.102628
AC099509.1	IFNG	0.200721	9.49e-05
FAM83A-AS1	IFNG	-0.0373899	0.471557
AP001783.1	IFNG	-0.115481	0.025728
AC079466.1	IFNG	0.315592	4.53e-10
AC008760.2	IFNG	0.10054	0.0523616
LINC01485	IFNG	-0.159388	0.0020169
AC084375.1	IFNG	-0.0370828	0.475208
AC107396.1	PRF1	0.0750207	0.148159
AC016682.1	PRF1	0.00827446	0.873454
AC138356.1	PRF1	0.0814309	0.11641
AC008556.1	PRF1	0.168131	0.00111615
LINC01818	PRF1	-0.00215942	0.966845
LINC01093	PRF1	0.0707249	0.172868
AC004160.1	PRF1	0.110547	0.0328106
PCDH9-AS2	PRF1	0.0843058	0.104025
AL360013.3	PRF1	0.0536288	0.301598
AC010280.1	PRF1	0.00633099	0.903008
LINC02027	PRF1	0.109248	0.0349311
AC010280.2	PRF1	0.070689	0.173086
LINC01612	PRF1	0.0901562	0.0820516
AL359715.3	PRF1	0.00111907	0.982815
AC092384.2	PRF1	0.0255073	0.623389
AC099508.2	PRF1	0.0463219	0.372339
AC090227.3	PRF1	0.115639	0.0255248
AC004160.2	PRF1	0.0277701	0.592904
AC026369.3	PRF1	0.470989	5.42e-22
AC007535.1	PRF1	-0.00619722	0.905048
AC010547.2	PRF1	0.0756337	0.144864
HAO2-IT1	PRF1	0.0467189	0.368251
AL161740.1	PRF1	0.0131783	0.799749
AC010872.2	PRF1	-0.00920048	0.859431
LINC01863	PRF1	-0.0134394	0.795868
AC004540.2	PRF1	0.0691205	0.182843
LY6E-DT	PRF1	0.0121286	0.815401
AC034139.1	PRF1	0.0652745	0.208475
LINC02428	PRF1	0.0262689	0.613052
AL021328.1	PRF1	0.00334881	0.948605
AC104809.1	PRF1	-0.0055528	0.914882
HHIP-AS1	PRF1	0.247825	1.26e-06
AC012409.1	PRF1	0.0132213	0.79911
TMEM220-AS1	PRF1	0.0237995	0.646832
AL161668.4	PRF1	-0.0699035	0.177923
AC009159.3	PRF1	0.0832276	0.108542
AC087392.1	PRF1	0.074209	0.152609
AC106822.1	PRF1	0.0785307	0.130044
MAGI2-AS3	PRF1	0.139283	0.00705773
AC007221.1	PRF1	0.0963616	0.0630082
AC007319.1	PRF1	0.105752	0.0412228
AC010719.1	PRF1	-0.06921	0.182276
LINC00885	PRF1	0.0130447	0.801737
AC100810.1	PRF1	0.042721	0.410687
LINC01767	PRF1	-0.0650979	0.209711
U91324.1	PRF1	0.0577587	0.265842
AC007344.1	PRF1	0.0172485	0.739867
AC020978.4	PRF1	0.0103137	0.842633
FGF14-AS2	PRF1	0.117665	0.0230407
FAM99B	PRF1	0.0477495	0.357769
AC079061.1	PRF1	0.00486615	0.925374
AP006285.1	PRF1	0.0408542	0.431454
AC103740.1	PRF1	0.000107873	0.998343
AC008780.1	PRF1	0.0738314	0.154713
AC112206.2	PRF1	0.0212655	0.682266
AL161645.2	PRF1	0.0144164	0.781391
FAM99A	PRF1	0.0711092	0.17054
SNHG1	PRF1	-0.000623647	0.990422
AC026461.2	PRF1	-0.0338067	0.515104
LINC00844	PRF1	-0.00457957	0.929758
LINC02754	PRF1	-0.0323876	0.532908
AP006216.2	PRF1	-0.0286916	0.580688
AC119424.1	PRF1	-0.0253434	0.625622
AC129507.2	PRF1	0.01418	0.784887
AL139385.1	PRF1	-0.00368466	0.943458
LINC02037	PRF1	-0.0564907	0.276497
AC008549.1	PRF1	-0.0310496	0.549975
GAS5	PRF1	-0.0709274	0.171638
AL606489.1	PRF1	-0.0651773	0.209154
AC036176.1	PRF1	-0.00153773	0.976387
AL031722.1	PRF1	-0.0159152	0.759329
LINC01831	PRF1	0.024963	0.630821
LINC01488	PRF1	0.0669536	0.196983
LINC01702	PRF1	0.0117868	0.820514
AL035661.1	PRF1	-0.0111021	0.830778
LINC01018	PRF1	-0.044114	0.395583
AC025062.3	PRF1	0.0625932	0.227817
AP001065.3	PRF1	-0.104777	0.0431403
AC116025.1	PRF1	-0.0431995	0.40546
LINC02362	PRF1	0.0734687	0.156755
AGAP1-IT1	PRF1	-0.00870728	0.866895
LINC00853	PRF1	-0.117562	0.0231622
AC018755.4	PRF1	0.408887	1.82e-16
AC009093.5	PRF1	-0.108246	0.0366441
AC018467.1	PRF1	0.0241541	0.641935
MAFG-DT	PRF1	0.0173354	0.738603
HNF4A-AS1	PRF1	0.0337824	0.515407
LINC01348	PRF1	-0.0432541	0.404866
AC015922.2	PRF1	0.27838	4.58e-08
AC004832.5	PRF1	-0.090414	0.081177
LINC02766	PRF1	0.0737346	0.155256
AC026803.3	PRF1	-0.0563916	0.277341
AL365181.3	PRF1	-0.114884	0.0265077
U91319.1	PRF1	-0.0137569	0.791156
AL354707.1	PRF1	-0.0388107	0.454868
AL354872.1	PRF1	-0.0992362	0.0555097
AL353807.5	PRF1	0.196977	0.000128628
AL592494.1	PRF1	0.00793456	0.878611
LINC00261	PRF1	-0.0383553	0.46018
AL590666.2	PRF1	-0.12976	0.0121316
SNHG25	PRF1	-0.1425	0.005834
AC105105.2	PRF1	-0.015627	0.763556
LINC01146	PRF1	0.0830764	0.109187
LINC02835	PRF1	0.0289097	0.577813
ST8SIA6-AS1	PRF1	0.0493509	0.341856
AP006621.2	PRF1	-0.115902	0.0251895
AL080248.1	PRF1	-0.0165883	0.749484
POU6F2-AS1	PRF1	0.0797883	0.123988
AC011445.1	PRF1	-0.0952145	0.0662247
AL391095.2	PRF1	0.122277	0.018152
LINC01370	PRF1	0.102082	0.0488306
AC091729.2	PRF1	0.00891119	0.863807
AP001781.1	PRF1	0.00422875	0.935126
AC092535.5	PRF1	-0.0586082	0.258862
H19	PRF1	0.0674232	0.193852
HS1BP3-IT1	PRF1	-0.0358059	0.490554
AL096854.1	PRF1	0.0757134	0.144439
AC004862.1	PRF1	-0.0320218	0.537548
AP000851.2	PRF1	0.0305439	0.556494
AC115619.1	PRF1	-0.0731994	0.158285
KLHL6-AS1	PRF1	-0.0313122	0.546603
AC011591.1	PRF1	-0.0205915	0.691814
C2CD4D-AS1	PRF1	-0.00859555	0.868587
AC093001.2	PRF1	-0.0238443	0.646212
LINC02499	PRF1	-0.0221292	0.670106
LINC00659	PRF1	-0.122959	0.0175114
HAGLR	PRF1	0.147949	0.00418913
AC012065.2	PRF1	-0.0574747	0.268203
LINC01419	PRF1	0.080894	0.118846
LINC02365	PRF1	0.00138325	0.978758
AC092275.1	PRF1	-0.048833	0.346953
AC027117.2	PRF1	0.13583	0.00862201
AL136372.2	PRF1	0.157694	0.00225442
AP006222.2	PRF1	0.0205974	0.69173
TPRG1-AS1	PRF1	0.00359967	0.94476
AL162413.1	PRF1	0.0914174	0.0778448
AL590550.1	PRF1	0.172305	0.000832914
LINC01554	PRF1	-0.0284074	0.584443
LINC02535	PRF1	0.0485616	0.349642
AC007423.1	PRF1	0.058322	0.261199
AC099509.1	PRF1	0.110841	0.032346
FAM83A-AS1	PRF1	0.0832389	0.108493
AP001783.1	PRF1	-0.0324322	0.532344
AC079466.1	PRF1	0.165503	0.00133745
AC008760.2	PRF1	0.0563428	0.277758
LINC01485	PRF1	-0.130366	0.0117319
AC084375.1	PRF1	0.01157	0.823761
AC107396.1	CXCR3	0.00795799	0.878256
AC016682.1	CXCR3	-0.147991	0.00417843
AC138356.1	CXCR3	-0.25613	5.33e-07
AC008556.1	CXCR3	0.237614	3.48e-06
LINC01818	CXCR3	-0.246031	1.51e-06
LINC01093	CXCR3	-0.0782858	0.13125
AC004160.1	CXCR3	-0.0784019	0.130677
PCDH9-AS2	CXCR3	0.0380328	0.463964
AL360013.3	CXCR3	-0.0982854	0.0579034
AC010280.1	CXCR3	-0.0887687	0.08689
LINC02027	CXCR3	0.225479	1.1e-05
AC010280.2	CXCR3	-0.0446594	0.389761
LINC01612	CXCR3	0.163133	0.00157095
AL359715.3	CXCR3	-0.182555	0.000394525
AC092384.2	CXCR3	-0.0472522	0.362803
AC099508.2	CXCR3	-0.12329	0.0172082
AC090227.3	CXCR3	-0.0721067	0.164606
AC004160.2	CXCR3	-0.167196	0.00119067
AC026369.3	CXCR3	0.508871	5.81e-26
AC007535.1	CXCR3	0.020608	0.691579
AC010547.2	CXCR3	0.254066	6.62e-07
HAO2-IT1	CXCR3	-0.0244746	0.637521
AL161740.1	CXCR3	-0.10509	0.0425167
AC010872.2	CXCR3	-0.127998	0.0133634
LINC01863	CXCR3	-0.129914	0.012029
AC004540.2	CXCR3	0.0835235	0.107287
LY6E-DT	CXCR3	0.18049	0.000460147
AC034139.1	CXCR3	-0.0637354	0.219427
LINC02428	CXCR3	-0.0914495	0.0777398
AL021328.1	CXCR3	-0.0904437	0.0810767
AC104809.1	CXCR3	-0.0797372	0.12423
HHIP-AS1	CXCR3	0.352076	2.52e-12
AC012409.1	CXCR3	-0.136263	0.00841029
TMEM220-AS1	CXCR3	-0.135976	0.00855013
AL161668.4	CXCR3	-0.280521	3.58e-08
AC009159.3	CXCR3	-0.173803	0.000748612
AC087392.1	CXCR3	0.107786	0.037454
AC106822.1	CXCR3	-0.0866406	0.0947544
MAGI2-AS3	CXCR3	-0.0228155	0.660503
AC007221.1	CXCR3	0.114552	0.0269513
AC007319.1	CXCR3	0.073883	0.154425
AC010719.1	CXCR3	-0.0335514	0.518285
LINC00885	CXCR3	0.0595896	0.250959
AC100810.1	CXCR3	0.0140091	0.787418
LINC01767	CXCR3	-0.0779803	0.132766
U91324.1	CXCR3	-0.020769	0.689294
AC007344.1	CXCR3	-0.204802	6.76e-05
AC020978.4	CXCR3	-0.101629	0.0498468
FGF14-AS2	CXCR3	-0.0403466	0.437204
FAM99B	CXCR3	0.00523349	0.919759
AC079061.1	CXCR3	-0.257071	4.83e-07
AP006285.1	CXCR3	0.0133137	0.797736
AC103740.1	CXCR3	-0.0583563	0.260919
AC008780.1	CXCR3	-0.0577746	0.265709
AC112206.2	CXCR3	-0.182029	0.000410371
AL161645.2	CXCR3	-0.0988239	0.0565374
FAM99A	CXCR3	0.0475276	0.360009
SNHG1	CXCR3	0.222842	1.4e-05
AC026461.2	CXCR3	-0.122549	0.0178945
LINC00844	CXCR3	-0.261016	3.17e-07
LINC02754	CXCR3	-0.197518	0.000123131
AP006216.2	CXCR3	-0.236136	4.01e-06
AC119424.1	CXCR3	-0.173815	0.000748018
AC129507.2	CXCR3	-0.0862786	0.0961468
AL139385.1	CXCR3	-0.162785	0.00160819
LINC02037	CXCR3	-0.214403	2.97e-05
AC008549.1	CXCR3	-0.257354	4.69e-07
GAS5	CXCR3	0.101787	0.0494905
AL606489.1	CXCR3	0.0577678	0.265765
AC036176.1	CXCR3	-0.175529	0.000661323
AL031722.1	CXCR3	-0.145993	0.00472385
LINC01831	CXCR3	0.018957	0.715167
LINC01488	CXCR3	0.0804844	0.120731
LINC01702	CXCR3	-0.159	0.00206925
AL035661.1	CXCR3	0.0651793	0.20914
LINC01018	CXCR3	-0.200017	0.000100504
AC025062.3	CXCR3	-0.110529	0.0328389
AP001065.3	CXCR3	-0.197354	0.000124779
AC116025.1	CXCR3	-0.147185	0.00439117
LINC02362	CXCR3	-0.0516836	0.319497
AGAP1-IT1	CXCR3	0.152578	0.00313479
LINC00853	CXCR3	-0.109416	0.0346503
AC018755.4	CXCR3	0.38376	1.56e-14
AC009093.5	CXCR3	-0.152948	0.00306198
AC018467.1	CXCR3	-0.0519551	0.316959
MAFG-DT	CXCR3	0.15506	0.00267474
HNF4A-AS1	CXCR3	-0.123694	0.0168442
LINC01348	CXCR3	-0.0757654	0.144163
AC015922.2	CXCR3	0.163227	0.00156097
AC004832.5	CXCR3	-0.311065	8.23e-10
LINC02766	CXCR3	0.0242677	0.64037
AC026803.3	CXCR3	-0.283614	2.49e-08
AL365181.3	CXCR3	0.0216623	0.676669
U91319.1	CXCR3	0.0226757	0.662454
AL354707.1	CXCR3	-0.087104	0.0929953
AL354872.1	CXCR3	-0.298568	4.06e-09
AL353807.5	CXCR3	0.211978	3.67e-05
AL592494.1	CXCR3	-0.0093539	0.857112
LINC00261	CXCR3	-0.181715	0.000420093
AL590666.2	CXCR3	-0.0180377	0.728423
SNHG25	CXCR3	0.0126516	0.807593
AC105105.2	CXCR3	-0.159507	0.00200121
LINC01146	CXCR3	0.176974	0.000595621
LINC02835	CXCR3	-0.0112613	0.828388
ST8SIA6-AS1	CXCR3	0.032416	0.532549
AP006621.2	CXCR3	-0.114042	0.0276437
AL080248.1	CXCR3	-0.099619	0.0545694
POU6F2-AS1	CXCR3	0.131086	0.0112726
AC011445.1	CXCR3	0.0174712	0.736631
AL391095.2	CXCR3	0.176048	0.000637017
LINC01370	CXCR3	0.143171	0.00560383
AC091729.2	CXCR3	0.0737305	0.15528
AP001781.1	CXCR3	-0.0626999	0.227024
AC092535.5	CXCR3	0.163966	0.00148492
H19	CXCR3	0.23752	3.51e-06
HS1BP3-IT1	CXCR3	-0.149188	0.00387929
AL096854.1	CXCR3	0.155608	0.00258186
AC004862.1	CXCR3	-0.248587	1.17e-06
AP000851.2	CXCR3	0.0717143	0.166921
AC115619.1	CXCR3	-0.0864949	0.0953128
KLHL6-AS1	CXCR3	0.102043	0.0489185
AC011591.1	CXCR3	-0.193236	0.000173384
C2CD4D-AS1	CXCR3	0.0116311	0.822845
AC093001.2	CXCR3	-0.118125	0.0225061
LINC02499	CXCR3	-0.0614851	0.236172
LINC00659	CXCR3	-0.104385	0.0439305
HAGLR	CXCR3	0.31845	3.09e-10
AC012065.2	CXCR3	-0.162572	0.00163143
LINC01419	CXCR3	0.150046	0.00367715
LINC02365	CXCR3	0.137558	0.00780426
AC092275.1	CXCR3	-0.0160501	0.757353
AC027117.2	CXCR3	0.140795	0.00645655
AL136372.2	CXCR3	0.285657	1.96e-08
AP006222.2	CXCR3	0.186306	0.000297105
TPRG1-AS1	CXCR3	-0.266145	1.82e-07
AL162413.1	CXCR3	0.145876	0.00475774
AL590550.1	CXCR3	0.225985	1.05e-05
LINC01554	CXCR3	-0.177628	0.000567893
LINC02535	CXCR3	0.139269	0.00706347
AC007423.1	CXCR3	-0.00983492	0.849849
AC099509.1	CXCR3	0.184144	0.000350115
FAM83A-AS1	CXCR3	-0.00766516	0.882703
AP001783.1	CXCR3	-0.167603	0.00115771
AC079466.1	CXCR3	0.331942	4.81e-11
AC008760.2	CXCR3	0.191392	0.000200467
LINC01485	CXCR3	-0.255229	5.86e-07
AC084375.1	CXCR3	-0.0666978	0.198702
AC107396.1	CD8A	0.0666181	0.199241
AC016682.1	CD8A	-0.0877094	0.0907364
AC138356.1	CD8A	-0.114745	0.0266924
AC008556.1	CD8A	0.239542	2.88e-06
LINC01818	CD8A	-0.172134	0.000843084
LINC01093	CD8A	-0.0145839	0.778916
AC004160.1	CD8A	0.00484523	0.925694
PCDH9-AS2	CD8A	0.103057	0.0467042
AL360013.3	CD8A	-0.0456878	0.378927
AC010280.1	CD8A	-0.0796497	0.124644
LINC02027	CD8A	0.192986	0.000176848
AC010280.2	CD8A	-0.0271599	0.601058
LINC01612	CD8A	0.146034	0.00471198
AL359715.3	CD8A	-0.067326	0.194497
AC092384.2	CD8A	0.0134387	0.795879
AC099508.2	CD8A	-0.0653874	0.207687
AC090227.3	CD8A	0.0472566	0.362759
AC004160.2	CD8A	-0.0945766	0.0680707
AC026369.3	CD8A	0.508471	6.43e-26
AC007535.1	CD8A	0.00661285	0.898712
AC010547.2	CD8A	0.219603	1.87e-05
HAO2-IT1	CD8A	-0.0293403	0.572159
AL161740.1	CD8A	-0.0541301	0.297096
AC010872.2	CD8A	-0.050791	0.327938
LINC01863	CD8A	-0.108949	0.0354342
AC004540.2	CD8A	0.0995483	0.0547421
LY6E-DT	CD8A	0.100085	0.0534424
AC034139.1	CD8A	0.0433942	0.403345
LINC02428	CD8A	-0.0235589	0.650164
AL021328.1	CD8A	-0.019462	0.707923
AC104809.1	CD8A	-0.0556998	0.283287
HHIP-AS1	CD8A	0.392086	3.72e-15
AC012409.1	CD8A	-0.0499197	0.336314
TMEM220-AS1	CD8A	-0.0748743	0.148954
AL161668.4	CD8A	-0.193286	0.000172699
AC009159.3	CD8A	-0.0687965	0.184909
AC087392.1	CD8A	0.140743	0.0064762
AC106822.1	CD8A	-0.00534196	0.918102
MAGI2-AS3	CD8A	0.0527749	0.309372
AC007221.1	CD8A	0.105579	0.0415573
AC007319.1	CD8A	0.0853858	0.0996511
AC010719.1	CD8A	-0.0929437	0.072989
LINC00885	CD8A	0.0657576	0.20512
AC100810.1	CD8A	0.0324159	0.53255
LINC01767	CD8A	-0.0341302	0.51109
U91324.1	CD8A	0.002154	0.966928
AC007344.1	CD8A	-0.123717	0.0168239
AC020978.4	CD8A	-0.0537512	0.300495
FGF14-AS2	CD8A	0.00297441	0.954344
FAM99B	CD8A	0.0503075	0.332569
AC079061.1	CD8A	-0.13073	0.0114978
AP006285.1	CD8A	0.0635978	0.220426
AC103740.1	CD8A	-0.0223058	0.667629
AC008780.1	CD8A	-0.00212323	0.967401
AC112206.2	CD8A	-0.101953	0.0491187
AL161645.2	CD8A	-0.0565667	0.275849
FAM99A	CD8A	0.0567842	0.274004
SNHG1	CD8A	0.185369	0.000319078
AC026461.2	CD8A	-0.107799	0.0374311
LINC00844	CD8A	-0.197945	0.000118956
LINC02754	CD8A	-0.172488	0.000822155
AP006216.2	CD8A	-0.161564	0.00174552
AC119424.1	CD8A	-0.103518	0.0457247
AC129507.2	CD8A	-0.0267813	0.606141
AL139385.1	CD8A	-0.0941609	0.0692964
LINC02037	CD8A	-0.166834	0.00122077
AC008549.1	CD8A	-0.180321	0.000465922
GAS5	CD8A	0.0673169	0.194558
AL606489.1	CD8A	0.0259084	0.617935
AC036176.1	CD8A	-0.145548	0.00485393
AL031722.1	CD8A	-0.128169	0.0132388
LINC01831	CD8A	0.0193101	0.710099
LINC01488	CD8A	0.121852	0.0185609
LINC01702	CD8A	-0.130554	0.0116104
AL035661.1	CD8A	0.0775032	0.13516
LINC01018	CD8A	-0.14627	0.00464474
AC025062.3	CD8A	-0.0620693	0.231741
AP001065.3	CD8A	-0.161061	0.00180512
AC116025.1	CD8A	-0.134975	0.00905429
LINC02362	CD8A	-0.032737	0.528497
AGAP1-IT1	CD8A	0.0879821	0.0897336
LINC00853	CD8A	-0.149963	0.00369636
AC018755.4	CD8A	0.399172	1.06e-15
AC009093.5	CD8A	-0.120553	0.0198621
AC018467.1	CD8A	-0.0340835	0.511667
MAFG-DT	CD8A	0.0995611	0.0547108
HNF4A-AS1	CD8A	-0.09745	0.0600765
LINC01348	CD8A	-0.044303	0.393559
AC015922.2	CD8A	0.272889	8.57e-08
AC004832.5	CD8A	-0.256904	4.91e-07
LINC02766	CD8A	0.0125963	0.808417
AC026803.3	CD8A	-0.225358	1.11e-05
AL365181.3	CD8A	-0.0353919	0.495586
U91319.1	CD8A	-0.0339137	0.513775
AL354707.1	CD8A	-0.0319078	0.538998
AL354872.1	CD8A	-0.234026	4.92e-06
AL353807.5	CD8A	0.134732	0.00918031
AL592494.1	CD8A	-0.0116366	0.822763
LINC00261	CD8A	-0.0978272	0.0590869
AL590666.2	CD8A	-0.0470732	0.364625
SNHG25	CD8A	-0.0267532	0.606519
AC105105.2	CD8A	-0.101581	0.0499553
LINC01146	CD8A	0.149544	0.00379437
LINC02835	CD8A	0.0217353	0.675641
ST8SIA6-AS1	CD8A	0.0327074	0.528869
AP006621.2	CD8A	-0.0940267	0.0696959
AL080248.1	CD8A	-0.127125	0.0140134
POU6F2-AS1	CD8A	0.0940447	0.0696421
AC011445.1	CD8A	-0.0358236	0.49034
AL391095.2	CD8A	0.0857068	0.0983799
LINC01370	CD8A	0.119812	0.020639
AC091729.2	CD8A	0.0890235	0.0859847
AP001781.1	CD8A	-0.00791537	0.878903
AC092535.5	CD8A	0.096336	0.0630785
H19	CD8A	0.196647	0.00013209
HS1BP3-IT1	CD8A	-0.0969529	0.061401
AL096854.1	CD8A	0.102769	0.0473246
AC004862.1	CD8A	-0.18596	0.00030505
AP000851.2	CD8A	0.016568	0.74978
AC115619.1	CD8A	-0.091811	0.076568
KLHL6-AS1	CD8A	0.0445874	0.390527
AC011591.1	CD8A	-0.15956	0.00199414
C2CD4D-AS1	CD8A	-0.0239106	0.645296
AC093001.2	CD8A	-0.0987167	0.0568072
LINC02499	CD8A	-0.0521109	0.315508
LINC00659	CD8A	-0.0714556	0.168461
HAGLR	CD8A	0.216409	2.49e-05
AC012065.2	CD8A	-0.127594	0.0136605
LINC01419	CD8A	0.0946196	0.067945
LINC02365	CD8A	0.0986002	0.0571016
AC092275.1	CD8A	-0.0464961	0.370542
AC027117.2	CD8A	0.109894	0.0338611
AL136372.2	CD8A	0.239722	2.83e-06
AP006222.2	CD8A	0.057244	0.270132
TPRG1-AS1	CD8A	-0.197451	0.000123808
AL162413.1	CD8A	0.1307	0.0115166
AL590550.1	CD8A	0.188019	0.000260537
LINC01554	CD8A	-0.137598	0.00778602
LINC02535	CD8A	0.0913249	0.0781471
AC007423.1	CD8A	-0.00842121	0.871229
AC099509.1	CD8A	0.121458	0.0189478
FAM83A-AS1	CD8A	-0.0120138	0.817117
AP001783.1	CD8A	-0.163045	0.00158033
AC079466.1	CD8A	0.25993	3.56e-07
AC008760.2	CD8A	0.150228	0.00363544
LINC01485	CD8A	-0.258595	4.11e-07
AC084375.1	CD8A	-0.0586136	0.258818
AC107396.1	CD8B	0.0284205	0.58427
AC016682.1	CD8B	-0.125082	0.0156437
AC138356.1	CD8B	-0.159537	0.00199723
AC008556.1	CD8B	0.22727	9.31e-06
LINC01818	CD8B	-0.213496	3.22e-05
LINC01093	CD8B	-0.0404345	0.436205
AC004160.1	CD8B	-0.00979684	0.850424
PCDH9-AS2	CD8B	0.0995525	0.0547317
AL360013.3	CD8B	-0.0600137	0.247595
AC010280.1	CD8B	-0.0712249	0.169843
LINC02027	CD8B	0.208084	5.13e-05
AC010280.2	CD8B	-0.032392	0.532853
LINC01612	CD8B	0.156689	0.00240711
AL359715.3	CD8B	-0.115323	0.0259328
AC092384.2	CD8B	-0.0523878	0.312939
AC099508.2	CD8B	-0.113958	0.0277581
AC090227.3	CD8B	0.019997	0.700275
AC004160.2	CD8B	-0.0794044	0.125813
AC026369.3	CD8B	0.479443	7.77e-23
AC007535.1	CD8B	-0.028028	0.589474
AC010547.2	CD8B	0.191952	0.00019185
HAO2-IT1	CD8B	-0.0243265	0.639559
AL161740.1	CD8B	-0.13195	0.0107417
AC010872.2	CD8B	-0.0948503	0.0672734
LINC01863	CD8B	-0.129178	0.0125272
AC004540.2	CD8B	0.0153412	0.767756
LY6E-DT	CD8B	0.0767257	0.139133
AC034139.1	CD8B	-0.0752913	0.146697
LINC02428	CD8B	0.00351811	0.94601
AL021328.1	CD8B	-0.0511114	0.324892
AC104809.1	CD8B	-0.100892	0.0515365
HHIP-AS1	CD8B	0.335459	2.92e-11
AC012409.1	CD8B	-0.02329	0.653896
TMEM220-AS1	CD8B	-0.128959	0.0126785
AL161668.4	CD8B	-0.23046	6.9e-06
AC009159.3	CD8B	-0.0869233	0.0936779
AC087392.1	CD8B	0.146222	0.00465816
AC106822.1	CD8B	-0.0401405	0.439551
MAGI2-AS3	CD8B	0.0144009	0.78162
AC007221.1	CD8B	0.0686026	0.186152
AC007319.1	CD8B	0.0257629	0.619911
AC010719.1	CD8B	-0.0152753	0.768726
LINC00885	CD8B	0.00713159	0.890815
AC100810.1	CD8B	0.0204641	0.693624
LINC01767	CD8B	-0.000601449	0.990763
U91324.1	CD8B	-0.00413688	0.936533
AC007344.1	CD8B	-0.145537	0.00485703
AC020978.4	CD8B	-0.142977	0.00566952
FGF14-AS2	CD8B	0.0465803	0.369675
FAM99B	CD8B	0.00691923	0.894047
AC079061.1	CD8B	-0.19062	0.000212954
AP006285.1	CD8B	0.0151082	0.771186
AC103740.1	CD8B	-0.0594705	0.251908
AC008780.1	CD8B	-0.058062	0.263335
AC112206.2	CD8B	-0.114298	0.0272941
AL161645.2	CD8B	-0.0636755	0.219862
FAM99A	CD8B	0.0287882	0.579414
SNHG1	CD8B	0.165174	0.00136783
AC026461.2	CD8B	-0.100281	0.0529755
LINC00844	CD8B	-0.172255	0.000835871
LINC02754	CD8B	-0.175972	0.000640516
AP006216.2	CD8B	-0.176172	0.000631319
AC119424.1	CD8B	-0.150665	0.00353717
AC129507.2	CD8B	-0.0102547	0.843521
AL139385.1	CD8B	-0.138915	0.00721123
LINC02037	CD8B	-0.195993	0.000139211
AC008549.1	CD8B	-0.197983	0.000118591
GAS5	CD8B	0.0977098	0.0593934
AL606489.1	CD8B	-0.0384709	0.458829
AC036176.1	CD8B	-0.135608	0.00873226
AL031722.1	CD8B	-0.13601	0.00853338
LINC01831	CD8B	0.0209058	0.687355
LINC01488	CD8B	0.0668042	0.197986
LINC01702	CD8B	-0.0931659	0.0723032
AL035661.1	CD8B	0.0237793	0.647113
LINC01018	CD8B	-0.207306	5.48e-05
AC025062.3	CD8B	-0.0760679	0.142564
AP001065.3	CD8B	-0.179871	0.000481688
AC116025.1	CD8B	-0.0938407	0.0702525
LINC02362	CD8B	-0.0470641	0.364719
AGAP1-IT1	CD8B	0.0941217	0.0694127
LINC00853	CD8B	-0.105699	0.0413254
AC018755.4	CD8B	0.408038	2.13e-16
AC009093.5	CD8B	-0.138307	0.00747162
AC018467.1	CD8B	-0.0543242	0.295364
MAFG-DT	CD8B	0.159173	0.00204581
HNF4A-AS1	CD8B	-0.144622	0.00513467
LINC01348	CD8B	-0.0935437	0.0711494
AC015922.2	CD8B	0.142128	0.00596495
AC004832.5	CD8B	-0.268014	1.48e-07
LINC02766	CD8B	-0.0249191	0.631421
AC026803.3	CD8B	-0.210206	4.28e-05
AL365181.3	CD8B	-0.0247188	0.634167
U91319.1	CD8B	-0.0708645	0.172019
AL354707.1	CD8B	-0.0266533	0.607865
AL354872.1	CD8B	-0.210147	4.3e-05
AL353807.5	CD8B	0.0956168	0.0650815
AL592494.1	CD8B	-0.00145356	0.977679
LINC00261	CD8B	-0.174682	0.000702923
AL590666.2	CD8B	-0.0753688	0.146281
SNHG25	CD8B	0.075153	0.147443
AC105105.2	CD8B	-0.193594	0.000168542
LINC01146	CD8B	0.139858	0.00682314
LINC02835	CD8B	0.0416435	0.422601
ST8SIA6-AS1	CD8B	0.0855987	0.0988063
AP006621.2	CD8B	-0.152405	0.0031695
AL080248.1	CD8B	-0.134224	0.00944933
POU6F2-AS1	CD8B	0.110084	0.0335528
AC011445.1	CD8B	0.0640213	0.217362
AL391095.2	CD8B	0.0604193	0.244409
LINC01370	CD8B	0.109284	0.0348694
AC091729.2	CD8B	0.111342	0.031567
AP001781.1	CD8B	-0.124832	0.0158541
AC092535.5	CD8B	0.0489838	0.345463
H19	CD8B	0.172392	0.000827759
HS1BP3-IT1	CD8B	-0.0722393	0.163829
AL096854.1	CD8B	0.113346	0.0286122
AC004862.1	CD8B	-0.202978	7.87e-05
AP000851.2	CD8B	0.0414313	0.42497
AC115619.1	CD8B	-0.078536	0.130018
KLHL6-AS1	CD8B	-0.00614982	0.90577
AC011591.1	CD8B	-0.151584	0.00333837
C2CD4D-AS1	CD8B	-0.134398	0.00935636
AC093001.2	CD8B	-0.0621161	0.231388
LINC02499	CD8B	-0.145325	0.00492019
LINC00659	CD8B	-0.104757	0.04318
HAGLR	CD8B	0.207681	5.31e-05
AC012065.2	CD8B	-0.0572619	0.269982
LINC01419	CD8B	0.138144	0.00754316
LINC02365	CD8B	0.0398871	0.442447
AC092275.1	CD8B	-0.0671544	0.195639
AC027117.2	CD8B	0.0380216	0.464096
AL136372.2	CD8B	0.186485	0.000293066
AP006222.2	CD8B	0.0975582	0.0597913
TPRG1-AS1	CD8B	-0.22521	1.13e-05
AL162413.1	CD8B	0.181651	0.0004221
AL590550.1	CD8B	0.252749	7.59e-07
LINC01554	CD8B	-0.142729	0.00575457
LINC02535	CD8B	0.0858915	0.0976542
AC007423.1	CD8B	-0.00200312	0.969244
AC099509.1	CD8B	0.148923	0.00394397
FAM83A-AS1	CD8B	-0.0204137	0.694341
AP001783.1	CD8B	-0.167306	0.00118169
AC079466.1	CD8B	0.259096	3.89e-07
AC008760.2	CD8B	0.125667	0.0151609
LINC01485	CD8B	-0.243951	1.86e-06
AC084375.1	CD8B	-0.0442973	0.39362
AC107396.1	P2RX7	0.00478722	0.926581
AC016682.1	P2RX7	0.142047	0.00599369
AC138356.1	P2RX7	0.0478885	0.356369
AC008556.1	P2RX7	-0.0146948	0.777279
LINC01818	P2RX7	0.0360597	0.487483
LINC01093	P2RX7	0.0050093	0.923186
AC004160.1	P2RX7	0.178652	0.000526917
PCDH9-AS2	P2RX7	-0.0220891	0.670668
AL360013.3	P2RX7	-0.0524158	0.312681
AC010280.1	P2RX7	0.0767282	0.13912
LINC02027	P2RX7	-0.0475092	0.360196
AC010280.2	P2RX7	0.0121921	0.814452
LINC01612	P2RX7	0.140729	0.00648169
AL359715.3	P2RX7	0.230079	7.16e-06
AC092384.2	P2RX7	0.0645972	0.213245
AC099508.2	P2RX7	0.2369	3.73e-06
AC090227.3	P2RX7	0.00533722	0.918174
AC004160.2	P2RX7	0.0164998	0.750776
AC026369.3	P2RX7	0.0870235	0.0932989
AC007535.1	P2RX7	0.104064	0.0445871
AC010547.2	P2RX7	0.119359	0.0211266
HAO2-IT1	P2RX7	0.0355518	0.49364
AL161740.1	P2RX7	0.28875	1.35e-08
AC010872.2	P2RX7	0.0639417	0.217936
LINC01863	P2RX7	0.0890264	0.0859747
AC004540.2	P2RX7	0.260089	3.5e-07
LY6E-DT	P2RX7	0.0538831	0.299308
AC034139.1	P2RX7	0.421932	1.56e-17
LINC02428	P2RX7	-0.0483777	0.351472
AL021328.1	P2RX7	-0.0466801	0.368649
AC104809.1	P2RX7	0.150496	0.00357492
HHIP-AS1	P2RX7	0.111843	0.030805
AC012409.1	P2RX7	-0.079865	0.123625
TMEM220-AS1	P2RX7	0.189191	0.000237978
AL161668.4	P2RX7	0.107857	0.0373294
AC009159.3	P2RX7	0.045872	0.377005
AC087392.1	P2RX7	0.000664759	0.989791
AC106822.1	P2RX7	0.0981007	0.0583781
MAGI2-AS3	P2RX7	0.159008	0.00206812
AC007221.1	P2RX7	0.161427	0.00176154
AC007319.1	P2RX7	0.355505	1.49e-12
AC010719.1	P2RX7	-0.0821084	0.113392
LINC00885	P2RX7	0.160702	0.00184873
AC100810.1	P2RX7	0.15421	0.00282485
LINC01767	P2RX7	-0.0206816	0.690534
U91324.1	P2RX7	0.0349509	0.500976
AC007344.1	P2RX7	0.0141054	0.785991
AC020978.4	P2RX7	0.281352	3.25e-08
FGF14-AS2	P2RX7	0.00880124	0.865472
FAM99B	P2RX7	0.205872	6.18e-05
AC079061.1	P2RX7	0.0382298	0.461651
AP006285.1	P2RX7	0.237266	3.6e-06
AC103740.1	P2RX7	0.192735	0.000180388
AC008780.1	P2RX7	0.249294	1.08e-06
AC112206.2	P2RX7	0.0571283	0.271103
AL161645.2	P2RX7	-0.0923034	0.0749952
FAM99A	P2RX7	0.0992768	0.0554094
SNHG1	P2RX7	0.244457	1.77e-06
AC026461.2	P2RX7	-0.105209	0.0422803
LINC00844	P2RX7	-0.00623848	0.904418
LINC02754	P2RX7	-0.0568887	0.273121
AP006216.2	P2RX7	-0.054248	0.296043
AC119424.1	P2RX7	0.0952332	0.0661712
AC129507.2	P2RX7	-0.161701	0.00172951
AL139385.1	P2RX7	0.00152975	0.976509
LINC02037	P2RX7	0.146727	0.00451632
AC008549.1	P2RX7	0.00295964	0.95457
GAS5	P2RX7	-0.100088	0.0534354
AL606489.1	P2RX7	0.411406	1.14e-16
AC036176.1	P2RX7	-0.0165538	0.749987
AL031722.1	P2RX7	0.0805878	0.120253
LINC01831	P2RX7	-0.033159	0.523192
LINC01488	P2RX7	0.0477687	0.357575
LINC01702	P2RX7	-0.262205	2.79e-07
AL035661.1	P2RX7	0.0917648	0.0767171
LINC01018	P2RX7	0.162456	0.00164423
AC025062.3	P2RX7	-0.110976	0.0321348
AP001065.3	P2RX7	0.019868	0.702117
AC116025.1	P2RX7	0.00116859	0.982054
LINC02362	P2RX7	0.137824	0.00768455
AGAP1-IT1	P2RX7	-0.145784	0.00478455
LINC00853	P2RX7	-0.117451	0.0232923
AC018755.4	P2RX7	-0.0367945	0.47865
AC009093.5	P2RX7	-0.105533	0.0416471
AC018467.1	P2RX7	-0.0537256	0.300726
MAFG-DT	P2RX7	-0.0421041	0.417483
HNF4A-AS1	P2RX7	0.174505	0.000711927
LINC01348	P2RX7	0.12972	0.0121587
AC015922.2	P2RX7	0.366216	2.79e-13
AC004832.5	P2RX7	0.0129322	0.803412
LINC02766	P2RX7	0.206601	5.82e-05
AC026803.3	P2RX7	0.0215472	0.678291
AL365181.3	P2RX7	-0.0552508	0.287192
U91319.1	P2RX7	0.00393338	0.939649
AL354707.1	P2RX7	0.214652	2.91e-05
AL354872.1	P2RX7	-0.171938	0.000854849
AL353807.5	P2RX7	0.242724	2.1e-06
AL592494.1	P2RX7	0.0792884	0.126368
LINC00261	P2RX7	0.278884	4.32e-08
AL590666.2	P2RX7	0.0649013	0.211094
SNHG25	P2RX7	-0.18143	0.000429102
AC105105.2	P2RX7	0.32812	8.22e-11
LINC01146	P2RX7	0.140699	0.00649309
LINC02835	P2RX7	0.12777	0.01353
ST8SIA6-AS1	P2RX7	0.0152524	0.769063
AP006621.2	P2RX7	0.339213	1.7e-11
AL080248.1	P2RX7	0.0660554	0.203071
POU6F2-AS1	P2RX7	0.0850003	0.101195
AC011445.1	P2RX7	-0.256311	5.23e-07
AL391095.2	P2RX7	-0.0102045	0.844277
LINC01370	P2RX7	0.0497846	0.337626
AC091729.2	P2RX7	0.0396075	0.445655
AP001781.1	P2RX7	0.33471	3.25e-11
AC092535.5	P2RX7	0.222688	1.42e-05
H19	P2RX7	0.249131	1.1e-06
HS1BP3-IT1	P2RX7	-0.100854	0.0516265
AL096854.1	P2RX7	0.0839009	0.105704
AC004862.1	P2RX7	0.0403332	0.437356
AP000851.2	P2RX7	-0.00827478	0.873449
AC115619.1	P2RX7	-0.0884546	0.0880166
KLHL6-AS1	P2RX7	0.138765	0.00727492
AC011591.1	P2RX7	-0.185386	0.000318672
C2CD4D-AS1	P2RX7	0.348395	4.39e-12
AC093001.2	P2RX7	-0.197154	0.000126809
LINC02499	P2RX7	0.320226	2.43e-10
LINC00659	P2RX7	-0.0205381	0.692573
HAGLR	P2RX7	0.148534	0.00404032
AC012065.2	P2RX7	-0.198115	0.000117334
LINC01419	P2RX7	0.0662545	0.20171
LINC02365	P2RX7	0.217539	2.25e-05
AC092275.1	P2RX7	-0.020274	0.696328
AC027117.2	P2RX7	0.272738	8.72e-08
AL136372.2	P2RX7	0.110598	0.0327298
AP006222.2	P2RX7	-0.0263419	0.612066
TPRG1-AS1	P2RX7	0.105254	0.0421918
AL162413.1	P2RX7	-0.0403574	0.437082
AL590550.1	P2RX7	0.0630384	0.22452
LINC01554	P2RX7	-0.0918817	0.0763407
LINC02535	P2RX7	0.137835	0.0076796
AC007423.1	P2RX7	-0.0449136	0.387066
AC099509.1	P2RX7	-0.137883	0.00765823
FAM83A-AS1	P2RX7	-0.146329	0.00462801
AP001783.1	P2RX7	0.0102255	0.843961
AC079466.1	P2RX7	0.0870839	0.0930711
AC008760.2	P2RX7	-0.0625067	0.228462
LINC01485	P2RX7	-0.085547	0.0990109
AC084375.1	P2RX7	-0.113004	0.0290992
AC107396.1	NLRP3	0.104675	0.0433438
AC016682.1	NLRP3	-0.00847524	0.87041
AC138356.1	NLRP3	-0.0330933	0.524016
AC008556.1	NLRP3	0.365339	3.2e-13
LINC01818	NLRP3	-0.125283	0.0154759
LINC01093	NLRP3	0.00428576	0.934254
AC004160.1	NLRP3	0.104826	0.0430421
PCDH9-AS2	NLRP3	0.0737722	0.155046
AL360013.3	NLRP3	0.0406001	0.434327
AC010280.1	NLRP3	-0.0820439	0.113677
LINC02027	NLRP3	0.220546	1.72e-05
AC010280.2	NLRP3	0.00809001	0.876252
LINC01612	NLRP3	0.216318	2.51e-05
AL359715.3	NLRP3	-0.0664501	0.200379
AC092384.2	NLRP3	0.152677	0.00311517
AC099508.2	NLRP3	-0.0920018	0.0759554
AC090227.3	NLRP3	0.0417587	0.421317
AC004160.2	NLRP3	-0.038343	0.460325
AC026369.3	NLRP3	0.390921	4.55e-15
AC007535.1	NLRP3	-0.04771	0.358167
AC010547.2	NLRP3	0.444257	1.79e-19
HAO2-IT1	NLRP3	-0.044602	0.390372
AL161740.1	NLRP3	0.0479601	0.355649
AC010872.2	NLRP3	-0.0833811	0.10789
LINC01863	NLRP3	-0.0146521	0.77791
AC004540.2	NLRP3	0.322619	1.76e-10
LY6E-DT	NLRP3	0.141585	0.00616092
AC034139.1	NLRP3	0.183133	0.000377787
LINC02428	NLRP3	-0.0567983	0.273885
AL021328.1	NLRP3	0.173081	0.000788206
AC104809.1	NLRP3	0.0247426	0.63384
HHIP-AS1	NLRP3	0.486513	1.47e-23
AC012409.1	NLRP3	-0.137341	0.00790305
TMEM220-AS1	NLRP3	-0.150267	0.00362657
AL161668.4	NLRP3	-0.224895	1.16e-05
AC009159.3	NLRP3	-0.105152	0.042393
AC087392.1	NLRP3	0.146736	0.0045139
AC106822.1	NLRP3	-0.086008	0.0971985
MAGI2-AS3	NLRP3	0.29664	5.16e-09
AC007221.1	NLRP3	0.180433	0.000462075
AC007319.1	NLRP3	0.117323	0.023445
AC010719.1	NLRP3	-0.194651	0.000154976
LINC00885	NLRP3	0.176339	0.000623712
AC100810.1	NLRP3	0.105025	0.0426456
LINC01767	NLRP3	-0.204755	6.79e-05
U91324.1	NLRP3	-0.125689	0.015143
AC007344.1	NLRP3	-0.0889189	0.0863554
AC020978.4	NLRP3	0.0234453	0.651739
FGF14-AS2	NLRP3	0.0179957	0.72903
FAM99B	NLRP3	-0.00833193	0.872583
AC079061.1	NLRP3	-0.0767667	0.138921
AP006285.1	NLRP3	0.0233665	0.652833
AC103740.1	NLRP3	0.0615128	0.23596
AC008780.1	NLRP3	0.0243111	0.639771
AC112206.2	NLRP3	-0.0685162	0.186709
AL161645.2	NLRP3	-0.0728236	0.160437
FAM99A	NLRP3	-0.015478	0.765745
SNHG1	NLRP3	0.15863	0.00212031
AC026461.2	NLRP3	-0.0974183	0.0601601
LINC00844	NLRP3	-0.186651	0.000289373
LINC02754	NLRP3	-0.245976	1.52e-06
AP006216.2	NLRP3	-0.211949	3.68e-05
AC119424.1	NLRP3	-0.14967	0.00376468
AC129507.2	NLRP3	-0.0947615	0.0675313
AL139385.1	NLRP3	0.0158327	0.760539
LINC02037	NLRP3	-0.198461	0.000114082
AC008549.1	NLRP3	-0.243617	1.92e-06
GAS5	NLRP3	-0.0100158	0.847121
AL606489.1	NLRP3	0.176816	0.000602496
AC036176.1	NLRP3	-0.203587	7.49e-05
AL031722.1	NLRP3	-0.103581	0.0455925
LINC01831	NLRP3	-0.130906	0.0113858
LINC01488	NLRP3	0.0963741	0.0629739
LINC01702	NLRP3	-0.18156	0.00042496
AL035661.1	NLRP3	0.164119	0.00146957
LINC01018	NLRP3	-0.121967	0.0184494
AC025062.3	NLRP3	0.00944842	0.855684
AP001065.3	NLRP3	-0.259429	3.76e-07
AC116025.1	NLRP3	-0.26477	2.11e-07
LINC02362	NLRP3	-0.0960077	0.0639866
AGAP1-IT1	NLRP3	0.0865266	0.0951913
LINC00853	NLRP3	-0.141847	0.00606575
AC018755.4	NLRP3	0.483395	3.08e-23
AC009093.5	NLRP3	-0.102498	0.0479136
AC018467.1	NLRP3	0.0115055	0.824727
MAFG-DT	NLRP3	0.0914229	0.0778266
HNF4A-AS1	NLRP3	-0.137148	0.00799185
[truncated: 2,559 more rows]

## Sheet: Table-S7
Table S7 Identification of immune-related lncRNAs
LncRNA	Immune-related gene	cor	P_value
AC107396.1	AZGP1	0.235597	4.23e-06
AC016682.1	AZGP1	0.446281	1.17e-19
AC138356.1	AZGP1	0.485481	1.88e-23
AC008556.1	AZGP1	-0.246443	1.45e-06
LINC01818	AZGP1	0.491773	4.14e-24
LINC01093	AZGP1	0.422767	1.33e-17
AC004160.1	AZGP1	0.378442	3.8e-14
PCDH9-AS2	AZGP1	0.138477	0.00739797
AL360013.3	AZGP1	0.410066	1.47e-16
AC010280.1	AZGP1	0.249176	1.1e-06
LINC02027	AZGP1	-0.0702427	0.175822
AC010280.2	AZGP1	0.289008	1.31e-08
LINC01612	AZGP1	-0.0474653	0.360641
AL359715.3	AZGP1	0.436957	8e-19
AC092384.2	AZGP1	0.0753648	0.146302
AC099508.2	AZGP1	0.479929	6.94e-23
AC090227.3	AZGP1	0.275781	6.17e-08
AC004160.2	AZGP1	0.410551	1.34e-16
AC026369.3	AZGP1	-0.121756	0.0186541
AC007535.1	AZGP1	0.322727	1.73e-10
AC010547.2	AZGP1	-0.272626	8.83e-08
HAO2-IT1	AZGP1	0.332685	4.33e-11
AL161740.1	AZGP1	0.362671	4.89e-13
AC010872.2	AZGP1	0.461965	4.07e-21
LINC01863	AZGP1	0.324281	1.4e-10
AC004540.2	AZGP1	-0.104053	0.0446102
LY6E-DT	AZGP1	-0.188628	0.000248582
AC034139.1	AZGP1	0.278375	4.58e-08
LINC02428	AZGP1	0.351304	2.83e-12
AL021328.1	AZGP1	0.21678	2.41e-05
AC104809.1	AZGP1	0.234757	4.59e-06
HHIP-AS1	AZGP1	-0.23032	6.99e-06
AC012409.1	AZGP1	0.331271	5.29e-11
TMEM220-AS1	AZGP1	0.392665	3.36e-15
AL161668.4	AZGP1	0.591392	1.48e-36
AC009159.3	AZGP1	0.396093	1.84e-15
AC087392.1	AZGP1	-0.0657915	0.204886
AC106822.1	AZGP1	0.355389	1.52e-12
MAGI2-AS3	AZGP1	0.12112	0.0192848
AC007221.1	AZGP1	0.0673461	0.194364
AC007319.1	AZGP1	0.146826	0.00448909
AC010719.1	AZGP1	-0.066253	0.20172
LINC00885	AZGP1	0.137433	0.00786112
AC100810.1	AZGP1	0.01119	0.829458
LINC01767	AZGP1	0.201515	8.89e-05
U91324.1	AZGP1	0.318386	3.12e-10
AC007344.1	AZGP1	0.481539	4.76e-23
AC020978.4	AZGP1	0.364183	3.85e-13
FGF14-AS2	AZGP1	0.259729	3.64e-07
FAM99B	AZGP1	0.110338	0.0331437
AC079061.1	AZGP1	0.38406	1.48e-14
AP006285.1	AZGP1	0.0599032	0.248469
AC103740.1	AZGP1	0.342639	1.03e-11
AC008780.1	AZGP1	0.301448	2.83e-09
AC112206.2	AZGP1	0.501144	4.11e-25
AL161645.2	AZGP1	0.19582	0.000141153
FAM99A	AZGP1	0.155921	0.00253008
SNHG1	AZGP1	-0.495717	1.58e-24
AC026461.2	AZGP1	0.216855	2.39e-05
LINC00844	AZGP1	0.567541	3.48e-33
LINC02754	AZGP1	0.494375	2.2e-24
AP006216.2	AZGP1	0.442481	2.59e-19
AC119424.1	AZGP1	0.334913	3.15e-11
AC129507.2	AZGP1	0.145715	0.0048048
AL139385.1	AZGP1	0.317513	3.5e-10
LINC02037	AZGP1	0.53778	2.41e-29
AC008549.1	AZGP1	0.442759	2.44e-19
GAS5	AZGP1	-0.449664	5.77e-20
AL606489.1	AZGP1	-0.244571	1.75e-06
AC036176.1	AZGP1	0.471427	4.91e-22
AL031722.1	AZGP1	0.326783	9.9e-11
LINC01831	AZGP1	0.10693	0.039003
LINC01488	AZGP1	0.0186334	0.719824
LINC01702	AZGP1	0.442292	2.69e-19
AL035661.1	AZGP1	0.0126075	0.808251
LINC01018	AZGP1	0.45496	1.87e-20
AC025062.3	AZGP1	0.199858	0.000101813
AP001065.3	AZGP1	0.444151	1.83e-19
AC116025.1	AZGP1	0.36118	6.18e-13
LINC02362	AZGP1	0.453706	2.44e-20
AGAP1-IT1	AZGP1	-0.217645	2.23e-05
LINC00853	AZGP1	0.177603	0.00056893
AC018755.4	AZGP1	-0.139376	0.00701908
AC009093.5	AZGP1	0.364711	3.54e-13
AC018467.1	AZGP1	0.327476	8.99e-11
MAFG-DT	AZGP1	-0.28201	3.01e-08
HNF4A-AS1	AZGP1	0.454005	2.29e-20
LINC01348	AZGP1	0.283722	2.46e-08
AC015922.2	AZGP1	-0.0944051	0.0685743
AC004832.5	AZGP1	0.516194	8.66e-27
LINC02766	AZGP1	0.261579	2.98e-07
AC026803.3	AZGP1	0.519409	3.7e-27
AL365181.3	AZGP1	-0.1725	0.000821451
U91319.1	AZGP1	0.0522669	0.314059
AL354707.1	AZGP1	0.182593	0.000393426
AL354872.1	AZGP1	0.664292	7.89e-49
AL353807.5	AZGP1	-0.176152	0.000632206
AL592494.1	AZGP1	0.282228	2.93e-08
LINC00261	AZGP1	0.420505	2.05e-17
AL590666.2	AZGP1	-0.160379	0.0018889
SNHG25	AZGP1	-0.209748	4.45e-05
AC105105.2	AZGP1	0.207565	5.36e-05
LINC01146	AZGP1	0.0860367	0.0970866
LINC02835	AZGP1	0.175908	0.000643493
ST8SIA6-AS1	AZGP1	0.153899	0.00288177
AP006621.2	AZGP1	-0.014891	0.774385
AL080248.1	AZGP1	0.262964	2.57e-07
POU6F2-AS1	AZGP1	0.0807977	0.119287
AC011445.1	AZGP1	-0.140292	0.00665113
AL391095.2	AZGP1	0.0690588	0.183235
LINC01370	AZGP1	-0.0623295	0.229786
AC091729.2	AZGP1	-0.14723	0.00437909
AP001781.1	AZGP1	0.202715	8.05e-05
AC092535.5	AZGP1	-0.391451	4.15e-15
H19	AZGP1	-0.194564	0.000156047
HS1BP3-IT1	AZGP1	0.287163	1.63e-08
AL096854.1	AZGP1	0.0396923	0.44468
AC004862.1	AZGP1	0.513866	1.59e-26
AP000851.2	AZGP1	0.037301	0.472613
AC115619.1	AZGP1	0.225321	1.11e-05
KLHL6-AS1	AZGP1	0.0187774	0.717751
AC011591.1	AZGP1	0.336581	2.48e-11
C2CD4D-AS1	AZGP1	-0.0710796	0.170718
AC093001.2	AZGP1	0.193688	0.000167298
LINC02499	AZGP1	0.226139	1.03e-05
LINC00659	AZGP1	0.0791929	0.126827
HAGLR	AZGP1	-0.394292	2.53e-15
AC012065.2	AZGP1	0.272278	9.18e-08
LINC01419	AZGP1	0.102838	0.0471745
LINC02365	AZGP1	-0.18067	0.000454022
AC092275.1	AZGP1	0.00704869	0.892076
AC027117.2	AZGP1	-0.086136	0.0966999
AL136372.2	AZGP1	-0.200104	9.98e-05
AP006222.2	AZGP1	-0.1804	0.000463198
TPRG1-AS1	AZGP1	0.46988	6.97e-22
AL162413.1	AZGP1	-0.00542351	0.916856
AL590550.1	AZGP1	0.0184436	0.722559
LINC01554	AZGP1	0.421575	1.67e-17
LINC02535	AZGP1	-0.0638099	0.218888
AC007423.1	AZGP1	0.254138	6.57e-07
AC099509.1	AZGP1	-0.0551845	0.287772
FAM83A-AS1	AZGP1	0.270971	1.06e-07
AP001783.1	AZGP1	0.452846	2.94e-20
AC079466.1	AZGP1	-0.236324	3.94e-06
AC008760.2	AZGP1	-0.0720771	0.164779
LINC01485	AZGP1	0.48723	1.24e-23
AC084375.1	AZGP1	0.147123	0.00440797
AC107396.1	B2M	0.0514696	0.321508
AC016682.1	B2M	0.153706	0.00291753
AC138356.1	B2M	0.212573	3.49e-05
AC008556.1	B2M	0.191983	0.000191387
LINC01818	B2M	0.129148	0.0125477
LINC01093	B2M	0.185744	0.000310115
AC004160.1	B2M	0.194569	0.000155993
PCDH9-AS2	B2M	0.0657991	0.204833
AL360013.3	B2M	0.168116	0.00111735
AC010280.1	B2M	0.0356817	0.492061
LINC02027	B2M	-0.0132065	0.799329
AC010280.2	B2M	0.16665	0.00123633
LINC01612	B2M	0.0308106	0.55305
AL359715.3	B2M	0.00291324	0.955282
AC092384.2	B2M	0.168056	0.00112198
AC099508.2	B2M	0.128034	0.0133368
AC090227.3	B2M	0.146741	0.00451247
AC004160.2	B2M	0.0640987	0.216806
AC026369.3	B2M	0.298158	4.28e-09
AC007535.1	B2M	-0.0818283	0.114632
AC010547.2	B2M	0.186833	0.000285373
HAO2-IT1	B2M	-0.0135748	0.793857
AL161740.1	B2M	0.168979	0.00105226
AC010872.2	B2M	0.00570986	0.912484
LINC01863	B2M	0.0939399	0.0699551
AC004540.2	B2M	0.249525	1.06e-06
LY6E-DT	B2M	0.085987	0.0972804
AC034139.1	B2M	0.207764	5.27e-05
LINC02428	B2M	-0.00146867	0.977447
AL021328.1	B2M	0.204568	6.9e-05
AC104809.1	B2M	-0.00139575	0.978567
HHIP-AS1	B2M	0.225226	1.12e-05
AC012409.1	B2M	-0.154272	0.00281375
TMEM220-AS1	B2M	-0.0307237	0.554171
AL161668.4	B2M	-0.0542102	0.29638
AC009159.3	B2M	0.119675	0.020785
AC087392.1	B2M	0.129348	0.0124107
AC106822.1	B2M	0.0721976	0.164073
MAGI2-AS3	B2M	0.282597	2.81e-08
AC007221.1	B2M	0.230866	6.64e-06
AC007319.1	B2M	0.162557	0.00163309
AC010719.1	B2M	-0.215384	2.73e-05
LINC00885	B2M	0.105858	0.041018
AC100810.1	B2M	-0.0739873	0.153842
LINC01767	B2M	-0.329193	7.08e-11
U91324.1	B2M	-0.0311393	0.548822
AC007344.1	B2M	0.21743	2.28e-05
AC020978.4	B2M	0.0473925	0.361379
FGF14-AS2	B2M	0.10746	0.0380391
FAM99B	B2M	0.00324757	0.950156
AC079061.1	B2M	0.148965	0.00393358
AP006285.1	B2M	-0.0259986	0.616712
AC103740.1	B2M	0.297173	4.83e-09
AC008780.1	B2M	0.099464	0.0549484
AC112206.2	B2M	0.171031	0.000911394
AL161645.2	B2M	0.0370193	0.475966
FAM99A	B2M	0.0337502	0.515807
SNHG1	B2M	-0.103364	0.0460503
AC026461.2	B2M	0.033636	0.517229
LINC00844	B2M	0.050379	0.331882
LINC02754	B2M	-0.0444307	0.392196
AP006216.2	B2M	0.0766936	0.139299
AC119424.1	B2M	-0.124848	0.0158403
AC129507.2	B2M	-0.0488053	0.347226
AL139385.1	B2M	0.163418	0.001541
LINC02037	B2M	0.103242	0.046309
AC008549.1	B2M	0.0163177	0.753437
GAS5	B2M	-0.2022	8.4e-05
AL606489.1	B2M	0.0378607	0.465991
AC036176.1	B2M	-0.0334408	0.519665
AL031722.1	B2M	-0.00133697	0.979469
LINC01831	B2M	-0.150523	0.00356901
LINC01488	B2M	0.0545586	0.293282
LINC01702	B2M	0.0965327	0.0625397
AL035661.1	B2M	0.175723	0.000652164
LINC01018	B2M	0.159317	0.00202648
AC025062.3	B2M	0.216789	2.41e-05
AP001065.3	B2M	-0.0920132	0.0759189
AC116025.1	B2M	-0.235912	4.1e-06
LINC02362	B2M	0.114838	0.026569
AGAP1-IT1	B2M	-0.0708927	0.171848
LINC00853	B2M	-0.0189468	0.715315
AC018755.4	B2M	0.327967	8.4e-11
AC009093.5	B2M	0.0337652	0.51562
AC018467.1	B2M	0.148187	0.00412801
MAFG-DT	B2M	-0.0217157	0.675916
HNF4A-AS1	B2M	-0.00624201	0.904365
LINC01348	B2M	0.072761	0.160798
AC015922.2	B2M	0.335974	2.71e-11
AC004832.5	B2M	0.0445328	0.391108
LINC02766	B2M	0.0534292	0.303404
AC026803.3	B2M	-0.0997902	0.0541531
AL365181.3	B2M	0.130576	0.0115962
U91319.1	B2M	0.0129357	0.803359
AL354707.1	B2M	0.0787415	0.129013
AL354872.1	B2M	-0.000338069	0.994808
AL353807.5	B2M	0.344218	8.16e-12
AL592494.1	B2M	-0.0560426	0.28033
LINC00261	B2M	-0.0281733	0.587545
AL590666.2	B2M	0.172521	0.000820214
SNHG25	B2M	-0.35844	9.47e-13
AC105105.2	B2M	0.108367	0.036433
LINC01146	B2M	0.00438657	0.932711
LINC02835	B2M	0.0408448	0.43156
ST8SIA6-AS1	B2M	0.0908204	0.0798138
AP006621.2	B2M	0.00872371	0.866646
AL080248.1	B2M	-0.0953645	0.0657965
POU6F2-AS1	B2M	-0.0889823	0.0861306
AC011445.1	B2M	-0.294719	6.54e-09
AL391095.2	B2M	0.276676	5.57e-08
LINC01370	B2M	0.133709	0.00972923
AC091729.2	B2M	-0.111054	0.0320136
AP001781.1	B2M	0.11722	0.0235675
AC092535.5	B2M	-0.0271322	0.601428
H19	B2M	-0.159523	0.00199912
HS1BP3-IT1	B2M	-0.0679458	0.190412
AL096854.1	B2M	0.0454873	0.381025
AC004862.1	B2M	0.0777753	0.13379
AP000851.2	B2M	0.0587227	0.257932
AC115619.1	B2M	-0.0544235	0.294481
KLHL6-AS1	B2M	-0.111603	0.031169
AC011591.1	B2M	0.17612	0.000633672
C2CD4D-AS1	B2M	0.0891015	0.0857092
AC093001.2	B2M	-0.0307961	0.553238
LINC02499	B2M	0.0240286	0.643667
LINC00659	B2M	0.151911	0.00327022
HAGLR	B2M	-0.000305811	0.995303
AC012065.2	B2M	-0.197191	0.000126429
LINC01419	B2M	0.0543557	0.295084
LINC02365	B2M	-0.0598377	0.248987
AC092275.1	B2M	-0.0982564	0.0579777
AC027117.2	B2M	0.125712	0.0151243
AL136372.2	B2M	0.0416666	0.422343
AP006222.2	B2M	0.0375658	0.469473
TPRG1-AS1	B2M	0.156628	0.00241664
AL162413.1	B2M	-0.0589651	0.255968
AL590550.1	B2M	0.0453767	0.382185
LINC01554	B2M	0.156123	0.00249715
LINC02535	B2M	-0.0424724	0.413417
AC007423.1	B2M	0.0491972	0.343364
AC099509.1	B2M	0.213492	3.22e-05
FAM83A-AS1	B2M	0.244342	1.79e-06
AP001783.1	B2M	0.0527991	0.30915
AC079466.1	B2M	0.265263	2e-07
AC008760.2	B2M	0.104633	0.0434292
LINC01485	B2M	0.0407507	0.432623
AC084375.1	B2M	0.0786762	0.129332
AC107396.1	CALR	-0.0915457	0.0774267
AC016682.1	CALR	0.0268145	0.605694
AC138356.1	CALR	-0.14507	0.00499709
AC008556.1	CALR	0.130323	0.0117601
LINC01818	CALR	-0.0369018	0.477369
LINC01093	CALR	-0.0356068	0.492971
AC004160.1	CALR	-0.0308755	0.552214
PCDH9-AS2	CALR	-0.0294457	0.570779
AL360013.3	CALR	-0.0503451	0.332207
AC010280.1	CALR	0.0814816	0.116182
LINC02027	CALR	-0.0377818	0.466921
AC010280.2	CALR	0.119864	0.0205834
LINC01612	CALR	0.1098	0.0340156
AL359715.3	CALR	-0.108107	0.0368882
AC092384.2	CALR	-0.0326737	0.529294
AC099508.2	CALR	-0.11897	0.0215538
AC090227.3	CALR	0.00757881	0.884015
AC004160.2	CALR	-0.130496	0.0116478
AC026369.3	CALR	0.0457754	0.378012
AC007535.1	CALR	-0.078754	0.128952
AC010547.2	CALR	0.133889	0.00963089
HAO2-IT1	CALR	-0.0407756	0.432341
AL161740.1	CALR	0.0723767	0.163026
AC010872.2	CALR	-0.124759	0.0159158
LINC01863	CALR	-0.0774029	0.135668
AC004540.2	CALR	0.133943	0.0096015
LY6E-DT	CALR	0.00180231	0.972326
AC034139.1	CALR	0.0607077	0.24216
LINC02428	CALR	0.00103573	0.984094
AL021328.1	CALR	-0.0499295	0.33622
AC104809.1	CALR	0.05329	0.304667
HHIP-AS1	CALR	0.124469	0.0161645
AC012409.1	CALR	-0.168995	0.00105112
TMEM220-AS1	CALR	-0.0824011	0.112108
AL161668.4	CALR	-0.168791	0.00106618
AC009159.3	CALR	-0.104456	0.0437856
AC087392.1	CALR	0.0269365	0.604055
AC106822.1	CALR	-0.081307	0.116969
MAGI2-AS3	CALR	0.0154519	0.76613
AC007221.1	CALR	0.23388	4.99e-06
AC007319.1	CALR	0.168517	0.00108664
AC010719.1	CALR	0.105026	0.0426422
LINC00885	CALR	0.111038	0.0320386
AC100810.1	CALR	-0.0342009	0.510214
LINC01767	CALR	-0.102512	0.0478825
U91324.1	CALR	-0.0548611	0.29061
AC007344.1	CALR	0.025039	0.629781
AC020978.4	CALR	-0.0273592	0.598389
FGF14-AS2	CALR	0.048602	0.34924
FAM99B	CALR	0.174711	0.000701446
AC079061.1	CALR	-0.227099	9.45e-06
AP006285.1	CALR	0.142879	0.00570286
AC103740.1	CALR	0.149159	0.00388632
AC008780.1	CALR	0.00708375	0.891543
AC112206.2	CALR	0.0373952	0.471495
AL161645.2	CALR	-0.252831	7.53e-07
FAM99A	CALR	0.0772115	0.13664
SNHG1	CALR	0.261281	3.08e-07
AC026461.2	CALR	-0.161308	0.00177562
LINC00844	CALR	-0.130832	0.0114326
LINC02754	CALR	-0.286751	1.72e-08
AP006216.2	CALR	-0.0952014	0.0662621
AC119424.1	CALR	-0.161772	0.00172131
AC129507.2	CALR	-0.107057	0.0387712
AL139385.1	CALR	-0.160382	0.00188847
LINC02037	CALR	-0.0339938	0.51278
AC008549.1	CALR	-0.262181	2.8e-07
GAS5	CALR	0.0585257	0.259535
AL606489.1	CALR	0.372111	1.08e-13
AC036176.1	CALR	-0.116846	0.0240182
AL031722.1	CALR	-0.192261	0.000187257
LINC01831	CALR	0.109511	0.034492
LINC01488	CALR	-0.0562721	0.278362
LINC01702	CALR	-0.146958	0.00445281
AL035661.1	CALR	0.110777	0.0324471
LINC01018	CALR	0.0520169	0.316383
AC025062.3	CALR	-0.0293229	0.572386
AP001065.3	CALR	-0.202189	8.41e-05
AC116025.1	CALR	-0.138035	0.00759079
LINC02362	CALR	-0.0394102	0.447925
AGAP1-IT1	CALR	0.0302291	0.56057
LINC00853	CALR	-0.0841936	0.104488
AC018755.4	CALR	-0.0198732	0.702042
AC009093.5	CALR	-0.109868	0.0339042
AC018467.1	CALR	-0.0623673	0.229503
MAFG-DT	CALR	0.122176	0.0182487
HNF4A-AS1	CALR	-0.0982753	0.0579293
LINC01348	CALR	-0.0485405	0.349851
AC015922.2	CALR	0.193876	0.000164818
AC004832.5	CALR	-0.161253	0.00178209
LINC02766	CALR	0.151664	0.00332168
AC026803.3	CALR	-0.214934	2.84e-05
AL365181.3	CALR	0.141612	0.00615098
U91319.1	CALR	-0.101861	0.0493241
AL354707.1	CALR	0.0835568	0.107147
AL354872.1	CALR	-0.29714	4.85e-09
AL353807.5	CALR	0.324197	1.41e-10
AL592494.1	CALR	-0.0308646	0.552354
LINC00261	CALR	0.01499	0.772927
AL590666.2	CALR	0.219822	1.84e-05
SNHG25	CALR	0.00227445	0.96508
AC105105.2	CALR	0.118769	0.0217763
LINC01146	CALR	0.115728	0.0254113
LINC02835	CALR	0.130943	0.0113624
ST8SIA6-AS1	CALR	0.13878	0.00726849
AP006621.2	CALR	0.183951	0.00035525
AL080248.1	CALR	-0.0910453	0.0790672
POU6F2-AS1	CALR	0.0143672	0.782119
AC011445.1	CALR	-0.0102023	0.84431
AL391095.2	CALR	0.0800928	0.122555
LINC01370	CALR	0.149672	0.00376412
AC091729.2	CALR	0.106115	0.040528
AP001781.1	CALR	0.051483	0.321382
AC092535.5	CALR	0.245309	1.62e-06
H19	CALR	0.18814	0.000258112
HS1BP3-IT1	CALR	-0.179206	0.000505875
AL096854.1	CALR	0.136358	0.00836441
AC004862.1	CALR	-0.137368	0.00789037
AP000851.2	CALR	0.0422046	0.416371
AC115619.1	CALR	-0.172608	0.000815189
KLHL6-AS1	CALR	0.0838196	0.106043
AC011591.1	CALR	-0.160732	0.00184502
C2CD4D-AS1	CALR	0.337571	2.15e-11
AC093001.2	CALR	-0.102644	0.0475955
LINC02499	CALR	0.0256317	0.621694
LINC00659	CALR	0.0556448	0.283763
HAGLR	CALR	0.249142	1.1e-06
AC012065.2	CALR	-0.285832	1.92e-08
LINC01419	CALR	0.140167	0.00670009
LINC02365	CALR	0.121835	0.0185774
AC092275.1	CALR	-0.0493408	0.341955
AC027117.2	CALR	0.157465	0.00228841
AL136372.2	CALR	0.22887	8.01e-06
AP006222.2	CALR	0.215209	2.77e-05
TPRG1-AS1	CALR	-0.0548888	0.290366
AL162413.1	CALR	0.127416	0.0137934
AL590550.1	CALR	0.139449	0.00698921
LINC01554	CALR	-0.136339	0.00837362
LINC02535	CALR	0.02913	0.574917
AC007423.1	CALR	-0.047134	0.364007
AC099509.1	CALR	0.115268	0.0260042
FAM83A-AS1	CALR	-0.0813684	0.116692
AP001783.1	CALR	-0.0332925	0.521519
AC079466.1	CALR	0.300247	3.29e-09
AC008760.2	CALR	0.119395	0.0210874
LINC01485	CALR	-0.13577	0.00865156
AC084375.1	CALR	-0.159917	0.00194757
AC107396.1	CANX	-0.173277	0.000777277
AC016682.1	CANX	-0.0708435	0.172147
AC138356.1	CANX	-0.148849	0.00396199
AC008556.1	CANX	0.0354982	0.494292
LINC01818	CANX	-0.0975911	0.0597047
LINC01093	CANX	-0.152962	0.00305932
AC004160.1	CANX	-0.0640094	0.217448
PCDH9-AS2	CANX	-0.00916607	0.859952
AL360013.3	CANX	-0.195451	0.000145383
AC010280.1	CANX	-0.0726155	0.161639
LINC02027	CANX	-0.0380342	0.463947
AC010280.2	CANX	-0.014135	0.785554
LINC01612	CANX	0.112604	0.0296777
AL359715.3	CANX	-0.0489015	0.346275
AC092384.2	CANX	-0.10491	0.0428737
AC099508.2	CANX	0.0194173	0.708563
AC090227.3	CANX	-0.193	0.000176652
AC004160.2	CANX	-0.184009	0.000353679
AC026369.3	CANX	-0.0414088	0.425222
AC007535.1	CANX	-0.108753	0.0357689
AC010547.2	CANX	0.201505	8.89e-05
HAO2-IT1	CANX	-0.196631	0.000132259
AL161740.1	CANX	0.0703504	0.175159
AC010872.2	CANX	-0.272278	9.18e-08
LINC01863	CANX	-0.119605	0.0208606
AC004540.2	CANX	0.183962	0.000354936
LY6E-DT	CANX	-0.0944487	0.068446
AC034139.1	CANX	0.172963	0.00079489
LINC02428	CANX	-0.105142	0.0424131
AL021328.1	CANX	-0.0712193	0.169877
AC104809.1	CANX	-0.0471774	0.363564
HHIP-AS1	CANX	0.0693157	0.181607
AC012409.1	CANX	-0.131716	0.0108836
TMEM220-AS1	CANX	-0.0727455	0.160888
AL161668.4	CANX	-0.132305	0.0105301
AC009159.3	CANX	-0.180711	0.000452647
AC087392.1	CANX	-0.082903	0.109931
AC106822.1	CANX	-0.0804787	0.120757
MAGI2-AS3	CANX	0.081806	0.114732
AC007221.1	CANX	0.125089	0.0156377
AC007319.1	CANX	0.249674	1.04e-06
AC010719.1	CANX	0.0880406	0.0895195
LINC00885	CANX	0.0286602	0.581102
AC100810.1	CANX	-0.0127377	0.806309
LINC01767	CANX	-0.192975	0.000177
U91324.1	CANX	-0.108991	0.0353631
AC007344.1	CANX	-0.0389429	0.453331
AC020978.4	CANX	0.115004	0.0263504
FGF14-AS2	CANX	0.0776873	0.134232
FAM99B	CANX	0.00312598	0.95202
AC079061.1	CANX	-0.0862334	0.0963218
AP006285.1	CANX	0.0203378	0.69542
AC103740.1	CANX	0.0966302	0.0622738
AC008780.1	CANX	0.076963	0.137911
AC112206.2	CANX	-0.0845449	0.103044
AL161645.2	CANX	-0.130951	0.0113571
FAM99A	CANX	-0.104577	0.0435424
SNHG1	CANX	0.361802	5.6e-13
AC026461.2	CANX	-0.164657	0.00141689
LINC00844	CANX	-0.160954	0.00181794
LINC02754	CANX	-0.208556	4.93e-05
AP006216.2	CANX	-0.127094	0.0140364
AC119424.1	CANX	-0.163607	0.00152149
AC129507.2	CANX	-0.16056	0.00186623
AL139385.1	CANX	-0.0265969	0.608625
LINC02037	CANX	-0.143308	0.005558
AC008549.1	CANX	-0.0969352	0.0614487
GAS5	CANX	0.141387	0.00623393
AL606489.1	CANX	0.57035	1.44e-33
AC036176.1	CANX	-0.196945	0.000128956
AL031722.1	CANX	-0.214749	2.88e-05
LINC01831	CANX	-0.120197	0.0202319
LINC01488	CANX	-0.122536	0.0179065
LINC01702	CANX	-0.279769	3.9e-08
AL035661.1	CANX	0.0193616	0.709361
LINC01018	CANX	0.00819401	0.874674
AC025062.3	CANX	-0.0971908	0.0607641
AP001065.3	CANX	-0.256093	5.35e-07
AC116025.1	CANX	-0.148435	0.00406508
LINC02362	CANX	-0.145747	0.0047954
AGAP1-IT1	CANX	0.0580672	0.263292
LINC00853	CANX	-0.00538586	0.917431
AC018755.4	CANX	-0.0733422	0.157472
AC009093.5	CANX	-0.212599	3.48e-05
AC018467.1	CANX	-0.123391	0.0171162
MAFG-DT	CANX	0.190939	0.000207715
HNF4A-AS1	CANX	-0.0638157	0.218846
LINC01348	CANX	-0.0636232	0.220241
AC015922.2	CANX	0.327944	8.42e-11
AC004832.5	CANX	-0.139079	0.00714237
LINC02766	CANX	0.0997738	0.0541929
AC026803.3	CANX	-0.206701	5.77e-05
AL365181.3	CANX	0.254527	6.31e-07
U91319.1	CANX	0.0286048	0.581833
AL354707.1	CANX	0.0624217	0.229097
AL354872.1	CANX	-0.286165	1.84e-08
AL353807.5	CANX	0.433953	1.47e-18
AL592494.1	CANX	-0.0495964	0.339457
LINC00261	CANX	0.13064	0.0115554
AL590666.2	CANX	0.386989	8.97e-15
SNHG25	CANX	-0.0609121	0.240576
AC105105.2	CANX	0.262033	2.84e-07
LINC01146	CANX	0.003802	0.941661
LINC02835	CANX	0.149093	0.00390251
ST8SIA6-AS1	CANX	0.0403093	0.437628
AP006621.2	CANX	0.238871	3.08e-06
AL080248.1	CANX	-0.0273845	0.59805
POU6F2-AS1	CANX	-0.0117397	0.821219
AC011445.1	CANX	-0.140293	0.00665054
AL391095.2	CANX	-0.0506162	0.329608
LINC01370	CANX	0.0416064	0.423014
AC091729.2	CANX	0.0540639	0.297688
AP001781.1	CANX	0.147565	0.00428965
AC092535.5	CANX	0.252531	7.77e-07
H19	CANX	0.0833053	0.108211
HS1BP3-IT1	CANX	-0.188392	0.000253143
AL096854.1	CANX	0.0912737	0.0783151
AC004862.1	CANX	-0.0818405	0.114578
AP000851.2	CANX	0.016847	0.745711
AC115619.1	CANX	-0.21492	2.84e-05
KLHL6-AS1	CANX	0.0033379	0.948772
AC011591.1	CANX	-0.153647	0.00292857
C2CD4D-AS1	CANX	0.402761	5.59e-16
AC093001.2	CANX	-0.139143	0.00711562
LINC02499	CANX	0.0929078	0.0731006
LINC00659	CANX	0.00975127	0.851111
HAGLR	CANX	0.191669	0.000196175
AC012065.2	CANX	-0.356558	1.27e-12
LINC01419	CANX	0.106506	0.0397898
LINC02365	CANX	0.169673	0.00100255
AC092275.1	CANX	-0.0663461	0.201086
AC027117.2	CANX	0.259937	3.56e-07
AL136372.2	CANX	0.254615	6.25e-07
AP006222.2	CANX	0.212095	3.63e-05
TPRG1-AS1	CANX	0.0325728	0.530567
AL162413.1	CANX	0.0813001	0.117
AL590550.1	CANX	0.0528366	0.308806
LINC01554	CANX	-0.124557	0.0160888
LINC02535	CANX	0.132586	0.0103655
AC007423.1	CANX	-0.0043726	0.932925
AC099509.1	CANX	0.0342231	0.509939
FAM83A-AS1	CANX	-0.120668	0.019743
AP001783.1	CANX	-0.160381	0.00188857
AC079466.1	CANX	0.24573	1.56e-06
AC008760.2	CANX	0.0305404	0.556538
LINC01485	CANX	-0.121872	0.0185411
AC084375.1	CANX	-0.0551211	0.288327
AC107396.1	CD1A	-0.0488807	0.346481
AC016682.1	CD1A	-0.209984	4.36e-05
AC138356.1	CD1A	-0.291336	9.89e-09
AC008556.1	CD1A	0.275171	6.62e-08
LINC01818	CD1A	-0.289921	1.17e-08
LINC01093	CD1A	-0.204307	7.05e-05
AC004160.1	CD1A	-0.152376	0.00317531
PCDH9-AS2	CD1A	0.046256	0.37302
AL360013.3	CD1A	-0.133462	0.00986599
AC010280.1	CD1A	-0.0983478	0.0577436
LINC02027	CD1A	0.146908	0.00446646
AC010280.2	CD1A	-0.103441	0.0458876
LINC01612	CD1A	0.150876	0.00349071
AL359715.3	CD1A	-0.217705	2.22e-05
AC092384.2	CD1A	-0.0305679	0.556183
AC099508.2	CD1A	-0.280248	3.69e-08
AC090227.3	CD1A	-0.117888	0.0227804
AC004160.2	CD1A	-0.249091	1.11e-06
AC026369.3	CD1A	0.275723	6.22e-08
AC007535.1	CD1A	-0.126375	0.0145935
AC010547.2	CD1A	0.335205	3.02e-11
HAO2-IT1	CD1A	-0.125441	0.0153456
AL161740.1	CD1A	-0.155865	0.00253925
AC010872.2	CD1A	-0.205269	6.5e-05
LINC01863	CD1A	-0.129917	0.0120272
AC004540.2	CD1A	0.194103	0.000161872
LY6E-DT	CD1A	0.0852973	0.100004
AC034139.1	CD1A	-0.0213872	0.680548
LINC02428	CD1A	-0.0935666	0.0710797
AL021328.1	CD1A	-0.0595252	0.251472
AC104809.1	CD1A	-0.0888178	0.086715
HHIP-AS1	CD1A	0.353344	2.08e-12
AC012409.1	CD1A	-0.150338	0.00361055
TMEM220-AS1	CD1A	-0.271146	1.04e-07
AL161668.4	CD1A	-0.328265	8.06e-11
AC009159.3	CD1A	-0.186745	0.000287287
AC087392.1	CD1A	0.0694574	0.180714
AC106822.1	CD1A	-0.208389	5e-05
MAGI2-AS3	CD1A	0.000644164	0.990107
AC007221.1	CD1A	0.132883	0.0101938
AC007319.1	CD1A	0.0592085	0.254008
AC010719.1	CD1A	-0.025902	0.618022
LINC00885	CD1A	0.0210343	0.685535
AC100810.1	CD1A	0.0586521	0.258505
LINC01767	CD1A	-0.11157	0.0312186
U91324.1	CD1A	-0.134758	0.00916667
AC007344.1	CD1A	-0.270153	1.17e-07
AC020978.4	CD1A	-0.147811	0.00422498
FGF14-AS2	CD1A	-0.0704711	0.174418
FAM99B	CD1A	-0.0399924	0.441242
AC079061.1	CD1A	-0.261748	2.93e-07
AP006285.1	CD1A	-0.00559818	0.914189
AC103740.1	CD1A	-0.141129	0.00633009
AC008780.1	CD1A	-0.13257	0.0103745
AC112206.2	CD1A	-0.273101	8.37e-08
AL161645.2	CD1A	-0.141257	0.00628201
FAM99A	CD1A	-0.0589756	0.255883
SNHG1	CD1A	0.337888	2.06e-11
AC026461.2	CD1A	-0.20441	6.99e-05
LINC00844	CD1A	-0.338716	1.83e-11
LINC02754	CD1A	-0.323476	1.56e-10
AP006216.2	CD1A	-0.296173	5.47e-09
AC119424.1	CD1A	-0.240295	2.68e-06
AC129507.2	CD1A	-0.108569	0.0360848
AL139385.1	CD1A	-0.138636	0.00732984
LINC02037	CD1A	-0.362806	4.78e-13
AC008549.1	CD1A	-0.35603	1.38e-12
GAS5	CD1A	0.207722	5.29e-05
AL606489.1	CD1A	0.225831	1.06e-05
AC036176.1	CD1A	-0.261713	2.94e-07
AL031722.1	CD1A	-0.220186	1.78e-05
LINC01831	CD1A	-0.0328891	0.526581
LINC01488	CD1A	-0.0180694	0.727964
LINC01702	CD1A	-0.325072	1.25e-10
AL035661.1	CD1A	0.0751212	0.147615
LINC01018	CD1A	-0.309215	1.05e-09
AC025062.3	CD1A	-0.145997	0.00472284
AP001065.3	CD1A	-0.337248	2.26e-11
AC116025.1	CD1A	-0.230498	6.88e-06
LINC02362	CD1A	-0.16641	0.00125691
AGAP1-IT1	CD1A	0.218775	2.02e-05
LINC00853	CD1A	-0.10858	0.0360651
AC018755.4	CD1A	0.312743	6.6e-10
AC009093.5	CD1A	-0.159117	0.00205338
AC018467.1	CD1A	-0.0783448	0.130959
MAFG-DT	CD1A	0.192429	0.000184785
HNF4A-AS1	CD1A	-0.294443	6.77e-09
LINC01348	CD1A	-0.0967059	0.0620683
AC015922.2	CD1A	0.300669	3.12e-09
AC004832.5	CD1A	-0.390049	5.3e-15
LINC02766	CD1A	-0.0710192	0.171083
AC026803.3	CD1A	-0.391474	4.13e-15
AL365181.3	CD1A	0.0692736	0.181873
U91319.1	CD1A	0.0124681	0.810331
AL354707.1	CD1A	-0.0911476	0.0787296
AL354872.1	CD1A	-0.40158	6.91e-16
AL353807.5	CD1A	0.121349	0.0190553
AL592494.1	CD1A	-0.0550119	0.289284
LINC00261	CD1A	-0.177948	0.000554792
AL590666.2	CD1A	0.0635856	0.220515
SNHG25	CD1A	0.0589188	0.256343
AC105105.2	CD1A	-0.102489	0.0479323
LINC01146	CD1A	0.00580814	0.910983
LINC02835	CD1A	-0.0394998	0.446894
ST8SIA6-AS1	CD1A	-0.0513004	0.323103
AP006621.2	CD1A	-0.0745114	0.150939
AL080248.1	CD1A	-0.175638	0.000656154
POU6F2-AS1	CD1A	0.117304	0.0234668
AC011445.1	CD1A	0.0887235	0.0870515
AL391095.2	CD1A	0.0635822	0.22054
LINC01370	CD1A	0.142737	0.00575168
AC091729.2	CD1A	0.0752902	0.146703
AP001781.1	CD1A	-0.0582012	0.26219
AC092535.5	CD1A	0.266576	1.73e-07
H19	CD1A	0.197059	0.000127783
HS1BP3-IT1	CD1A	-0.200328	9.8e-05
AL096854.1	CD1A	0.0336692	0.516816
AC004862.1	CD1A	-0.26654	1.74e-07
AP000851.2	CD1A	0.0480091	0.355158
AC115619.1	CD1A	-0.17974	0.000486356
KLHL6-AS1	CD1A	0.045324	0.382738
AC011591.1	CD1A	-0.242841	2.08e-06
C2CD4D-AS1	CD1A	0.0802614	0.121767
AC093001.2	CD1A	-0.167711	0.00114913
LINC02499	CD1A	-0.124081	0.0165015
LINC00659	CD1A	-0.0978399	0.059054
HAGLR	CD1A	0.337034	2.33e-11
AC012065.2	CD1A	-0.218271	2.11e-05
LINC01419	CD1A	0.0273592	0.598389
LINC02365	CD1A	0.198527	0.000113478
AC092275.1	CD1A	-0.0860363	0.097088
AC027117.2	CD1A	0.19176	0.000194773
AL136372.2	CD1A	0.284277	2.3e-08
AP006222.2	CD1A	0.170628	0.000937583
TPRG1-AS1	CD1A	-0.325682	1.15e-10
AL162413.1	CD1A	0.0851285	0.10068
AL590550.1	CD1A	0.0908119	0.079842
LINC01554	CD1A	-0.277862	4.86e-08
LINC02535	CD1A	0.127554	0.0136901
AC007423.1	CD1A	-0.106534	0.0397372
AC099509.1	CD1A	0.111693	0.0310318
FAM83A-AS1	CD1A	-0.101917	0.0491997
AP001783.1	CD1A	-0.29146	9.74e-09
AC079466.1	CD1A	0.237605	3.48e-06
AC008760.2	CD1A	0.0910442	0.079071
LINC01485	CD1A	-0.399878	9.38e-16
AC084375.1	CD1A	-0.0994679	0.054939
AC107396.1	CD1B	-0.0224485	0.66563
AC016682.1	CD1B	-0.136981	0.00806926
AC138356.1	CD1B	-0.198784	0.000111126
AC008556.1	CD1B	0.140429	0.00659752
LINC01818	CD1B	-0.124495	0.0161414
LINC01093	CD1B	-0.07429	0.152161
AC004160.1	CD1B	-0.106428	0.039937
PCDH9-AS2	CD1B	0.0974847	0.0599848
AL360013.3	CD1B	-0.154358	0.00279814
AC010280.1	CD1B	-0.117158	0.0236416
LINC02027	CD1B	0.173092	0.000787627
AC010280.2	CD1B	-0.0733407	0.157481
LINC01612	CD1B	0.109299	0.0348452
AL359715.3	CD1B	-0.163943	0.00148721
AC092384.2	CD1B	-0.0409043	0.430889
AC099508.2	CD1B	-0.128961	0.0126776
AC090227.3	CD1B	-0.112695	0.0295451
AC004160.2	CD1B	-0.163316	0.00155162
AC026369.3	CD1B	0.306795	1.43e-09
AC007535.1	CD1B	0.0640964	0.216822
AC010547.2	CD1B	0.207097	5.58e-05
HAO2-IT1	CD1B	-0.0436901	0.400143
AL161740.1	CD1B	-0.0720579	0.164892
AC010872.2	CD1B	-0.111797	0.0308741
LINC01863	CD1B	-0.0445585	0.390834
AC004540.2	CD1B	0.0538819	0.299319
LY6E-DT	CD1B	0.0680535	0.189709
AC034139.1	CD1B	-0.0231378	0.656013
LINC02428	CD1B	-0.099704	0.0543623
AL021328.1	CD1B	-0.124017	0.0165575
AC104809.1	CD1B	-0.0441133	0.39559
HHIP-AS1	CD1B	0.37058	1.38e-13
AC012409.1	CD1B	-0.0926653	0.0738558
TMEM220-AS1	CD1B	-0.10347	0.0458264
AL161668.4	CD1B	-0.218513	2.07e-05
AC009159.3	CD1B	-0.177562	0.000570647
AC087392.1	CD1B	0.132475	0.0104304
AC106822.1	CD1B	-0.0418854	0.419909
MAGI2-AS3	CD1B	0.0228987	0.659343
AC007221.1	CD1B	0.104206	0.044296
AC007319.1	CD1B	0.095629	0.0650473
AC010719.1	CD1B	-0.0603716	0.244782
LINC00885	CD1B	0.0849235	0.101505
AC100810.1	CD1B	0.00402234	0.938286
LINC01767	CD1B	-0.0270341	0.602744
U91324.1	CD1B	0.0414091	0.425218
AC007344.1	CD1B	-0.193382	0.000171395
AC020978.4	CD1B	-0.0860764	0.0969318
FGF14-AS2	CD1B	-0.0362707	0.484938
FAM99B	CD1B	0.0581799	0.262365
AC079061.1	CD1B	-0.145404	0.00489657
AP006285.1	CD1B	0.0920504	0.0758
AC103740.1	CD1B	-0.0738119	0.154823
AC008780.1	CD1B	0.039926	0.442001
AC112206.2	CD1B	-0.152198	0.00321136
AL161645.2	CD1B	-0.0578037	0.265469
FAM99A	CD1B	0.049479	0.340603
SNHG1	CD1B	0.246059	1.51e-06
AC026461.2	CD1B	-0.159475	0.00200534
LINC00844	CD1B	-0.232886	5.49e-06
LINC02754	CD1B	-0.199428	0.00010545
AP006216.2	CD1B	-0.189724	0.000228335
AC119424.1	CD1B	-0.109066	0.0352358
AC129507.2	CD1B	-0.089266	0.0851301
AL139385.1	CD1B	-0.162015	0.00169357
LINC02037	CD1B	-0.199142	0.000107941
AC008549.1	CD1B	-0.13365	0.00976167
GAS5	CD1B	0.136294	0.00839531
AL606489.1	CD1B	0.0677825	0.191482
AC036176.1	CD1B	-0.18645	0.00029386
AL031722.1	CD1B	-0.18667	0.000288949
LINC01831	CD1B	0.0819245	0.114205
LINC01488	CD1B	0.0890744	0.085805
LINC01702	CD1B	-0.14064	0.00651573
AL035661.1	CD1B	0.0452523	0.383492
LINC01018	CD1B	-0.153604	0.00293665
AC025062.3	CD1B	-0.153515	0.00295331
AP001065.3	CD1B	-0.233957	4.95e-06
AC116025.1	CD1B	-0.0856958	0.098423
LINC02362	CD1B	-0.0856852	0.098465
AGAP1-IT1	CD1B	0.114853	0.0265495
LINC00853	CD1B	-0.125085	0.015641
AC018755.4	CD1B	0.284153	2.34e-08
AC009093.5	CD1B	-0.186973	0.000282317
AC018467.1	CD1B	-0.0656843	0.205626
MAFG-DT	CD1B	0.0541642	0.296791
HNF4A-AS1	CD1B	-0.0771202	0.137106
LINC01348	CD1B	-0.0683591	0.187723
AC015922.2	CD1B	0.235774	4.16e-06
AC004832.5	CD1B	-0.28694	1.68e-08
LINC02766	CD1B	-0.000645995	0.990079
AC026803.3	CD1B	-0.219702	1.86e-05
AL365181.3	CD1B	0.00321951	0.950586
U91319.1	CD1B	0.0452282	0.383746
AL354707.1	CD1B	-0.111868	0.0307679
AL354872.1	CD1B	-0.302193	2.58e-09
AL353807.5	CD1B	0.205652	6.3e-05
AL592494.1	CD1B	0.0570217	0.271999
LINC00261	CD1B	-0.0383744	0.459957
AL590666.2	CD1B	0.0103587	0.841954
SNHG25	CD1B	-0.00108596	0.983323
AC105105.2	CD1B	-0.00305058	0.953176
LINC01146	CD1B	0.148907	0.00394783
LINC02835	CD1B	0.0317157	0.541445
ST8SIA6-AS1	CD1B	0.0103199	0.84254
AP006621.2	CD1B	-0.0934793	0.0713448
AL080248.1	CD1B	-0.0760692	0.142557
POU6F2-AS1	CD1B	0.082587	0.111298
AC011445.1	CD1B	0.0108052	0.835237
AL391095.2	CD1B	0.153506	0.00295498
LINC01370	CD1B	0.192559	0.000182912
AC091729.2	CD1B	0.0290164	0.57641
AP001781.1	CD1B	0.0454444	0.381474
AC092535.5	CD1B	0.175623	0.00065687
H19	CD1B	0.165871	0.00130424
HS1BP3-IT1	CD1B	-0.0484474	0.350778
AL096854.1	CD1B	0.0429191	0.408519
AC004862.1	CD1B	-0.176709	0.000607209
AP000851.2	CD1B	0.0777709	0.133813
AC115619.1	CD1B	-0.019558	0.706549
KLHL6-AS1	CD1B	0.116199	0.0248168
AC011591.1	CD1B	-0.0890721	0.085813
C2CD4D-AS1	CD1B	0.0684569	0.187091
AC093001.2	CD1B	-0.050124	0.334338
LINC02499	CD1B	-0.0145564	0.779323
LINC00659	CD1B	-0.150265	0.00362704
HAGLR	CD1B	0.260895	3.21e-07
AC012065.2	CD1B	-0.11039	0.0330599
LINC01419	CD1B	0.138732	0.00728895
LINC02365	CD1B	0.222763	1.41e-05
AC092275.1	CD1B	-0.0279619	0.590351
AC027117.2	CD1B	0.210641	4.12e-05
AL136372.2	CD1B	0.257955	4.4e-07
AP006222.2	CD1B	0.173256	0.000778435
TPRG1-AS1	CD1B	-0.158222	0.00217776
AL162413.1	CD1B	0.0739674	0.153953
AL590550.1	CD1B	0.166455	0.00125299
LINC01554	CD1B	-0.200131	9.96e-05
LINC02535	CD1B	0.145274	0.00493556
AC007423.1	CD1B	-0.0470653	0.364706
AC099509.1	CD1B	0.211958	3.68e-05
FAM83A-AS1	CD1B	-0.0268852	0.604744
AP001783.1	CD1B	-0.151943	0.00326352
AC079466.1	CD1B	0.20379	7.36e-05
AC008760.2	CD1B	0.19314	0.000174706
LINC01485	CD1B	-0.231225	6.42e-06
AC084375.1	CD1B	-0.0120372	0.816768
AC107396.1	CD1C	0.105999	0.0407488
AC016682.1	CD1C	-0.130975	0.0113424
AC138356.1	CD1C	-0.11991	0.0205349
AC008556.1	CD1C	0.288359	1.42e-08
LINC01818	CD1C	-0.157422	0.0022948
LINC01093	CD1C	-0.0505938	0.329821
AC004160.1	CD1C	-0.00799536	0.877688
PCDH9-AS2	CD1C	0.0136396	0.792895
AL360013.3	CD1C	-0.112594	0.0296918
AC010280.1	CD1C	-0.118176	0.0224475
LINC02027	CD1C	0.159667	0.00198016
AC010280.2	CD1C	-0.0651054	0.209658
LINC01612	CD1C	0.18863	0.000248533
AL359715.3	CD1C	-0.106458	0.0398807
AC092384.2	CD1C	0.060823	0.241265
AC099508.2	CD1C	-0.144082	0.00530503
AC090227.3	CD1C	-0.0732101	0.158224
AC004160.2	CD1C	-0.0567345	0.274426
AC026369.3	CD1C	0.338857	1.79e-11
AC007535.1	CD1C	0.118799	0.0217436
AC010547.2	CD1C	0.274016	7.55e-08
HAO2-IT1	CD1C	0.00645711	0.901085
AL161740.1	CD1C	-0.0579606	0.264171
AC010872.2	CD1C	-0.0647762	0.211977
LINC01863	CD1C	-0.0727725	0.160732
AC004540.2	CD1C	0.151127	0.00343593
LY6E-DT	CD1C	0.127851	0.0134711
AC034139.1	CD1C	0.0513882	0.322275
LINC02428	CD1C	-0.0777693	0.13382
AL021328.1	CD1C	-0.112524	0.0297944
AC104809.1	CD1C	-0.00264896	0.959335
HHIP-AS1	CD1C	0.510455	3.86e-26
AC012409.1	CD1C	-0.058914	0.256381
TMEM220-AS1	CD1C	-0.00941602	0.856174
AL161668.4	CD1C	-0.180453	0.000461394
AC009159.3	CD1C	-0.142869	0.00570631
AC087392.1	CD1C	0.196619	0.000132394
AC106822.1	CD1C	-0.0890207	0.0859946
MAGI2-AS3	CD1C	0.121535	0.018871
AC007221.1	CD1C	0.0768469	0.138508
AC007319.1	CD1C	0.0772154	0.13662
AC010719.1	CD1C	-0.106843	0.0391647
LINC00885	CD1C	0.172868	0.00080028
AC100810.1	CD1C	0.113667	0.0281623
LINC01767	CD1C	-0.0753962	0.146134
U91324.1	CD1C	-0.0363317	0.484204
AC007344.1	CD1C	-0.236446	3.9e-06
AC020978.4	CD1C	-0.0243932	0.638642
FGF14-AS2	CD1C	-0.0449074	0.387132
FAM99B	CD1C	0.103141	0.0465248
AC079061.1	CD1C	-0.0936941	0.0706941
AP006285.1	CD1C	0.109851	0.0339315
AC103740.1	CD1C	-0.0870633	0.0931487
AC008780.1	CD1C	-0.0129254	0.803512
AC112206.2	CD1C	-0.1789	0.000517412
AL161645.2	CD1C	-0.00768526	0.882397
FAM99A	CD1C	0.115063	0.0262719
SNHG1	CD1C	0.21291	3.39e-05
AC026461.2	CD1C	-0.113123	0.0289294
LINC00844	CD1C	-0.210046	4.34e-05
LINC02754	CD1C	-0.198783	0.000111141
AP006216.2	CD1C	-0.261736	2.93e-07
AC119424.1	CD1C	-0.121744	0.0186662
AC129507.2	CD1C	-0.018098	0.72755
AL139385.1	CD1C	-0.0567744	0.274087
LINC02037	CD1C	-0.225899	1.06e-05
AC008549.1	CD1C	-0.157954	0.00221635
GAS5	CD1C	0.128803	0.0127876
AL606489.1	CD1C	0.0279264	0.590823
AC036176.1	CD1C	-0.140598	0.00653185
AL031722.1	CD1C	-0.156367	0.00245802
LINC01831	CD1C	-0.0257969	0.61945
LINC01488	CD1C	0.228133	8.59e-06
LINC01702	CD1C	-0.194	0.00016321
AL035661.1	CD1C	0.0713282	0.169223
LINC01018	CD1C	-0.17343	0.000768839
AC025062.3	CD1C	-0.132643	0.0103323
AP001065.3	CD1C	-0.145355	0.00491129
AC116025.1	CD1C	-0.153402	0.00297474
LINC02362	CD1C	-0.0740542	0.153469
AGAP1-IT1	CD1C	0.0915363	0.0774573
LINC00853	CD1C	-0.171524	0.000880252
AC018755.4	CD1C	0.325621	1.16e-10
AC009093.5	CD1C	-0.136106	0.00848643
AC018467.1	CD1C	-0.0210555	0.685236
MAFG-DT	CD1C	-0.0148117	0.775554
HNF4A-AS1	CD1C	-0.135405	0.00883442
LINC01348	CD1C	-0.0878161	0.0903428
AC015922.2	CD1C	0.351951	2.57e-12
AC004832.5	CD1C	-0.2376	3.48e-06
LINC02766	CD1C	-0.035021	0.500118
AC026803.3	CD1C	-0.214064	3.06e-05
AL365181.3	CD1C	-0.110215	0.0333416
U91319.1	CD1C	0.108639	0.0359635
AL354707.1	CD1C	-0.136785	0.00816112
AL354872.1	CD1C	-0.26774	1.52e-07
AL353807.5	CD1C	0.0535379	0.30242
AL592494.1	CD1C	-0.0536307	0.301581
LINC00261	CD1C	-0.00592582	0.909187
AL590666.2	CD1C	-0.0956712	0.0649281
SNHG25	CD1C	-0.0696978	0.179206
AC105105.2	CD1C	-0.0755085	0.145532
LINC01146	CD1C	0.137621	0.0077759
LINC02835	CD1C	-0.137915	0.00764402
ST8SIA6-AS1	CD1C	-0.129157	0.0125416
AP006621.2	CD1C	-0.0924176	0.074634
AL080248.1	CD1C	-0.0598858	0.248606
POU6F2-AS1	CD1C	0.0317746	0.540694
AC011445.1	CD1C	-0.0329415	0.525922
AL391095.2	CD1C	0.107753	0.0375127
LINC01370	CD1C	0.139478	0.00697734
AC091729.2	CD1C	0.0655705	0.206415
AP001781.1	CD1C	0.0531544	0.305902
AC092535.5	CD1C	0.175578	0.000658983
H19	CD1C	0.251955	8.24e-07
HS1BP3-IT1	CD1C	-0.0402952	0.437789
AL096854.1	CD1C	-0.0410042	0.429763
AC004862.1	CD1C	-0.148211	0.00412194
AP000851.2	CD1C	0.0233962	0.652422
AC115619.1	CD1C	0.0284034	0.584495
KLHL6-AS1	CD1C	0.0747606	0.149574
AC011591.1	CD1C	-0.119809	0.0206416
C2CD4D-AS1	CD1C	0.06805	0.189732
AC093001.2	CD1C	-0.188013	0.00026065
LINC02499	CD1C	0.0181901	0.72622
LINC00659	CD1C	-0.126039	0.0148601
HAGLR	CD1C	0.301044	2.98e-09
AC012065.2	CD1C	-0.0437107	0.399921
LINC01419	CD1C	-0.0684603	0.187069
LINC02365	CD1C	0.11068	0.0325998
AC092275.1	CD1C	0.0086527	0.867721
AC027117.2	CD1C	0.20253	8.17e-05
AL136372.2	CD1C	0.182907	0.000384259
AP006222.2	CD1C	-0.0133074	0.79783
TPRG1-AS1	CD1C	-0.207791	5.26e-05
AL162413.1	CD1C	-0.0261733	0.614345
AL590550.1	CD1C	-0.0351023	0.499123
LINC01554	CD1C	-0.205426	6.42e-05
LINC02535	CD1C	0.10485	0.0429933
AC007423.1	CD1C	-0.124076	0.0165058
AC099509.1	CD1C	0.0629234	0.225368
FAM83A-AS1	CD1C	-0.046704	0.368403
AP001783.1	CD1C	-0.171508	0.000881238
AC079466.1	CD1C	0.113599	0.0282574
AC008760.2	CD1C	0.159044	0.00206318
LINC01485	CD1C	-0.266845	1.68e-07
AC084375.1	CD1C	0.0268115	0.605735
AC107396.1	CD1D	0.267542	1.56e-07
AC016682.1	CD1D	0.222696	1.42e-05
AC138356.1	CD1D	0.19966	0.000103473
AC008556.1	CD1D	0.209751	4.45e-05
LINC01818	CD1D	0.169198	0.0010363
LINC01093	CD1D	0.340414	1.43e-11
AC004160.1	CD1D	0.377397	4.52e-14
PCDH9-AS2	CD1D	0.217048	2.35e-05
AL360013.3	CD1D	0.292946	8.13e-09
AC010280.1	CD1D	0.299877	3.45e-09
LINC02027	CD1D	0.102872	0.0471008
AC010280.2	CD1D	0.363357	4.39e-13
LINC01612	CD1D	0.175305	0.000672121
AL359715.3	CD1D	0.269305	1.28e-07
AC092384.2	CD1D	0.116017	0.0250443
AC099508.2	CD1D	0.25985	3.59e-07
AC090227.3	CD1D	0.111681	0.0310497
AC004160.2	CD1D	0.24386	1.88e-06
AC026369.3	CD1D	0.192031	0.000190668
AC007535.1	CD1D	0.281373	3.24e-08
AC010547.2	CD1D	0.183604	0.000364664
HAO2-IT1	CD1D	0.233977	4.94e-06
AL161740.1	CD1D	0.318058	3.26e-10
AC010872.2	CD1D	0.202231	8.38e-05
LINC01863	CD1D	0.098919	0.056299
AC004540.2	CD1D	0.239612	2.86e-06
LY6E-DT	CD1D	0.0842524	0.104245
AC034139.1	CD1D	0.290337	1.12e-08
LINC02428	CD1D	0.269752	1.22e-07
AL021328.1	CD1D	0.230974	6.58e-06
AC104809.1	CD1D	0.138459	0.00740575
HHIP-AS1	CD1D	0.325154	1.24e-10
AC012409.1	CD1D	0.0330624	0.524403
TMEM220-AS1	CD1D	0.133793	0.00968343
AL161668.4	CD1D	0.0975622	0.0597806
AC009159.3	CD1D	0.100011	0.0536207
AC087392.1	CD1D	0.137114	0.00800758
AC106822.1	CD1D	0.102137	0.0487083
MAGI2-AS3	CD1D	0.235665	4.2e-06
AC007221.1	CD1D	0.267382	1.58e-07
AC007319.1	CD1D	0.273897	7.65e-08
AC010719.1	CD1D	-0.119144	0.0213614
LINC00885	CD1D	0.432768	1.86e-18
AC100810.1	CD1D	0.127065	0.0140585
LINC01767	CD1D	0.00732733	0.887837
U91324.1	CD1D	0.0378596	0.466003
AC007344.1	CD1D	0.255225	5.86e-07
AC020978.4	CD1D	0.231239	6.41e-06
FGF14-AS2	CD1D	0.295746	5.77e-09
FAM99B	CD1D	0.188839	0.000244552
AC079061.1	CD1D	0.140713	0.00648777
AP006285.1	CD1D	0.15886	0.00208845
AC103740.1	CD1D	0.360394	6.99e-13
AC008780.1	CD1D	0.150794	0.00350872
AC112206.2	CD1D	0.250722	9.36e-07
AL161645.2	CD1D	-0.134539	0.00928163
FAM99A	CD1D	0.189682	0.000229076
SNHG1	CD1D	-0.126422	0.0145562
AC026461.2	CD1D	0.139751	0.00686627
LINC00844	CD1D	0.165814	0.00130937
LINC02754	CD1D	0.0653671	0.207828
AP006216.2	CD1D	0.162439	0.00164609
AC119424.1	CD1D	0.0521223	0.315402
AC129507.2	CD1D	0.137489	0.0078355
AL139385.1	CD1D	0.204679	6.83e-05
LINC02037	CD1D	0.213979	3.08e-05
AC008549.1	CD1D	-0.104576	0.0435442
GAS5	CD1D	-0.328514	7.78e-11
AL606489.1	CD1D	-0.0112469	0.828605
AC036176.1	CD1D	0.0373529	0.471996
AL031722.1	CD1D	0.132195	0.0105957
LINC01831	CD1D	0.275085	6.68e-08
LINC01488	CD1D	0.157749	0.00224642
LINC01702	CD1D	0.145455	0.00488141
AL035661.1	CD1D	0.26921	1.29e-07
LINC01018	CD1D	0.30088	3.04e-09
AC025062.3	CD1D	0.175726	0.000651997
AP001065.3	CD1D	0.137014	0.00805403
AC116025.1	CD1D	-0.0569781	0.272367
LINC02362	CD1D	0.310487	8.87e-10
AGAP1-IT1	CD1D	-0.119643	0.0208199
LINC00853	CD1D	-0.0817943	0.114784
AC018755.4	CD1D	0.166324	0.00126435
AC009093.5	CD1D	0.260369	3.4e-07
AC018467.1	CD1D	0.214933	2.84e-05
MAFG-DT	CD1D	-0.0959529	0.0641392
HNF4A-AS1	CD1D	0.0501507	0.334081
LINC01348	CD1D	0.178402	0.00053666
AC015922.2	CD1D	0.325801	1.13e-10
AC004832.5	CD1D	0.120149	0.020282
LINC02766	CD1D	0.320295	2.41e-10
AC026803.3	CD1D	0.0272771	0.599487
AL365181.3	CD1D	0.0288795	0.578212
U91319.1	CD1D	0.00229974	0.964692
AL354707.1	CD1D	0.141036	0.00636479
AL354872.1	CD1D	0.115413	0.0258167
AL353807.5	CD1D	0.0424268	0.413919
AL592494.1	CD1D	0.187952	0.000261874
LINC00261	CD1D	0.0737056	0.155419
AL590666.2	CD1D	0.0395997	0.445744
SNHG25	CD1D	-0.241324	2.42e-06
AC105105.2	CD1D	0.150987	0.00346638
LINC01146	CD1D	0.282616	2.8e-08
LINC02835	CD1D	0.133975	0.00958377
ST8SIA6-AS1	CD1D	0.12371	0.0168294
AP006621.2	CD1D	0.0452022	0.384019
AL080248.1	CD1D	0.0615248	0.235868
POU6F2-AS1	CD1D	0.201514	8.89e-05
AC011445.1	CD1D	-0.197888	0.000119507
AL391095.2	CD1D	0.147513	0.00430333
LINC01370	CD1D	0.160416	0.00188421
AC091729.2	CD1D	0.00219005	0.966375
AP001781.1	CD1D	0.176862	0.000600482
AC092535.5	CD1D	-0.120353	0.0200685
H19	CD1D	-0.0295969	0.568802
HS1BP3-IT1	CD1D	-0.057891	0.264746
AL096854.1	CD1D	0.189331	0.000235416
AC004862.1	CD1D	0.0800133	0.122928
AP000851.2	CD1D	0.119041	0.0214745
AC115619.1	CD1D	-0.049128	0.344044
KLHL6-AS1	CD1D	0.169699	0.00100072
AC011591.1	CD1D	0.0140862	0.786275
C2CD4D-AS1	CD1D	0.139791	0.00685004
AC093001.2	CD1D	-0.0688356	0.184658
LINC02499	CD1D	0.218511	2.07e-05
LINC00659	CD1D	0.23803	3.34e-06
HAGLR	CD1D	0.0608714	0.24089
AC012065.2	CD1D	-0.154128	0.00283979
LINC01419	CD1D	0.136378	0.00835487
LINC02365	CD1D	-0.172241	0.000836698
AC092275.1	CD1D	-0.0802715	0.12172
AC027117.2	CD1D	0.0568184	0.273715
AL136372.2	CD1D	0.153806	0.00289893
AP006222.2	CD1D	0.0448462	0.387779
TPRG1-AS1	CD1D	0.132003	0.0107101
AL162413.1	CD1D	0.0705135	0.174158
AL590550.1	CD1D	0.114448	0.0270902
LINC01554	CD1D	0.22399	1.26e-05
LINC02535	CD1D	0.00667873	0.897709
AC007423.1	CD1D	0.17887	0.000518549
AC099509.1	CD1D	0.057517	0.267851
FAM83A-AS1	CD1D	0.210217	4.27e-05
AP001783.1	CD1D	0.303859	2.09e-09
AC079466.1	CD1D	0.22798	8.71e-06
AC008760.2	CD1D	0.0368348	0.478168
LINC01485	CD1D	0.109286	0.0348675
AC084375.1	CD1D	-0.117766	0.0229226
AC107396.1	CD1E	0.0863913	0.0957115
AC016682.1	CD1E	-0.128061	0.0133171
AC138356.1	CD1E	-0.148789	0.00397677
AC008556.1	CD1E	0.281503	3.19e-08
LINC01818	CD1E	-0.178101	0.000548612
LINC01093	CD1E	-0.0400021	0.441131
AC004160.1	CD1E	-0.00648595	0.900646
PCDH9-AS2	CD1E	0.0765026	0.14029
AL360013.3	CD1E	-0.10027	0.0530014
AC010280.1	CD1E	-0.102768	0.0473256
LINC02027	CD1E	0.158255	0.00217308
AC010280.2	CD1E	-0.039702	0.444569
LINC01612	CD1E	0.240528	2.62e-06
AL359715.3	CD1E	-0.0945705	0.0680885
AC092384.2	CD1E	0.0387426	0.45566
AC099508.2	CD1E	-0.147437	0.00432354
AC090227.3	CD1E	-0.075514	0.145503
AC004160.2	CD1E	-0.0706205	0.173504
AC026369.3	CD1E	0.324528	1.35e-10
AC007535.1	CD1E	0.0942601	0.0690022
AC010547.2	CD1E	0.348939	4.04e-12
HAO2-IT1	CD1E	-0.00225909	0.965316
AL161740.1	CD1E	-0.0413479	0.425904
AC010872.2	CD1E	-0.0731878	0.158351
LINC01863	CD1E	-0.0824345	0.111962
AC004540.2	CD1E	0.184701	0.000335655
LY6E-DT	CD1E	0.137781	0.00770373
AC034139.1	CD1E	0.0884663	0.0879744
LINC02428	CD1E	-0.0527097	0.309971
AL021328.1	CD1E	-0.0485602	0.349656
AC104809.1	CD1E	-0.0401199	0.439786
HHIP-AS1	CD1E	0.52918	2.64e-28
AC012409.1	CD1E	-0.0759875	0.142988
TMEM220-AS1	CD1E	-0.057336	0.269362
AL161668.4	CD1E	-0.213962	3.09e-05
AC009159.3	CD1E	-0.188261	0.000255715
AC087392.1	CD1E	0.18618	0.00029998
AC106822.1	CD1E	-0.0931612	0.0723176
MAGI2-AS3	CD1E	0.125138	0.0155968
AC007221.1	CD1E	0.137732	0.0077256
AC007319.1	CD1E	0.133955	0.00959497
AC010719.1	CD1E	-0.149079	0.00390582
LINC00885	CD1E	0.205685	6.28e-05
AC100810.1	CD1E	0.0960295	0.0639259
LINC01767	CD1E	-0.0839593	0.10546
U91324.1	CD1E	-0.0542862	0.295703
AC007344.1	CD1E	-0.189926	0.000224788
AC020978.4	CD1E	-0.0183055	0.724553
FGF14-AS2	CD1E	-0.0568956	0.273063
FAM99B	CD1E	0.0786205	0.129604
AC079061.1	CD1E	-0.0838787	0.105796
AP006285.1	CD1E	0.0819434	0.114121
AC103740.1	CD1E	-0.0395322	0.44652
AC008780.1	CD1E	-0.00874268	0.866359
AC112206.2	CD1E	-0.167357	0.00117755
AL161645.2	CD1E	-0.0573925	0.268889
FAM99A	CD1E	0.0925871	0.0741008
SNHG1	CD1E	0.245113	1.66e-06
AC026461.2	CD1E	-0.114299	0.0272923
LINC00844	CD1E	-0.250613	9.47e-07
LINC02754	CD1E	-0.248606	1.16e-06
AP006216.2	CD1E	-0.252798	7.55e-07
AC119424.1	CD1E	-0.156141	0.00249432
AC129507.2	CD1E	-0.0482068	0.353178
AL139385.1	CD1E	-0.0620736	0.231708
LINC02037	CD1E	-0.214987	2.82e-05
AC008549.1	CD1E	-0.198594	0.000112856
GAS5	CD1E	0.138898	0.00721853
AL606489.1	CD1E	0.0900389	0.0824521
AC036176.1	CD1E	-0.18348	0.00036808
AL031722.1	CD1E	-0.166634	0.0012377
LINC01831	CD1E	0.0109735	0.832708
LINC01488	CD1E	0.197972	0.000118694
LINC01702	CD1E	-0.215647	2.66e-05
AL035661.1	CD1E	0.141273	0.00627597
LINC01018	CD1E	-0.14669	0.00452655
AC025062.3	CD1E	-0.1703	0.000959462
AP001065.3	CD1E	-0.160241	0.0019063
AC116025.1	CD1E	-0.206822	5.71e-05
LINC02362	CD1E	-0.076687	0.139333
AGAP1-IT1	CD1E	0.123602	0.0169264
LINC00853	CD1E	-0.138979	0.0071841
AC018755.4	CD1E	0.290249	1.13e-08
AC009093.5	CD1E	-0.112755	0.0294579
AC018467.1	CD1E	-0.0347229	0.503776
MAFG-DT	CD1E	0.0146497	0.777945
HNF4A-AS1	CD1E	-0.179546	0.000493368
LINC01348	CD1E	-0.0901285	0.0821462
AC015922.2	CD1E	0.383988	1.5e-14
AC004832.5	CD1E	-0.258417	4.19e-07
LINC02766	CD1E	-0.000546475	0.991607
AC026803.3	CD1E	-0.27031	1.15e-07
AL365181.3	CD1E	-0.0206216	0.691387
U91319.1	CD1E	0.0717654	0.166618
AL354707.1	CD1E	-0.0808381	0.119102
AL354872.1	CD1E	-0.269397	1.27e-07
AL353807.5	CD1E	0.0630478	0.224451
AL592494.1	CD1E	-0.0146188	0.778401
LINC00261	CD1E	-0.0317284	0.541282
AL590666.2	CD1E	-0.00345883	0.946918
SNHG25	CD1E	-0.0839792	0.105377
AC105105.2	CD1E	-0.0623257	0.229814
LINC01146	CD1E	0.147343	0.00434871
LINC02835	CD1E	-0.0858235	0.0979208
ST8SIA6-AS1	CD1E	-0.0922612	0.0751288
AP006621.2	CD1E	-0.0823531	0.112317
AL080248.1	CD1E	-0.0921234	0.0755669
POU6F2-AS1	CD1E	0.04733	0.362012
AC011445.1	CD1E	-0.0620345	0.232003
AL391095.2	CD1E	0.118482	0.0221
LINC01370	CD1E	0.181864	0.000415436
AC091729.2	CD1E	0.0265668	0.60903
AP001781.1	CD1E	0.0566187	0.275408
AC092535.5	CD1E	0.229395	7.63e-06
H19	CD1E	0.232011	5.96e-06
HS1BP3-IT1	CD1E	-0.0673933	0.194051
AL096854.1	CD1E	0.013294	0.798029
AC004862.1	CD1E	-0.159299	0.00202883
AP000851.2	CD1E	0.0512255	0.323812
AC115619.1	CD1E	0.0079851	0.877844
KLHL6-AS1	CD1E	0.0708676	0.172
AC011591.1	CD1E	-0.142533	0.00582234
C2CD4D-AS1	CD1E	0.129071	0.0126011
AC093001.2	CD1E	-0.189412	0.000233935
LINC02499	CD1E	0.0292596	0.573217
LINC00659	CD1E	-0.064421	0.214499
HAGLR	CD1E	0.300222	3.3e-09
AC012065.2	CD1E	-0.109103	0.0351746
LINC01419	CD1E	-0.0253829	0.625083
LINC02365	CD1E	0.142242	0.00592457
AC092275.1	CD1E	0.00457042	0.929898
AC027117.2	CD1E	0.228833	8.04e-06
AL136372.2	CD1E	0.253803	6.8e-07
AP006222.2	CD1E	0.0521146	0.315473
TPRG1-AS1	CD1E	-0.221058	1.64e-05
AL162413.1	CD1E	0.0124631	0.810405
AL590550.1	CD1E	-0.00263739	0.959512
LINC01554	CD1E	-0.214238	3.02e-05
LINC02535	CD1E	0.123127	0.0173574
AC007423.1	CD1E	-0.0997823	0.0541725
AC099509.1	CD1E	0.066238	0.201822
FAM83A-AS1	CD1E	0.00469177	0.928041
AP001783.1	CD1E	-0.175658	0.000655232
AC079466.1	CD1E	0.170161	0.00096888
AC008760.2	CD1E	0.180601	0.000456378
LINC01485	CD1E	-0.274639	7.03e-08
AC084375.1	CD1E	-0.000561433	0.991378
AC107396.1	CD4	0.126046	0.014855
AC016682.1	CD4	0.0225605	0.664064
AC138356.1	CD4	-0.0184351	0.722682
AC008556.1	CD4	0.274591	7.07e-08
LINC01818	CD4	-0.110297	0.0332102
LINC01093	CD4	0.0811137	0.117844
AC004160.1	CD4	0.133162	0.0100346
PCDH9-AS2	CD4	0.119688	0.0207709
AL360013.3	CD4	0.0251019	0.62892
AC010280.1	CD4	-0.0301732	0.561296
LINC02027	CD4	0.242831	2.08e-06
AC010280.2	CD4	0.0353269	0.496379
LINC01612	CD4	0.191832	0.000193678
AL359715.3	CD4	0.110255	0.0332772
AC092384.2	CD4	0.055036	0.289073
AC099508.2	CD4	0.0590995	0.254885
AC090227.3	CD4	0.0978299	0.0590801
AC004160.2	CD4	-0.00392426	0.939788
AC026369.3	CD4	0.44956	5.9e-20
AC007535.1	CD4	0.0042177	0.935295
AC010547.2	CD4	0.289757	1.2e-08
HAO2-IT1	CD4	0.0625278	0.228304
AL161740.1	CD4	0.124801	0.01588
AC010872.2	CD4	0.047712	0.358147
LINC01863	CD4	0.0509557	0.32637
AC004540.2	CD4	0.135022	0.00902962
LY6E-DT	CD4	0.0738	0.154889
AC034139.1	CD4	0.1882	0.000256919
LINC02428	CD4	0.108106	0.0368898
AL021328.1	CD4	0.0403013	0.437719
AC104809.1	CD4	0.0975252	0.0598782
HHIP-AS1	CD4	0.355302	1.54e-12
AC012409.1	CD4	-0.0471595	0.363746
TMEM220-AS1	CD4	-0.0100552	0.846527
AL161668.4	CD4	-0.0408498	0.431504
AC009159.3	CD4	-0.0387156	0.455974
AC087392.1	CD4	0.0803098	0.121541
AC106822.1	CD4	0.0383288	0.460491
MAGI2-AS3	CD4	0.134304	0.00940651
AC007221.1	CD4	0.159405	0.00201469
AC007319.1	CD4	0.219026	1.97e-05
AC010719.1	CD4	-0.0931694	0.0722924
LINC00885	CD4	0.149434	0.00382042
AC100810.1	CD4	0.123752	0.0167924
LINC01767	CD4	0.0130264	0.802009
U91324.1	CD4	-0.0399752	0.441439
AC007344.1	CD4	-0.0865504	0.0950997
AC020978.4	CD4	0.166297	0.0012667
FGF14-AS2	CD4	0.11248	0.0298594
FAM99B	CD4	0.025584	0.622344
AC079061.1	CD4	-0.00874038	0.866393
AP006285.1	CD4	0.0866171	0.0948442
AC103740.1	CD4	0.00765097	0.882918
AC008780.1	CD4	0.134526	0.00928875
AC112206.2	CD4	-0.0738432	0.154648
AL161645.2	CD4	-0.136716	0.00819377
FAM99A	CD4	0.002375	0.963537
SNHG1	CD4	0.14452	0.0051663
AC026461.2	CD4	-0.0343155	0.508796
LINC00844	CD4	-0.120831	0.0195767
LINC02754	CD4	-0.0805346	0.120499
AP006216.2	CD4	-0.0444776	0.391695
AC119424.1	CD4	-0.00544096	0.91659
AC129507.2	CD4	-0.114492	0.0270313
AL139385.1	CD4	0.0514392	0.321794
LINC02037	CD4	-0.0903341	0.0814475
AC008549.1	CD4	-0.217768	2.21e-05
GAS5	CD4	-0.153635	0.00293078
AL606489.1	CD4	0.0616563	0.234867
AC036176.1	CD4	-0.142693	0.00576693
AL031722.1	CD4	-0.0226552	0.66274
LINC01831	CD4	0.0627622	0.226561
LINC01488	CD4	0.0881615	0.0890785
LINC01702	CD4	-0.136151	0.00846463
AL035661.1	CD4	0.121275	0.0191292
LINC01018	CD4	-0.041448	0.424783
AC025062.3	CD4	-0.0878606	0.0901792
AP001065.3	CD4	-0.0986582	0.0569548
AC116025.1	CD4	-0.088869	0.0865328
LINC02362	CD4	0.0378418	0.466214
AGAP1-IT1	CD4	0.0499565	0.335958
LINC00853	CD4	-0.191182	0.000203794
AC018755.4	CD4	0.40365	4.76e-16
AC009093.5	CD4	-0.0655965	0.206234
AC018467.1	CD4	0.0295123	0.569907
MAFG-DT	CD4	0.00898704	0.86266
HNF4A-AS1	CD4	-0.0293465	0.572078
LINC01348	CD4	0.0555277	0.284779
AC015922.2	CD4	0.398523	1.2e-15
AC004832.5	CD4	-0.133117	0.01006
LINC02766	CD4	0.123258	0.0172374
AC026803.3	CD4	-0.172223	0.000837756
AL365181.3	CD4	-0.0690226	0.183465
U91319.1	CD4	0.00309131	0.952552
AL354707.1	CD4	0.114424	0.0271233
AL354872.1	CD4	-0.124867	0.0158243
AL353807.5	CD4	0.0471472	0.363872
AL592494.1	CD4	0.047451	0.360786
LINC00261	CD4	-0.019133	0.712639
AL590666.2	CD4	-0.0801706	0.122191
SNHG25	CD4	-0.16014	0.001919
AC105105.2	CD4	0.00619058	0.905149
LINC01146	CD4	0.225092	1.14e-05
LINC02835	CD4	0.109733	0.0341252
ST8SIA6-AS1	CD4	0.0894776	0.08439
AP006621.2	CD4	-0.0574581	0.268341
AL080248.1	CD4	-0.125957	0.014926
POU6F2-AS1	CD4	0.21103	3.98e-05
AC011445.1	CD4	-0.124716	0.0159527
AL391095.2	CD4	0.153945	0.00287328
LINC01370	CD4	0.167575	0.00115997
AC091729.2	CD4	0.0759426	0.143225
AP001781.1	CD4	0.111908	0.0307074
AC092535.5	CD4	0.0183753	0.723546
H19	CD4	0.230738	6.72e-06
HS1BP3-IT1	CD4	-0.153822	0.00289603
AL096854.1	CD4	0.145003	0.0050174
AC004862.1	CD4	-0.168803	0.00106525
AP000851.2	CD4	0.0576184	0.267006
AC115619.1	CD4	-0.102621	0.0476455
KLHL6-AS1	CD4	0.142524	0.0058253
AC011591.1	CD4	-0.184074	0.000351958
C2CD4D-AS1	CD4	0.0261553	0.61459
AC093001.2	CD4	-0.124375	0.0162457
LINC02499	CD4	-0.033894	0.514019
LINC00659	CD4	0.0200112	0.700074
HAGLR	CD4	0.200809	9.42e-05
AC012065.2	CD4	-0.211163	3.94e-05
LINC01419	CD4	0.170903	0.000919621
LINC02365	CD4	0.0393458	0.448668
AC092275.1	CD4	-0.0815583	0.115838
AC027117.2	CD4	0.22745	9.15e-06
AL136372.2	CD4	0.244495	1.76e-06
AP006222.2	CD4	0.0631398	0.223774
TPRG1-AS1	CD4	-0.0989973	0.0561031
AL162413.1	CD4	0.159348	0.00202225
AL590550.1	CD4	0.192809	0.000179336
LINC01554	CD4	-0.0893849	0.0847138
LINC02535	CD4	0.0132566	0.798584
AC007423.1	CD4	0.00382733	0.941273
AC099509.1	CD4	0.102713	0.0474457
FAM83A-AS1	CD4	0.0832733	0.108347
AP001783.1	CD4	-0.0837979	0.106134
AC079466.1	CD4	0.252414	7.86e-07
AC008760.2	CD4	0.0756789	0.144623
LINC01485	CD4	-0.238712	3.13e-06
AC084375.1	CD4	-0.18096	0.00044436
AC107396.1	CD8A	0.0666181	0.199241
AC016682.1	CD8A	-0.0877094	0.0907364
AC138356.1	CD8A	-0.114745	0.0266924
AC008556.1	CD8A	0.239542	2.88e-06
LINC01818	CD8A	-0.172134	0.000843084
LINC01093	CD8A	-0.0145839	0.778916
AC004160.1	CD8A	0.00484523	0.925694
PCDH9-AS2	CD8A	0.103057	0.0467042
AL360013.3	CD8A	-0.0456878	0.378927
AC010280.1	CD8A	-0.0796497	0.124644
LINC02027	CD8A	0.192986	0.000176848
AC010280.2	CD8A	-0.0271599	0.601058
LINC01612	CD8A	0.146034	0.00471198
AL359715.3	CD8A	-0.067326	0.194497
AC092384.2	CD8A	0.0134387	0.795879
AC099508.2	CD8A	-0.0653874	0.207687
AC090227.3	CD8A	0.0472566	0.362759
AC004160.2	CD8A	-0.0945766	0.0680707
AC026369.3	CD8A	0.508471	6.43e-26
AC007535.1	CD8A	0.00661285	0.898712
AC010547.2	CD8A	0.219603	1.87e-05
HAO2-IT1	CD8A	-0.0293403	0.572159
AL161740.1	CD8A	-0.0541301	0.297096
AC010872.2	CD8A	-0.050791	0.327938
LINC01863	CD8A	-0.108949	0.0354342
AC004540.2	CD8A	0.0995483	0.0547421
LY6E-DT	CD8A	0.100085	0.0534424
AC034139.1	CD8A	0.0433942	0.403345
LINC02428	CD8A	-0.0235589	0.650164
AL021328.1	CD8A	-0.019462	0.707923
AC104809.1	CD8A	-0.0556998	0.283287
HHIP-AS1	CD8A	0.392086	3.72e-15
AC012409.1	CD8A	-0.0499197	0.336314
TMEM220-AS1	CD8A	-0.0748743	0.148954
AL161668.4	CD8A	-0.193286	0.000172699
AC009159.3	CD8A	-0.0687965	0.184909
AC087392.1	CD8A	0.140743	0.0064762
AC106822.1	CD8A	-0.00534196	0.918102
MAGI2-AS3	CD8A	0.0527749	0.309372
AC007221.1	CD8A	0.105579	0.0415573
AC007319.1	CD8A	0.0853858	0.0996511
AC010719.1	CD8A	-0.0929437	0.072989
LINC00885	CD8A	0.0657576	0.20512
AC100810.1	CD8A	0.0324159	0.53255
LINC01767	CD8A	-0.0341302	0.51109
U91324.1	CD8A	0.002154	0.966928
AC007344.1	CD8A	-0.123717	0.0168239
AC020978.4	CD8A	-0.0537512	0.300495
FGF14-AS2	CD8A	0.00297441	0.954344
FAM99B	CD8A	0.0503075	0.332569
AC079061.1	CD8A	-0.13073	0.0114978
AP006285.1	CD8A	0.0635978	0.220426
AC103740.1	CD8A	-0.0223058	0.667629
AC008780.1	CD8A	-0.00212323	0.967401
AC112206.2	CD8A	-0.101953	0.0491187
AL161645.2	CD8A	-0.0565667	0.275849
FAM99A	CD8A	0.0567842	0.274004
SNHG1	CD8A	0.185369	0.000319078
AC026461.2	CD8A	-0.107799	0.0374311
LINC00844	CD8A	-0.197945	0.000118956
LINC02754	CD8A	-0.172488	0.000822155
AP006216.2	CD8A	-0.161564	0.00174552
AC119424.1	CD8A	-0.103518	0.0457247
AC129507.2	CD8A	-0.0267813	0.606141
AL139385.1	CD8A	-0.0941609	0.0692964
LINC02037	CD8A	-0.166834	0.00122077
AC008549.1	CD8A	-0.180321	0.000465922
GAS5	CD8A	0.0673169	0.194558
AL606489.1	CD8A	0.0259084	0.617935
AC036176.1	CD8A	-0.145548	0.00485393
AL031722.1	CD8A	-0.128169	0.0132388
LINC01831	CD8A	0.0193101	0.710099
LINC01488	CD8A	0.121852	0.0185609
LINC01702	CD8A	-0.130554	0.0116104
AL035661.1	CD8A	0.0775032	0.13516
LINC01018	CD8A	-0.14627	0.00464474
AC025062.3	CD8A	-0.0620693	0.231741
AP001065.3	CD8A	-0.161061	0.00180512
AC116025.1	CD8A	-0.134975	0.00905429
LINC02362	CD8A	-0.032737	0.528497
AGAP1-IT1	CD8A	0.0879821	0.0897336
LINC00853	CD8A	-0.149963	0.00369636
AC018755.4	CD8A	0.399172	1.06e-15
AC009093.5	CD8A	-0.120553	0.0198621
AC018467.1	CD8A	-0.0340835	0.511667
MAFG-DT	CD8A	0.0995611	0.0547108
HNF4A-AS1	CD8A	-0.09745	0.0600765
LINC01348	CD8A	-0.044303	0.393559
AC015922.2	CD8A	0.272889	8.57e-08
AC004832.5	CD8A	-0.256904	4.91e-07
LINC02766	CD8A	0.0125963	0.808417
AC026803.3	CD8A	-0.225358	1.11e-05
AL365181.3	CD8A	-0.0353919	0.495586
U91319.1	CD8A	-0.0339137	0.513775
AL354707.1	CD8A	-0.0319078	0.538998
AL354872.1	CD8A	-0.234026	4.92e-06
AL353807.5	CD8A	0.134732	0.00918031
AL592494.1	CD8A	-0.0116366	0.822763
LINC00261	CD8A	-0.0978272	0.0590869
AL590666.2	CD8A	-0.0470732	0.364625
SNHG25	CD8A	-0.0267532	0.606519
AC105105.2	CD8A	-0.101581	0.0499553
LINC01146	CD8A	0.149544	0.00379437
LINC02835	CD8A	0.0217353	0.675641
ST8SIA6-AS1	CD8A	0.0327074	0.528869
AP006621.2	CD8A	-0.0940267	0.0696959
AL080248.1	CD8A	-0.127125	0.0140134
POU6F2-AS1	CD8A	0.0940447	0.0696421
AC011445.1	CD8A	-0.0358236	0.49034
AL391095.2	CD8A	0.0857068	0.0983799
LINC01370	CD8A	0.119812	0.020639
AC091729.2	CD8A	0.0890235	0.0859847
AP001781.1	CD8A	-0.00791537	0.878903
AC092535.5	CD8A	0.096336	0.0630785
H19	CD8A	0.196647	0.00013209
HS1BP3-IT1	CD8A	-0.0969529	0.061401
AL096854.1	CD8A	0.102769	0.0473246
AC004862.1	CD8A	-0.18596	0.00030505
AP000851.2	CD8A	0.016568	0.74978
AC115619.1	CD8A	-0.091811	0.076568
KLHL6-AS1	CD8A	0.0445874	0.390527
AC011591.1	CD8A	-0.15956	0.00199414
C2CD4D-AS1	CD8A	-0.0239106	0.645296
AC093001.2	CD8A	-0.0987167	0.0568072
LINC02499	CD8A	-0.0521109	0.315508
LINC00659	CD8A	-0.0714556	0.168461
HAGLR	CD8A	0.216409	2.49e-05
AC012065.2	CD8A	-0.127594	0.0136605
LINC01419	CD8A	0.0946196	0.067945
LINC02365	CD8A	0.0986002	0.0571016
AC092275.1	CD8A	-0.0464961	0.370542
AC027117.2	CD8A	0.109894	0.0338611
AL136372.2	CD8A	0.239722	2.83e-06
AP006222.2	CD8A	0.057244	0.270132
TPRG1-AS1	CD8A	-0.197451	0.000123808
AL162413.1	CD8A	0.1307	0.0115166
AL590550.1	CD8A	0.188019	0.000260537
LINC01554	CD8A	-0.137598	0.00778602
LINC02535	CD8A	0.0913249	0.0781471
AC007423.1	CD8A	-0.00842121	0.871229
AC099509.1	CD8A	0.121458	0.0189478
FAM83A-AS1	CD8A	-0.0120138	0.817117
AP001783.1	CD8A	-0.163045	0.00158033
AC079466.1	CD8A	0.25993	3.56e-07
AC008760.2	CD8A	0.150228	0.00363544
LINC01485	CD8A	-0.258595	4.11e-07
AC084375.1	CD8A	-0.0586136	0.258818
AC107396.1	CD8B	0.0284205	0.58427
AC016682.1	CD8B	-0.125082	0.0156437
AC138356.1	CD8B	-0.159537	0.00199723
AC008556.1	CD8B	0.22727	9.31e-06
LINC01818	CD8B	-0.213496	3.22e-05
LINC01093	CD8B	-0.0404345	0.436205
AC004160.1	CD8B	-0.00979684	0.850424
PCDH9-AS2	CD8B	0.0995525	0.0547317
AL360013.3	CD8B	-0.0600137	0.247595
AC010280.1	CD8B	-0.0712249	0.169843
LINC02027	CD8B	0.208084	5.13e-05
AC010280.2	CD8B	-0.032392	0.532853
LINC01612	CD8B	0.156689	0.00240711
AL359715.3	CD8B	-0.115323	0.0259328
AC092384.2	CD8B	-0.0523878	0.312939
AC099508.2	CD8B	-0.113958	0.0277581
AC090227.3	CD8B	0.019997	0.700275
AC004160.2	CD8B	-0.0794044	0.125813
AC026369.3	CD8B	0.479443	7.77e-23
AC007535.1	CD8B	-0.028028	0.589474
AC010547.2	CD8B	0.191952	0.00019185
HAO2-IT1	CD8B	-0.0243265	0.639559
AL161740.1	CD8B	-0.13195	0.0107417
AC010872.2	CD8B	-0.0948503	0.0672734
LINC01863	CD8B	-0.129178	0.0125272
AC004540.2	CD8B	0.0153412	0.767756
LY6E-DT	CD8B	0.0767257	0.139133
AC034139.1	CD8B	-0.0752913	0.146697
LINC02428	CD8B	0.00351811	0.94601
AL021328.1	CD8B	-0.0511114	0.324892
AC104809.1	CD8B	-0.100892	0.0515365
HHIP-AS1	CD8B	0.335459	2.92e-11
AC012409.1	CD8B	-0.02329	0.653896
TMEM220-AS1	CD8B	-0.128959	0.0126785
AL161668.4	CD8B	-0.23046	6.9e-06
AC009159.3	CD8B	-0.0869233	0.0936779
AC087392.1	CD8B	0.146222	0.00465816
AC106822.1	CD8B	-0.0401405	0.439551
MAGI2-AS3	CD8B	0.0144009	0.78162
AC007221.1	CD8B	0.0686026	0.186152
AC007319.1	CD8B	0.0257629	0.619911
AC010719.1	CD8B	-0.0152753	0.768726
LINC00885	CD8B	0.00713159	0.890815
AC100810.1	CD8B	0.0204641	0.693624
LINC01767	CD8B	-0.000601449	0.990763
U91324.1	CD8B	-0.00413688	0.936533
AC007344.1	CD8B	-0.145537	0.00485703
AC020978.4	CD8B	-0.142977	0.00566952
FGF14-AS2	CD8B	0.0465803	0.369675
FAM99B	CD8B	0.00691923	0.894047
AC079061.1	CD8B	-0.19062	0.000212954
AP006285.1	CD8B	0.0151082	0.771186
AC103740.1	CD8B	-0.0594705	0.251908
AC008780.1	CD8B	-0.058062	0.263335
AC112206.2	CD8B	-0.114298	0.0272941
AL161645.2	CD8B	-0.0636755	0.219862
FAM99A	CD8B	0.0287882	0.579414
SNHG1	CD8B	0.165174	0.00136783
AC026461.2	CD8B	-0.100281	0.0529755
LINC00844	CD8B	-0.172255	0.000835871
LINC02754	CD8B	-0.175972	0.000640516
AP006216.2	CD8B	-0.176172	0.000631319
AC119424.1	CD8B	-0.150665	0.00353717
AC129507.2	CD8B	-0.0102547	0.843521
AL139385.1	CD8B	-0.138915	0.00721123
LINC02037	CD8B	-0.195993	0.000139211
AC008549.1	CD8B	-0.197983	0.000118591
GAS5	CD8B	0.0977098	0.0593934
AL606489.1	CD8B	-0.0384709	0.458829
AC036176.1	CD8B	-0.135608	0.00873226
AL031722.1	CD8B	-0.13601	0.00853338
LINC01831	CD8B	0.0209058	0.687355
LINC01488	CD8B	0.0668042	0.197986
LINC01702	CD8B	-0.0931659	0.0723032
AL035661.1	CD8B	0.0237793	0.647113
LINC01018	CD8B	-0.207306	5.48e-05
AC025062.3	CD8B	-0.0760679	0.142564
AP001065.3	CD8B	-0.179871	0.000481688
AC116025.1	CD8B	-0.0938407	0.0702525
LINC02362	CD8B	-0.0470641	0.364719
AGAP1-IT1	CD8B	0.0941217	0.0694127
LINC00853	CD8B	-0.105699	0.0413254
AC018755.4	CD8B	0.408038	2.13e-16
AC009093.5	CD8B	-0.138307	0.00747162
AC018467.1	CD8B	-0.0543242	0.295364
MAFG-DT	CD8B	0.159173	0.00204581
HNF4A-AS1	CD8B	-0.144622	0.00513467
LINC01348	CD8B	-0.0935437	0.0711494
AC015922.2	CD8B	0.142128	0.00596495
AC004832.5	CD8B	-0.268014	1.48e-07
LINC02766	CD8B	-0.0249191	0.631421
AC026803.3	CD8B	-0.210206	4.28e-05
AL365181.3	CD8B	-0.0247188	0.634167
U91319.1	CD8B	-0.0708645	0.172019
AL354707.1	CD8B	-0.0266533	0.607865
AL354872.1	CD8B	-0.210147	4.3e-05
AL353807.5	CD8B	0.0956168	0.0650815
AL592494.1	CD8B	-0.00145356	0.977679
LINC00261	CD8B	-0.174682	0.000702923
AL590666.2	CD8B	-0.0753688	0.146281
SNHG25	CD8B	0.075153	0.147443
AC105105.2	CD8B	-0.193594	0.000168542
LINC01146	CD8B	0.139858	0.00682314
LINC02835	CD8B	0.0416435	0.422601
ST8SIA6-AS1	CD8B	0.0855987	0.0988063
AP006621.2	CD8B	-0.152405	0.0031695
AL080248.1	CD8B	-0.134224	0.00944933
POU6F2-AS1	CD8B	0.110084	0.0335528
AC011445.1	CD8B	0.0640213	0.217362
AL391095.2	CD8B	0.0604193	0.244409
LINC01370	CD8B	0.109284	0.0348694
AC091729.2	CD8B	0.111342	0.031567
AP001781.1	CD8B	-0.124832	0.0158541
AC092535.5	CD8B	0.0489838	0.345463
H19	CD8B	0.172392	0.000827759
HS1BP3-IT1	CD8B	-0.0722393	0.163829
AL096854.1	CD8B	0.113346	0.0286122
AC004862.1	CD8B	-0.202978	7.87e-05
AP000851.2	CD8B	0.0414313	0.42497
AC115619.1	CD8B	-0.078536	0.130018
KLHL6-AS1	CD8B	-0.00614982	0.90577
AC011591.1	CD8B	-0.151584	0.00333837
C2CD4D-AS1	CD8B	-0.134398	0.00935636
AC093001.2	CD8B	-0.0621161	0.231388
LINC02499	CD8B	-0.145325	0.00492019
LINC00659	CD8B	-0.104757	0.04318
HAGLR	CD8B	0.207681	5.31e-05
AC012065.2	CD8B	-0.0572619	0.269982
LINC01419	CD8B	0.138144	0.00754316
LINC02365	CD8B	0.0398871	0.442447
AC092275.1	CD8B	-0.0671544	0.195639
AC027117.2	CD8B	0.0380216	0.464096
AL136372.2	CD8B	0.186485	0.000293066
AP006222.2	CD8B	0.0975582	0.0597913
TPRG1-AS1	CD8B	-0.22521	1.13e-05
AL162413.1	CD8B	0.181651	0.0004221
AL590550.1	CD8B	0.252749	7.59e-07
LINC01554	CD8B	-0.142729	0.00575457
LINC02535	CD8B	0.0858915	0.0976542
AC007423.1	CD8B	-0.00200312	0.969244
AC099509.1	CD8B	0.148923	0.00394397
FAM83A-AS1	CD8B	-0.0204137	0.694341
AP001783.1	CD8B	-0.167306	0.00118169
AC079466.1	CD8B	0.259096	3.89e-07
AC008760.2	CD8B	0.125667	0.0151609
LINC01485	CD8B	-0.243951	1.86e-06
AC084375.1	CD8B	-0.0442973	0.39362
AC107396.1	CD74	-0.00944684	0.855708
AC016682.1	CD74	-0.0619453	0.232676
AC138356.1	CD74	-0.0392974	0.449227
AC008556.1	CD74	0.288495	1.39e-08
LINC01818	CD74	-0.117844	0.0228314
LINC01093	CD74	-3.73e-05	0.999426
AC004160.1	CD74	-0.0329557	0.525744
PCDH9-AS2	CD74	0.0765112	0.140245
AL360013.3	CD74	0.071496	0.16822
AC010280.1	CD74	-0.0799223	0.123355
LINC02027	CD74	0.133712	0.00972776
AC010280.2	CD74	-0.0187758	0.717774
LINC01612	CD74	0.0706664	0.173224
AL359715.3	CD74	-0.170336	0.000957065
AC092384.2	CD74	0.0553493	0.286332
AC099508.2	CD74	-0.108547	0.0361223
AC090227.3	CD74	0.038934	0.453435
AC004160.2	CD74	-0.128265	0.0131702
AC026369.3	CD74	0.412643	9.08e-17
AC007535.1	CD74	-0.0908733	0.0796377
AC010547.2	CD74	0.234827	4.55e-06
HAO2-IT1	CD74	-0.0787594	0.128926
AL161740.1	CD74	-0.0591359	0.254592
AC010872.2	CD74	-0.157271	0.00231758
LINC01863	CD74	-0.0178672	0.73089
AC004540.2	CD74	0.159524	0.00199898
LY6E-DT	CD74	0.226713	9.8e-06
AC034139.1	CD74	-0.0524963	0.311937
LINC02428	CD74	-0.0712299	0.169813
AL021328.1	CD74	0.118783	0.0217617
AC104809.1	CD74	-0.103423	0.0459256
HHIP-AS1	CD74	0.268993	1.33e-07
AC012409.1	CD74	-0.124493	0.0161437
TMEM220-AS1	CD74	-0.233983	4.94e-06
AL161668.4	CD74	-0.242115	2.24e-06
AC009159.3	CD74	-0.025421	0.624565
AC087392.1	CD74	0.0711105	0.170532
AC106822.1	CD74	-0.0835011	0.107382
MAGI2-AS3	CD74	0.0875964	0.0911547
AC007221.1	CD74	0.123081	0.0173995
AC007319.1	CD74	0.0117512	0.821047
AC010719.1	CD74	-0.0992413	0.0554971
LINC00885	CD74	0.0374506	0.470838
AC100810.1	CD74	0.0141798	0.78489
LINC01767	CD74	-0.188588	0.000249346
U91324.1	CD74	-0.0212309	0.682755
AC007344.1	CD74	-0.0753366	0.146454
AC020978.4	CD74	-0.173325	0.000774637
FGF14-AS2	CD74	0.0732109	0.158219
FAM99B	CD74	-0.161621	0.00173879
AC079061.1	CD74	-0.0890189	0.086001
AP006285.1	CD74	-0.121239	0.0191652
AC103740.1	CD74	0.0166508	0.748572
AC008780.1	CD74	-0.0310256	0.550283
AC112206.2	CD74	-0.0289668	0.577062
AL161645.2	CD74	0.00909271	0.861061
FAM99A	CD74	-0.117221	0.0235658
SNHG1	CD74	0.0888502	0.0865999
AC026461.2	CD74	-0.00342328	0.947463
LINC00844	CD74	-0.0991678	0.0556792
LINC02754	CD74	-0.152376	0.00317522
AP006216.2	CD74	-0.11116	0.0318483
AC119424.1	CD74	-0.214775	2.88e-05
AC129507.2	CD74	-0.107615	0.0377604
AL139385.1	CD74	-0.0648644	0.211354
LINC02037	CD74	-0.124523	0.0161177
AC008549.1	CD74	-0.10201	0.0489925
GAS5	CD74	0.0336034	0.517636
AL606489.1	CD74	0.0113647	0.826838
AC036176.1	CD74	-0.102086	0.0488219
AL031722.1	CD74	-0.0866184	0.0948394
LINC01831	CD74	-0.132044	0.0106857
LINC01488	CD74	0.0239786	0.644357
LINC01702	CD74	0.0308302	0.552797
AL035661.1	CD74	0.0419022	0.419722
LINC01018	CD74	-0.102546	0.0478096
AC025062.3	CD74	0.0468323	0.367088
AP001065.3	CD74	-0.212381	3.55e-05
AC116025.1	CD74	-0.165667	0.00132254
LINC02362	CD74	-0.0681253	0.189241
AGAP1-IT1	CD74	0.112607	0.029673
LINC00853	CD74	0.0371023	0.474977
AC018755.4	CD74	0.438989	5.29e-19
AC009093.5	CD74	-0.0558582	0.281918
AC018467.1	CD74	-0.0259686	0.617118
MAFG-DT	CD74	0.212875	3.4e-05
HNF4A-AS1	CD74	-0.104653	0.0433889
LINC01348	CD74	-0.114275	0.0273251
AC015922.2	CD74	0.199478	0.000105026
AC004832.5	CD74	-0.129713	0.0121637
LINC02766	CD74	-0.0630455	0.224468
AC026803.3	CD74	-0.251668	8.49e-07
AL365181.3	CD74	0.124761	0.0159147
U91319.1	CD74	0.0936933	0.0706965
AL354707.1	CD74	-0.0471567	0.363774
AL354872.1	CD74	-0.19442	0.000157849
AL353807.5	CD74	0.27507	6.7e-08
AL592494.1	CD74	-0.0597206	0.249916
LINC00261	CD74	-0.220029	1.8e-05
AL590666.2	CD74	0.090127	0.0821511
SNHG25	CD74	-0.103847	0.0450364
AC105105.2	CD74	-0.128238	0.0131892
LINC01146	CD74	-0.0324431	0.532207
LINC02835	CD74	-0.0198255	0.702724
ST8SIA6-AS1	CD74	0.0198358	0.702577
AP006621.2	CD74	-0.180016	0.000476557
AL080248.1	CD74	-0.207112	5.57e-05
POU6F2-AS1	CD74	0.0518883	0.317582
AC011445.1	CD74	-0.0419623	0.419055
AL391095.2	CD74	0.241389	2.4e-06
LINC01370	CD74	0.0896859	0.0836667
AC091729.2	CD74	-0.000437713	0.993278
AP001781.1	CD74	-0.051722	0.319137
AC092535.5	CD74	0.0805138	0.120595
H19	CD74	-0.0451273	0.384808
HS1BP3-IT1	CD74	-0.0958351	0.064468
AL096854.1	CD74	0.0752185	0.147089
AC004862.1	CD74	-0.145813	0.00477613
AP000851.2	CD74	0.121259	0.0191448
AC115619.1	CD74	-0.116141	0.0248885
KLHL6-AS1	CD74	0.0314665	0.544628
AC011591.1	CD74	0.0323357	0.533565
C2CD4D-AS1	CD74	-0.0403146	0.437568
AC093001.2	CD74	-0.0129052	0.803814
LINC02499	CD74	-0.168832	0.00106309
LINC00659	CD74	0.0528657	0.30854
HAGLR	CD74	0.119763	0.0206909
AC012065.2	CD74	-0.170845	0.000923391
LINC01419	CD74	0.106	0.0407473
LINC02365	CD74	0.0612598	0.237896
AC092275.1	CD74	-0.134695	0.00919964
AC027117.2	CD74	0.0969879	0.0613072
AL136372.2	CD74	0.131993	0.0107157
AP006222.2	CD74	0.193951	0.000163846
TPRG1-AS1	CD74	-0.0333659	0.520601
AL162413.1	CD74	0.0754084	0.146068
AL590550.1	CD74	0.147588	0.00428363
LINC01554	CD74	-0.0659911	0.203512
LINC02535	CD74	0.0372518	0.473198
AC007423.1	CD74	-0.00680953	0.895717
AC099509.1	CD74	0.21907	1.97e-05
FAM83A-AS1	CD74	0.20419	7.12e-05
AP001783.1	CD74	-0.155341	0.00262668
AC079466.1	CD74	0.312241	7.05e-10
AC008760.2	CD74	0.150226	0.00363597
LINC01485	CD74	-0.173491	0.000765535
AC084375.1	CD74	0.00788027	0.879436
AC107396.1	CREB1	-0.120954	0.0194516
AC016682.1	CREB1	-0.101877	0.0492889
AC138356.1	CREB1	-0.174154	0.000730058
AC008556.1	CREB1	0.196393	0.000134815
LINC01818	CREB1	-0.20841	4.99e-05
LINC01093	CREB1	-0.236404	3.91e-06
AC004160.1	CREB1	-0.0137674	0.791
PCDH9-AS2	CREB1	-0.0529159	0.308079
AL360013.3	CREB1	-0.211986	3.67e-05
AC010280.1	CREB1	-0.091878	0.0763524
LINC02027	CREB1	-0.00877426	0.86588
AC010280.2	CREB1	-0.124176	0.016418
LINC01612	CREB1	0.237244	3.61e-06
AL359715.3	CREB1	0.051965	0.316866
AC092384.2	CREB1	-0.0246064	0.63571
AC099508.2	CREB1	-0.0791353	0.127105
AC090227.3	CREB1	-0.126211	0.0147233
AC004160.2	CREB1	-0.18284	0.000386203
AC026369.3	CREB1	0.102137	0.0487092
AC007535.1	CREB1	-0.135394	0.00883998
AC010547.2	CREB1	0.311167	8.12e-10
HAO2-IT1	CREB1	-0.173277	0.000777288
AL161740.1	CREB1	0.00617536	0.905381
AC010872.2	CREB1	-0.217371	2.29e-05
LINC01863	CREB1	-0.192867	0.000178524
AC004540.2	CREB1	0.3496	3.66e-12
LY6E-DT	CREB1	0.0508408	0.327463
AC034139.1	CREB1	0.263272	2.48e-07
LINC02428	CREB1	-0.140755	0.00647173
AL021328.1	CREB1	-0.0421517	0.416957
AC104809.1	CREB1	-0.00194379	0.970154
HHIP-AS1	CREB1	0.243086	2.03e-06
AC012409.1	CREB1	-0.112669	0.0295825
TMEM220-AS1	CREB1	-0.0342259	0.509904
AL161668.4	CREB1	-0.14483	0.00507017
AC009159.3	CREB1	-0.11243	0.0299329
AC087392.1	CREB1	-0.00550405	0.915626
AC106822.1	CREB1	-0.184348	0.000344757
MAGI2-AS3	CREB1	0.177898	0.000556827
AC007221.1	CREB1	0.0563373	0.277805
AC007319.1	CREB1	0.240437	2.64e-06
AC010719.1	CREB1	0.0884746	0.0879446
LINC00885	CREB1	0.084042	0.105116
AC100810.1	CREB1	0.145191	0.00496035
LINC01767	CREB1	-0.149023	0.00391937
U91324.1	CREB1	-0.137021	0.00805056
AC007344.1	CREB1	-0.236329	3.94e-06
AC020978.4	CREB1	0.0776802	0.134268
FGF14-AS2	CREB1	0.0236248	0.649251
FAM99B	CREB1	0.077018	0.137629
AC079061.1	CREB1	-0.148516	0.00404481
AP006285.1	CREB1	0.0992611	0.0554482
AC103740.1	CREB1	-0.0188457	0.716768
AC008780.1	CREB1	-0.0247755	0.633389
AC112206.2	CREB1	-0.235759	4.16e-06
AL161645.2	CREB1	-0.182317	0.000401614
FAM99A	CREB1	-0.0536955	0.300997
SNHG1	CREB1	0.553801	2.3e-31
AC026461.2	CREB1	-0.198592	0.000112877
LINC00844	CREB1	-0.236796	3.77e-06
LINC02754	CREB1	-0.220986	1.65e-05
AP006216.2	CREB1	-0.287678	1.54e-08
AC119424.1	CREB1	-0.110272	0.0332503
AC129507.2	CREB1	-0.124802	0.0158796
AL139385.1	CREB1	-0.109047	0.0352693
LINC02037	CREB1	-0.168342	0.00109991
AC008549.1	CREB1	-0.199403	0.000105672
GAS5	CREB1	0.225698	1.08e-05
AL606489.1	CREB1	0.57958	7.49e-35
AC036176.1	CREB1	-0.216114	2.56e-05
AL031722.1	CREB1	-0.130173	0.0118585
LINC01831	CREB1	-0.142182	0.00594565
LINC01488	CREB1	-0.0546696	0.2923
LINC01702	CREB1	-0.477676	1.17e-22
AL035661.1	CREB1	-0.0143894	0.78179
LINC01018	CREB1	-0.159868	0.00195394
AC025062.3	CREB1	-0.0876255	0.0910468
AP001065.3	CREB1	-0.26611	1.82e-07
AC116025.1	CREB1	-0.134824	0.00913215
LINC02362	CREB1	-0.142379	0.00587623
AGAP1-IT1	CREB1	0.0255855	0.622323
LINC00853	CREB1	-0.13627	0.0084066
AC018755.4	CREB1	0.064734	0.212275
AC009093.5	CREB1	-0.274324	7.29e-08
AC018467.1	CREB1	-0.19626	0.000136261
MAFG-DT	CREB1	0.257587	4.57e-07
HNF4A-AS1	CREB1	-0.10195	0.049125
[truncated: 251,283+ more rows]

## Sheet: Table-S8
Table S8 The differential analysis of ICD-related lncRNAs
icdrlncRNA	logFC	P.Value
AC010547.2	-2.69702	1.31355e-36
SNHG1	1.18527	1.25803e-21
AC016682.1	-2.32714	4.98696e-65
AL606489.1	1.0722	1.34412e-18
AC138356.1	-1.51354	3.27203e-57
LINC01702	-2.31048	3.07527e-16
AC008556.1	-1.22567	5.14951e-57
LINC01818	-1.73184	5.78783e-56
LINC01093	-4.04	6.62588e-55
AC004160.1	-1.11021	1.5407e-54
AC004540.2	-1.07923	2.11663e-34
AC034139.1	-1.34074	5.88739e-33
AC010280.2	-2.59607	1.10991e-44
MAGI2-AS3	-1.48397	2.4326e-28
LINC01831	-2.0231	1.40371e-17
AL359715.3	-1.34396	3.71184e-42
AC099508.2	-2.14878	1.35166e-41
AC007319.1	-1.35828	5.29595e-28
AC004160.2	-1.12296	1.73088e-38
AC026369.3	-1.13836	4.37015e-38
AL161740.1	-1.31171	1.04597e-35
TMEM220-AS1	-1.25915	5.00281e-30
AC010872.2	-2.33668	1.11395e-34
AL161668.4	-2.25047	1.1454e-29
LINC02754	-1.80698	8.97991e-21
AP001065.3	-1.55777	1.01114e-15
LINC02428	-2.20321	1.71624e-32
HHIP-AS1	-1.04528	2.98697e-30
LINC01767	-1.92516	2.28813e-26
AP006216.2	-1.76193	9.08189e-21
LINC01018	-2.55868	6.15344e-16
AC007344.1	-1.6436	2.56714e-25
LINC02362	-1.49525	1.28154e-15
AC020978.4	-2.09574	3.65174e-25
AC079061.1	-1.24552	2.70256e-24
AC008780.1	-1.83097	1.14223e-22
AC112206.2	-1.6969	1.74466e-22
AL161645.2	-1.4511	1.76375e-22
LINC00844	-2.05524	4.66279e-21
AC119424.1	-1.40872	9.36848e-21
LINC02037	-1.59429	3.7455e-19
AC008549.1	-2.59601	7.55226e-19
GAS5	1.4062	7.92684e-19
AL031722.1	-1.11451	5.82741e-18
AC018755.4	-1.02124	3.79704e-15
AC009093.5	-1.34522	3.80667e-15
MAFG-DT	1.10407	9.74057e-15
HNF4A-AS1	-1.92323	1.23312e-14
LINC01348	-1.90507	1.57968e-14
AC015922.2	-1.01324	1.90618e-14
AC004832.5	-1.09199	4.49157e-14
AC026803.3	-1.58867	1.61827e-13
AL354872.1	-1.7425	3.22714e-13
AL353807.5	1.0884	4.36891e-13
LINC00261	-1.36139	6.24471e-13
AL590666.2	1.38872	8.61975e-13
SNHG25	1.12438	9.42836e-13
AC105105.2	-1.22208	1.28268e-12
AP006621.2	1.06149	9.679e-12
AC011445.1	1.11242	1.82528e-11
AP001781.1	-1.00896	4.97922e-11
AC092535.5	1.28459	9.13415e-11
H19	-2.3099	1.04738e-10
AC115619.1	-1.38405	1.62671e-09
AC011591.1	-1.27993	2.76967e-09
C2CD4D-AS1	1.02625	3.36339e-09
AC093001.2	-1.32248	7.15562e-09
LINC02499	-1.34048	8.15552e-09
HAGLR	1.13388	2.97578e-08
LINC01419	1.90519	4.64462e-08
AP006222.2	1.15276	1.59627e-07
TPRG1-AS1	-1.14738	2.37627e-07
AL590550.1	1.28379	5.10432e-07
LINC01554	-2.05907	6.35591e-07
LINC02535	-1.07825	1.01929e-06
AC099509.1	-1.00602	9.54859e-06
FAM83A-AS1	-1.25872	1.93565e-05
AP001783.1	-1.51082	2.07138e-05
AC079466.1	1.18708	3.6014e-05
LINC01485	-1.1143	0.000125238
AC084375.1	-1.02228	0.000323819

## Sheet: Table-S9
Table S9 The differential analysis of immune-related lncRNAs
irlncRNA	logFC	P.Value
AC016682.1	-2.32714	4.98696e-65
AC138356.1	-1.51354	3.27203e-57
LINC01818	-1.73184	5.78783e-56
LINC01093	-4.04	6.62588e-55
AC004160.1	-1.11021	1.5407e-54
AL360013.3	-3.94801	2.87581e-46
AL359715.3	-1.34396	3.71184e-42
AC099508.2	-2.14878	1.35166e-41
AC004160.2	-1.12296	1.73088e-38
AC007535.1	-2.32043	4.10836e-37
HAO2-IT1	-1.50106	3.83832e-36
AL161740.1	-1.31171	1.04597e-35
AC010280.2	-2.59607	1.10991e-44
AC010872.2	-2.33668	1.11395e-34
LINC01863	-1.10677	1.93175e-34
LINC02428	-2.20321	1.71624e-32
AC012409.1	-1.61172	2.99526e-30
TMEM220-AS1	-1.25915	5.00281e-30
AL161668.4	-2.25047	1.1454e-29
AC009159.3	-1.28124	1.22397e-29
AC026369.3	-1.13836	4.37015e-38
AC106822.1	-1.201	1.37533e-28
U91324.1	-1.38615	2.70649e-26
AC010547.2	-2.69702	1.31355e-36
AC007344.1	-1.6436	2.56714e-25
AC020978.4	-2.09574	3.65174e-25
AC079061.1	-1.24552	2.70256e-24
AC103740.1	-1.06177	1.41033e-23
AC008780.1	-1.83097	1.14223e-22
AC004540.2	-1.07923	2.11663e-34
AC112206.2	-1.6969	1.74466e-22
SNHG1	1.18527	1.25803e-21
LINC00844	-2.05524	4.66279e-21
LINC02754	-1.80698	8.97991e-21
AP006216.2	-1.76193	9.08189e-21
AC119424.1	-1.40872	9.36848e-21
HHIP-AS1	-1.04528	2.98697e-30
AL139385.1	-1.12661	5.90275e-20
LINC02037	-1.59429	3.7455e-19
AC008549.1	-2.59601	7.55226e-19
GAS5	1.4062	7.92684e-19
AC036176.1	-1.15923	2.1485e-18
AL031722.1	-1.11451	5.82741e-18
LINC01702	-2.31048	3.07527e-16
LINC01018	-2.55868	6.15344e-16
AP001065.3	-1.55777	1.01114e-15
AC116025.1	-1.16039	1.01154e-15
LINC02362	-1.49525	1.28154e-15
LINC00885	-1.37416	4.20944e-27
AC009093.5	-1.34522	3.80667e-15
AC018467.1	-1.19154	7.30623e-15
LINC01767	-1.92516	2.28813e-26
HNF4A-AS1	-1.92323	1.23312e-14
AC004832.5	-1.09199	4.49157e-14
AC026803.3	-1.58867	1.61827e-13
AL354872.1	-1.7425	3.22714e-13
LINC00261	-1.36139	6.24471e-13
AC092535.5	1.28459	9.13415e-11
AC004862.1	-1.21064	6.177e-10
AC011591.1	-1.27993	2.76967e-09
HAGLR	1.13388	2.97578e-08
TPRG1-AS1	-1.14738	2.37627e-07
LINC01554	-2.05907	6.35591e-07
AP001783.1	-1.51082	2.07138e-05
LINC01485	-1.1143	0.000125238
AC018755.4	-1.02124	3.79704e-15
AC015922.2	-1.01324	1.90618e-14
AL353807.5	1.0884	4.36891e-13
SNHG25	1.12438	9.42836e-13
AL606489.1	1.0722	1.34412e-18
C2CD4D-AS1	1.02625	3.36339e-09
AC079466.1	1.18708	3.6014e-05
AL590666.2	1.38872	8.61975e-13
AC012065.2	-1.31685	3.8312e-08
LINC02766	-1.04962	9.42517e-14
AP006621.2	1.06149	9.679e-12
AC115619.1	-1.38405	1.62671e-09
AC093001.2	-1.32248	7.15562e-09
FAM83A-AS1	-1.25872	1.93565e-05
AC100810.1	-1.21663	7.66777e-27
AC007221.1	-1.22473	4.76491e-28
AC007319.1	-1.35828	5.29595e-28
AL136372.2	1.63153	1.40941e-07
AC008556.1	-1.22567	5.14951e-57
AL365181.3	1.87856	1.91607e-13
HS1BP3-IT1	-1.37861	4.00202e-10
H19	-2.3099	1.04738e-10
AC034139.1	-1.34074	5.88739e-33
MAFG-DT	1.10407	9.74057e-15
AC090227.3	-1.17656	3.3611e-40
FAM99A	-3.19966	3.44217e-22
LINC02365	1.41372	4.68217e-08
AL391095.2	-1.63996	2.55796e-11
AC027117.2	-1.43916	6.69295e-08
AC105105.2	-1.22208	1.28268e-12
AC011445.1	1.11242	1.82528e-11
AC010719.1	1.49728	3.87306e-27
LINC00853	1.22243	1.9096e-15
AP001781.1	-1.00896	4.97922e-11
LINC02499	-1.34048	8.15552e-09
LINC02835	1.05057	7.18222e-12
AC107396.1	-1.42466	1.34377e-90
FAM99B	-2.33023	2.45181e-24
LINC01348	-1.90507	1.57968e-14
LINC01612	-1.61729	4.609e-43
MAGI2-AS3	-1.48397	2.4326e-28
AGAP1-IT1	-1.38054	1.63082e-15
AC087392.1	-2.14425	8.11552e-29
ST8SIA6-AS1	1.48733	9.28083e-12
LINC01419	1.90519	4.64462e-08
AL162413.1	1.49605	3.25271e-07
AL590550.1	1.28379	5.10432e-07
LINC01488	-1.29827	8.13914e-17
AL035661.1	-2.02862	4.22481e-16
LINC01370	-1.53904	3.20338e-11
AC008760.2	-1.14198	5.27146e-05
AL161645.2	-1.4511	1.76375e-22
AC084375.1	-1.02228	0.000323819
AC104809.1	-2.51661	2.09878e-30
AL080248.1	-1.28133	1.02555e-11
AC099509.1	-1.00602	9.54859e-06
AC092384.2	-1.30578	1.13354e-41
LY6E-DT	-1.0014	5.01348e-34
AP006222.2	1.15276	1.59627e-07
AP006285.1	-1.25153	5.59818e-24
LINC01831	-2.0231	1.40371e-17
AL592494.1	-1.17103	4.9341e-13
LINC01146	-1.22679	4.88819e-12
KLHL6-AS1	-1.05475	2.26972e-09
AL021328.1	-1.89661	4.75943e-32
AP000851.2	-1.19245	9.88006e-10
U91319.1	-1.09528	1.93646e-13
LINC00659	-1.16308	8.51144e-09
AC010280.1	-1.29474	5.27175e-46
FGF14-AS2	-1.39461	1.49373e-24
AC025062.3	-1.23921	6.19479e-16
AC129507.2	-1.3271	1.02913e-20
POU6F2-AS1	-1.32018	1.09745e-11
LINC02027	-2.22662	2.6866e-45
AC007423.1	-1.33108	2.64979e-06
AC092275.1	-1.0993	6.08274e-08
LINC02535	-1.07825	1.01929e-06
AL354707.1	-1.08653	2.27766e-13

## Sheet: Table-S10
Table S10 The list of differentially expressed IICDLs
Gene
AC010547.2
AC016682.1
SNHG1
AC138356.1
AL606489.1
LINC01818
LINC01702
LINC01093
AC015922.2
AC004160.1
AC026803.3
AL354872.1
AL359715.3
AL353807.5
AC099508.2
AC092535.5
AC004160.2
C2CD4D-AS1
AC004540.2
AC034139.1
AL161740.1
AC010872.2
LINC02428
SNHG25
TMEM220-AS1
TPRG1-AS1
AL161668.4
AC007319.1
AC007344.1
AC020978.4
AC079061.1
AP006621.2
AC115619.1
AC008780.1
AC112206.2
LINC00844
LINC02754
AP006216.2
AC119424.1
LINC02037
AC093001.2
AC008549.1
LINC01485
GAS5
AL031722.1
AP001065.3
LINC01018
LINC00261
LINC02362
AC009093.5
AC079466.1
AC026369.3
HNF4A-AS1
AC004832.5
HHIP-AS1
AC018755.4
AC011591.1
HAGLR
LINC01554
AP001783.1
LINC01767
AL590666.2
AC008556.1
AC010280.2
FAM83A-AS1
H19
MAFG-DT
AC105105.2
AC011445.1
AP001781.1
LINC02499
LINC01348
MAGI2-AS3
LINC01419
AL590550.1
AL161645.2
AC084375.1
AC099509.1
AP006222.2
LINC01831
LINC02535

[truncated: 1 more sheets: Table-S11]
