# Supplementary material for: Molecular subtypes and a prognostic model for hepatocellular carcinoma based on immune- and immunogenic cell death-related lncRNAs
Source: Front Immunol. 2022 Nov 21;13:1043827. doi: 10.3389/fimmu.2022.1043827 (PMC9720162; doi:10.3389/fimmu.2022.1043827)
Supplement: Supplementary file 2 [file DataSheet_2.xlsx]

## Sheet: Table-S12
Table S12 Identifying clusters associated with the IICDL
ID	Cluster
TCGA-G3-A25X-01	C1
TCGA-DD-AADS-01	C2
TCGA-G3-AAV3-01	C2
TCGA-T1-A6J8-01	C2
TCGA-2Y-A9GU-01	C1
TCGA-2Y-A9HB-01	C2
TCGA-DD-A73E-01	C2
TCGA-UB-A7MB-01	C2
TCGA-DD-A73A-01	C2
TCGA-DD-AAEG-01	C2
TCGA-ED-A8O6-01	C1
TCGA-G3-AAV7-01	C1
TCGA-CC-A7IJ-01	C1
TCGA-2Y-A9H9-01	C2
TCGA-CC-5261-01	C1
TCGA-RC-A7SH-01	C1
TCGA-DD-A1EI-01	C2
TCGA-G3-A3CJ-01	C2
TCGA-GJ-A9DB-01	C2
TCGA-ED-A7PY-01	C1
TCGA-K7-A5RG-01	C2
TCGA-G3-A7M5-01	C2
TCGA-DD-AADN-01	C1
TCGA-CC-A8HS-01	C1
TCGA-WQ-AB4B-01	C2
TCGA-FV-A23B-01	C1
TCGA-FV-A3R3-01	C1
TCGA-G3-AAV0-01	C2
TCGA-5C-A9VG-01	C1
TCGA-BC-4072-01	C1
TCGA-DD-AAVV-01	C2
TCGA-DD-AADB-01	C1
TCGA-DD-AAVQ-01	C1
TCGA-CC-5258-01	C1
TCGA-EP-A3JL-01	C1
TCGA-DD-A73C-01	C2
TCGA-G3-AAV1-01	C2
TCGA-DD-AAEE-01	C2
TCGA-G3-A25T-01	C1
TCGA-LG-A9QC-01	C2
TCGA-ED-A82E-01	C1
TCGA-DD-AACF-01	C2
TCGA-QA-A7B7-01	C2
TCGA-DD-AAC9-01	C1
TCGA-DD-AAE6-01	C2
TCGA-DD-A3A2-01	C2
TCGA-DD-A39Y-01	C1
TCGA-BC-A112-01	C1
TCGA-ZP-A9CZ-01	C2
TCGA-CC-A3MB-01	C1
TCGA-DD-AAE1-01	C1
TCGA-EP-A3RK-01	C2
TCGA-G3-A3CG-01	C2
TCGA-DD-AA3A-01	C1
TCGA-BC-4073-01	C1
TCGA-DD-AACK-01	C2
TCGA-XR-A8TE-01	C1
TCGA-G3-A25V-01	C2
TCGA-DD-A4NA-01	C1
TCGA-DD-AAD3-01	C2
TCGA-DD-A118-01	C1
TCGA-CC-A9FV-01	C1
TCGA-ED-A459-01	C2
TCGA-RC-A7SB-01	C2
TCGA-WQ-A9G7-01	C1
TCGA-DD-AAEA-01	C2
TCGA-G3-A7M7-01	C2
TCGA-BC-A10T-01	C2
TCGA-DD-AADP-01	C2
TCGA-DD-AACT-01	C1
TCGA-UB-A7MA-01	C1
TCGA-DD-A73D-01	C2
TCGA-DD-A4NB-01	C2
TCGA-2Y-A9GT-01	C2
TCGA-DD-AADL-01	C2
TCGA-DD-A1EG-01	C1
TCGA-DD-A4ND-01	C2
TCGA-2Y-A9H6-01	C1
TCGA-DD-AAW1-01	C2
TCGA-DD-A1EA-01	C2
TCGA-ED-A66Y-01	C1
TCGA-DD-AACH-01	C1
TCGA-XR-A8TC-01	C1
TCGA-DD-A3A4-01	C2
TCGA-DD-A11A-01	C2
TCGA-DD-AADF-01	C2
TCGA-ZP-A9D0-01	C1
TCGA-UB-AA0V-01	C2
TCGA-MR-A520-01	C2
TCGA-RC-A6M5-01	C2
TCGA-EP-A2KA-01	C1
TCGA-DD-AAE7-01	C2
TCGA-DD-AAE4-01	C2
TCGA-DD-A4NF-01	C2
TCGA-BW-A5NP-01	C1
TCGA-RC-A6M3-01	C1
TCGA-DD-AACP-01	C1
TCGA-DD-AAE0-01	C1
TCGA-BC-A8YO-01	C2
TCGA-DD-A3A9-01	C1
TCGA-CC-A7II-01	C1
TCGA-DD-AAD1-01	C1
TCGA-XR-A8TF-01	C1
TCGA-G3-A6UC-01	C2
TCGA-DD-A1ED-01	C2
TCGA-CC-5262-01	C1
TCGA-ZS-A9CF-01	C2
TCGA-FV-A3I1-01	C1
TCGA-DD-AAW0-01	C1
TCGA-DD-AAD8-01	C2
TCGA-ZP-A9D4-01	C2
TCGA-RC-A7SK-01	C2
TCGA-DD-AAC8-01	C1
TCGA-GJ-A3OU-01	C1
TCGA-KR-A7K8-01	C2
TCGA-CC-A1HT-01	C1
TCGA-BC-A69H-01	C1
TCGA-DD-AAVR-01	C1
TCGA-DD-AAE3-01	C2
TCGA-DD-A4NN-01	C1
TCGA-DD-AACC-01	C1
TCGA-DD-AADI-01	C1
TCGA-DD-AAEB-01	C2
TCGA-2Y-A9H1-01	C2
TCGA-DD-AACB-01	C1
TCGA-WX-AA46-01	C2
TCGA-DD-A1EJ-01	C1
TCGA-EP-A2KB-01	C1
TCGA-ED-A66X-01	C1
TCGA-DD-AACW-01	C1
TCGA-NI-A4U2-01	C2
TCGA-ED-A97K-01	C2
TCGA-G3-A3CK-01	C2
TCGA-DD-AADW-01	C1
TCGA-DD-AAVP-01	C2
TCGA-DD-A39W-01	C2
TCGA-DD-A4NR-01	C1
TCGA-DD-AACU-01	C2
TCGA-KR-A7K7-01	C1
TCGA-DD-AACQ-01	C2
TCGA-DD-A11B-01	C2
TCGA-DD-A4NS-01	C2
TCGA-DD-A1EH-01	C1
TCGA-DD-AAW3-01	C2
TCGA-DD-AADA-01	C1
TCGA-UB-A7MF-01	C1
TCGA-DD-A119-01	C1
TCGA-2Y-A9H8-01	C2
TCGA-K7-A6G5-01	C2
TCGA-WJ-A86L-01	C2
TCGA-ZS-A9CG-01	C2
TCGA-O8-A75V-01	C1
TCGA-ED-A7PZ-01	C1
TCGA-DD-A1EL-01	C1
TCGA-G3-A5SL-01	C2
TCGA-DD-A1EE-01	C2
TCGA-CC-5263-01	C1
TCGA-G3-A3CI-01	C2
TCGA-ED-A5KG-01	C1
TCGA-DD-AAVS-01	C1
TCGA-DD-A4NO-01	C2
TCGA-CC-A3MA-01	C1
TCGA-NI-A8LF-01	C2
TCGA-5C-A9VH-01	C2
TCGA-DD-A4NE-01	C2
TCGA-FV-A4ZQ-01	C2
TCGA-K7-A5RF-01	C2
TCGA-DD-A1EB-01	C2
TCGA-DD-AAVU-01	C1
TCGA-DD-AADU-01	C2
TCGA-2Y-A9H0-01	C2
TCGA-GJ-A6C0-01	C2
TCGA-ED-A4XI-01	C2
TCGA-G3-A7M8-01	C2
TCGA-CC-A3M9-01	C1
TCGA-FV-A2QR-01	C2
TCGA-MR-A8JO-01	C1
TCGA-DD-A3A6-01	C1
TCGA-G3-AAV4-01	C2
TCGA-DD-A11D-01	C2
TCGA-BD-A3EP-01	C2
TCGA-EP-A12J-01	C2
TCGA-4R-AA8I-01	C2
TCGA-CC-A7IF-01	C2
TCGA-KR-A7K0-01	C2
TCGA-CC-A5UE-01	C1
TCGA-HP-A5MZ-01	C2
TCGA-CC-A8HU-01	C1
TCGA-DD-AADO-01	C1
TCGA-DD-AAD5-01	C1
TCGA-LG-A6GG-01	C2
TCGA-G3-A5SI-01	C2
TCGA-RG-A7D4-01	C1
TCGA-BW-A5NQ-01	C1
TCGA-KR-A7K2-01	C2
TCGA-DD-AADM-01	C2
TCGA-XR-A8TG-01	C2
TCGA-DD-AACD-01	C2
TCGA-3K-AAZ8-01	C2
TCGA-DD-AAD0-01	C2
TCGA-DD-AADJ-01	C1
TCGA-ES-A2HS-01	C2
TCGA-HP-A5N0-01	C2
TCGA-2V-A95S-01	C1
TCGA-ED-A7XP-01	C1
TCGA-G3-A7M9-01	C1
TCGA-G3-A3CH-01	C2
TCGA-G3-A25S-01	C1
TCGA-2Y-A9GW-01	C2
TCGA-BC-A217-01	C2
TCGA-DD-AACX-01	C2
TCGA-CC-A5UD-01	C1
TCGA-EP-A26S-01	C2
TCGA-MI-A75E-01	C2
TCGA-DD-AACO-01	C2
TCGA-G3-A5SK-01	C2
TCGA-BC-A110-01	C2
TCGA-G3-A5SM-01	C2
TCGA-ED-A8O5-01	C1
TCGA-FV-A3R2-01	C2
TCGA-DD-A116-01	C2
TCGA-DD-A39X-01	C1
TCGA-2Y-A9H2-01	C2
TCGA-CC-A9FS-01	C2
TCGA-XR-A8TD-01	C2
TCGA-ZP-A9D2-01	C1
TCGA-DD-A4NK-01	C2
TCGA-FV-A4ZP-01	C1
TCGA-DD-AAE2-01	C2
TCGA-DD-A39Z-01	C1
TCGA-5R-AA1D-01	C2
TCGA-2Y-A9H7-01	C1
TCGA-CC-5264-01	C1
TCGA-UB-A7ME-01	C1
TCGA-UB-A7MD-01	C2
TCGA-RC-A6M6-01	C1
TCGA-DD-A3A8-01	C2
TCGA-ED-A7PX-01	C1
TCGA-DD-AACZ-01	C1
TCGA-DD-A39V-01	C1
TCGA-ZS-A9CE-01	C2
TCGA-5R-AA1C-01	C2
TCGA-G3-A25Z-01	C2
TCGA-5R-AAAM-01	C2
TCGA-ES-A2HT-01	C1
TCGA-DD-A3A7-01	C1
TCGA-BD-A2L6-01	C2
TCGA-DD-AAE9-01	C2
TCGA-CC-A7IH-01	C2
TCGA-DD-AACL-01	C1
TCGA-CC-5259-01	C1
TCGA-G3-A7M6-01	C1
TCGA-DD-AAD6-01	C1
TCGA-FV-A2QQ-01	C2
TCGA-2Y-A9GX-01	C2
TCGA-BD-A3ER-01	C2
TCGA-DD-AADC-01	C2
TCGA-BC-A10Z-01	C2
TCGA-5C-AAPD-01	C1
TCGA-DD-AAED-01	C1
TCGA-DD-AACI-01	C1
TCGA-G3-A25Y-01	C1
TCGA-ZP-A9CY-01	C2
TCGA-PD-A5DF-01	C2
TCGA-DD-A114-01	C1
TCGA-DD-AAVY-01	C2
TCGA-BC-A10S-01	C2
TCGA-CC-A123-01	C1
TCGA-MI-A75H-01	C2
TCGA-DD-AADG-01	C2
TCGA-BC-A10U-01	C2
TCGA-CC-A7IG-01	C1
TCGA-DD-A3A3-01	C1
TCGA-2Y-A9GZ-01	C2
TCGA-K7-AAU7-01	C1
TCGA-BW-A5NO-01	C2
TCGA-DD-AAVX-01	C2
TCGA-DD-A4NJ-01	C2
TCGA-DD-AACS-01	C2
TCGA-UB-AA0U-01	C2
TCGA-CC-A9FW-01	C1
TCGA-CC-A8HT-01	C1
TCGA-G3-AAUZ-01	C2
TCGA-G3-A25U-01	C2
TCGA-DD-AAEK-01	C2
TCGA-DD-AAEH-01	C2
TCGA-DD-A73F-01	C2
TCGA-2Y-A9HA-01	C2
TCGA-UB-A7MC-01	C2
TCGA-DD-AACG-01	C1
TCGA-2Y-A9GY-01	C1
TCGA-DD-A1EF-01	C1
TCGA-DD-AADQ-01	C2
TCGA-DD-AACA-01	C2
TCGA-DD-A1EK-01	C2
TCGA-DD-AAD2-01	C2
TCGA-DD-A11C-01	C2
TCGA-DD-AAEI-01	C2
TCGA-G3-AAV5-01	C2
TCGA-DD-AADK-01	C1
TCGA-2Y-A9H5-01	C1
TCGA-FV-A3I0-01	C1
TCGA-CC-A7IL-01	C2
TCGA-DD-A115-01	C2
TCGA-2Y-A9GS-01	C2
TCGA-ZP-A9CV-01	C2
TCGA-BC-A69I-01	C2
TCGA-ZP-A9D1-01	C2
TCGA-MI-A75C-01	C2
TCGA-DD-AADV-01	C2
TCGA-BC-A10Y-01	C2
TCGA-DD-AACV-01	C2
TCGA-DD-AADR-01	C2
TCGA-EP-A2KC-01	C2
TCGA-DD-AACJ-01	C2
TCGA-BC-A10R-01	C1
TCGA-LG-A9QD-01	C2
TCGA-WX-AA44-01	C1
TCGA-DD-A113-01	C1
TCGA-FV-A496-01	C2
TCGA-DD-A1EC-01	C1
TCGA-BC-A10Q-01	C1
TCGA-DD-AAVW-01	C1
TCGA-2Y-A9H3-01	C1
TCGA-DD-A4NH-01	C1
TCGA-CC-A7IE-01	C1
TCGA-DD-A4NQ-01	C2
TCGA-DD-A4NG-01	C2
TCGA-DD-AAW2-01	C2
TCGA-DD-A73B-01	C2
TCGA-DD-A4NI-01	C2
TCGA-MI-A75G-01	C2
TCGA-BC-A10X-01	C2
TCGA-CC-A3MC-01	C1
TCGA-2Y-A9GV-01	C2
TCGA-DD-A73G-01	C1
TCGA-CC-5260-01	C1
TCGA-CC-A7IK-01	C2
TCGA-DD-A4NL-01	C2
TCGA-DD-A3A1-01	C2
TCGA-G3-AAV2-01	C2
TCGA-BC-A216-01	C2
TCGA-DD-A4NV-01	C2
TCGA-ED-A627-01	C2
TCGA-RC-A7S9-01	C1
TCGA-DD-AADD-01	C1
TCGA-BC-A10W-01	C1
TCGA-BC-A3KG-01	C2
TCGA-DD-AACN-01	C1
TCGA-G3-AAV6-01	C1
TCGA-DD-AAVZ-01	C1
TCGA-CC-A9FU-01	C1
TCGA-DD-AACE-01	C2
TCGA-BC-A3KF-01	C2
TCGA-ZS-A9CD-01	C2
TCGA-DD-AADY-01	C2
TCGA-2Y-A9H4-01	C2
TCGA-WX-AA47-01	C2
TCGA-G3-A5SJ-01	C1
TCGA-YA-A8S7-01	C1
TCGA-FV-A495-01	C2
TCGA-DD-A4NP-01	C2
TCGA-MI-A75I-01	C2
TCGA-DD-A3A5-01	C2
TCGA-DD-AACY-01	C2
TCGA-CC-A5UC-01	C1
TCGA-CC-A8HV-01	C1
TCGA-BC-A5W4-01	C2
TCGA-RC-A7SF-01	C2
TCGA-RC-A6M4-01	C2
TCGA-ED-A7XO-01	C2

## Sheet: Table-S13
Table S13 The immune cell infiltration in the TCGA-HCC cohort based on the TIMER algorithm
ID	B cell	T cell CD4+	T cell CD8+	Neutrophil	Macrophage	Myeloid dendritic cell
TCGA-G3-A25X-01	0.150104	0.107097	0.264235	0.18698	0.0746261	0.675875
TCGA-2Y-A9GU-01	0.061073	0.134308	0.0949757	0.101049	0.0131313	0.354276
TCGA-ED-A8O6-01	0.0373794	0.196185	0.0589918	0.104577	0.025728	0.556215
TCGA-G3-AAV7-01	0.0860082	0.194787	0.135247	0.200753	0.205259	0.667758
TCGA-CC-A7IJ-01	0.346078	0.143818	0.762442	0.229062	0.52567	1.45002
TCGA-CC-5261-01	0.293658	0.362966	0.21385	0.175752	0.127489	0.777775
TCGA-RC-A7SH-01	0.0687926	0.14461	0.111136	0.101162	0	0.392601
TCGA-ED-A7PY-01	0.0653807	0.140469	0.0856317	0.0966545	0.00527053	0.387757
TCGA-DD-AADN-01	0.1369	0.0186979	0.418353	0.111329	0	0.547024
TCGA-CC-A8HS-01	0.0695437	0.188767	0.0929383	0.119479	0.0330437	0.422636
TCGA-FV-A23B-01	0.117388	0.130255	0.183842	0.107739	0.0145922	0.523785
TCGA-FV-A3R3-01	0.172227	0.121852	0.252186	0.12491	0.0946445	0.624314
TCGA-5C-A9VG-01	0.103801	0.146453	0.1143	0.0995443	0	0.522101
TCGA-BC-4072-01	0.15899	0.194169	0.286939	0.212385	0.0617253	0.808298
TCGA-DD-AADB-01	0.197753	0.171678	0.232059	0.121635	0.0346949	0.659114
TCGA-DD-AAVQ-01	0.279317	0.340135	0.228976	0.146584	0.0475515	0.702168
TCGA-CC-5258-01	0.082919	0.101899	0.201404	0.122158	0.00970601	0.657255
TCGA-EP-A3JL-01	0.107763	0.124389	0.192402	0.0997867	0.015325	0.571279
TCGA-G3-A25T-01	0.187214	0.218007	0.127596	0.106732	0.0715574	0.65854
TCGA-ED-A82E-01	0.424232	0.377461	0	0.149484	0.0460027	0.628012
TCGA-DD-AAC9-01	0.0835167	0.134654	0.13203	0.0939258	0.00488605	0.444325
TCGA-DD-A39Y-01	0.0843429	0.123096	0.102259	0.09446	0	0.48923
TCGA-BC-A112-01	0.201558	0.247957	0.112726	0.170774	0	0.724343
TCGA-CC-A3MB-01	0.0843411	0.0823485	0.204821	0.115181	0.0198074	0.425446
TCGA-DD-AAE1-01	0.0819743	0.122932	0.115063	0.0928535	0.0063833	0.406557
TCGA-DD-AA3A-01	0.329161	0.42476	0	0.157731	0	0.552282
TCGA-BC-4073-01	0.240364	0.0487595	0.502312	0.269068	0.0883976	0.99404
TCGA-XR-A8TE-01	0.0693016	0.0942544	0.166901	0.125021	0.00318185	0.417806
TCGA-DD-A4NA-01	0.367266	0.175625	0.14717	0.205876	0.111983	0.730107
TCGA-DD-A118-01	0.119959	0.116199	0.150153	0.104638	0.0371341	0.455524
TCGA-CC-A9FV-01	0.0524524	0.282263	0.531052	0.2124	0.893382	0.898754
TCGA-WQ-A9G7-01	0.0940026	0.237468	0	0.130042	0.0232112	0.47661
TCGA-DD-AACT-01	0.0530298	0.13212	0.179265	0.121756	0.0443318	0.404862
TCGA-UB-A7MA-01	0.0828962	0.231847	0.154258	0.127778	0.1127	0.50728
TCGA-DD-A1EG-01	0.144622	0.124662	0.201312	0.117198	0.0192938	0.651944
TCGA-2Y-A9H6-01	0.134026	0.230159	0.113482	0.109683	0.0417316	0.567953
TCGA-ED-A66Y-01	0.0789535	0.188081	0.0571117	0.104849	0	0.408456
TCGA-DD-AACH-01	0.0989733	0.137751	0.207383	0.14602	0.0698944	0.572485
TCGA-XR-A8TC-01	0.095794	0.120026	0.104851	0.10389	0	0.412938
TCGA-ZP-A9D0-01	0.0788866	0.106277	0.116232	0.103689	0.012083	0.376411
TCGA-EP-A2KA-01	0.123186	0.146868	0.220713	0.160167	0.0049918	0.500244
TCGA-BW-A5NP-01	0.0645926	0.120167	0.111909	0.0915207	0.000902441	0.424427
TCGA-RC-A6M3-01	0.0425946	0.351546	0	0.154	0.0653702	0.617855
TCGA-DD-AACP-01	0.0529485	0.121623	0.131032	0.101544	0	0.498692
TCGA-DD-AAE0-01	0.109655	0.315848	0	0.127563	0.0806509	0.508341
TCGA-DD-A3A9-01	0.0823625	0.152571	0.175214	0.107662	0.0322001	0.474354
TCGA-CC-A7II-01	0.196051	0.141978	0.187636	0.0925223	0.054775	0.522163
TCGA-DD-AAD1-01	0.259289	0.27871	0.259445	0.159368	0.0881263	0.731839
TCGA-XR-A8TF-01	0.0747657	0.0950612	0.152173	0.0952037	0	0.41975
TCGA-CC-5262-01	0.079986	0.101973	0.235195	0.178711	0.069819	0.497997
TCGA-FV-A3I1-01	0.0903738	0.168073	0.14423	0.128899	0.0305338	0.572563
TCGA-DD-AAW0-01	0.0736154	0.169932	0.1862	0.130926	0.0517207	0.564122
TCGA-DD-AAC8-01	0.0510261	0.121329	0.130337	0.128781	0.065222	0.412018
TCGA-GJ-A3OU-01	0.255616	0.322208	0.403494	0.233474	0.248231	1.41334
TCGA-CC-A1HT-01	0.315221	0.149297	0.433674	0.392622	0.213962	1.13772
TCGA-BC-A69H-01	0.0958447	0.159355	0.0719489	0.0957206	0	0.553559
TCGA-DD-AAVR-01	0.182639	0.149506	0.234416	0.123474	0.0760585	0.604083
TCGA-DD-A4NN-01	0.0519326	0.114331	0.121765	0.105353	0.0292533	0.453459
TCGA-DD-AACC-01	0.385774	0.0589267	0.577498	0.148841	0.102704	0.95652
TCGA-DD-AADI-01	0.168762	0.300449	0.13494	0.122535	0.0432557	0.60183
TCGA-DD-AACB-01	0.242669	0.0396967	0.315594	0.1092	0.00326855	0.686074
TCGA-DD-A1EJ-01	0.0744226	0.143538	0.116298	0.101288	0.0816627	0.534833
TCGA-EP-A2KB-01	0.0547692	0.0748701	0.158046	0.0846344	0	0.465741
TCGA-ED-A66X-01	0.133934	0.15941	0.193031	0.125221	0.177403	0.631798
TCGA-DD-AACW-01	0.0807937	0.117869	0.146158	0.0963289	0	0.445123
TCGA-DD-AADW-01	0.096917	0.144745	0.169887	0.116641	0.0544479	0.482154
TCGA-DD-A4NR-01	0.195309	0.149984	0.536942	0.194694	0.273656	0.851209
TCGA-KR-A7K7-01	0.0825922	0.124538	0.21435	0.121171	0.0390395	0.475583
TCGA-DD-A1EH-01	0.111253	0.116433	0.194567	0.116442	0.033856	0.465765
TCGA-DD-AADA-01	0.0848394	0.157547	0.161664	0.112477	0	0.418536
TCGA-UB-A7MF-01	0.223301	0.131482	0.399306	0.211525	0.0445647	0.646327
TCGA-DD-A119-01	0.0659121	0.0936174	0.129706	0.0984512	0.00018657	0.392544
TCGA-O8-A75V-01	0.137131	0.111818	0.16196	0.0944828	0.0188433	0.542464
TCGA-ED-A7PZ-01	0.0576203	0.112783	0.0995454	0.102298	0.036991	0.37075
TCGA-DD-A1EL-01	0.0699543	0.100588	0.156481	0.126389	0.0536452	0.513557
TCGA-CC-5263-01	0.183198	0.130121	0.186681	0.195646	0.130991	0.663451
TCGA-ED-A5KG-01	1.26353	1.20669	0.914927	0.369338	0.136989	1.67914
TCGA-DD-AAVS-01	0.0850256	0.171542	0.140094	0.110235	0.0252446	0.444917
TCGA-CC-A3MA-01	0.0306683	0.296463	0.101731	0.176097	0.0571134	0.687828
TCGA-DD-AAVU-01	0.0268252	0.12909	0.147564	0.0835267	0.00687147	0.403696
TCGA-CC-A3M9-01	0.301161	0.152728	1.24168	0.373028	0.658871	1.62843
TCGA-MR-A8JO-01	0.142992	0.197148	0.240172	0.152033	0.0558635	0.673747
TCGA-DD-A3A6-01	0.0860086	0.1841	0.39107	0.128421	0.139365	0.581924
TCGA-CC-A5UE-01	0.0854493	0.116867	0.157595	0.109263	0.00811431	0.47164
TCGA-CC-A8HU-01	0.0325572	0.14436	0.114297	0.10188	0.0561363	0.444008
TCGA-DD-AADO-01	0.0408958	0.246499	0.0517121	0.124196	0.0919402	0.431547
TCGA-DD-AAD5-01	0.113862	0.173042	0.0771729	0.209046	0.227594	0.628237
TCGA-RG-A7D4-01	0.364231	0.0845801	0.308335	0.103344	0	0.767875
TCGA-BW-A5NQ-01	0.159668	0.112465	0.388799	0.155959	0.0500565	0.652019
TCGA-DD-AADJ-01	0.0743578	0.113083	0.143126	0.0958308	0	0.405403
TCGA-2V-A95S-01	0.201378	0.245038	0.425413	0.220977	0	0.674784
TCGA-ED-A7XP-01	0.0904212	0.117354	0.166709	0.106711	0.0407204	0.471989
TCGA-G3-A7M9-01	0.0817378	0.23284	0.0835099	0.150973	0.08146	0.598016
TCGA-G3-A25S-01	0.0554682	0.0907272	0.173495	0.0997947	0.0476904	0.460753
TCGA-CC-A5UD-01	0.0640686	0.188649	0.130002	0.119737	0.0787792	0.476989
TCGA-ED-A8O5-01	0.078327	0.106393	0.168378	0.10894	0	0.415456
TCGA-DD-A39X-01	0.0963323	0.0880058	0.163472	0.0953915	0.0073004	0.456366
TCGA-ZP-A9D2-01	0.102945	0.188146	0.203942	0.182086	0.20083	0.632138
TCGA-FV-A4ZP-01	0.0942508	0.120143	0.177955	0.105547	0.00726877	0.477566
TCGA-DD-A39Z-01	0.0529323	0.119504	0.0988886	0.0964293	0	0.329945
TCGA-2Y-A9H7-01	0.0905563	0.118334	0.154306	0.092183	0	0.439839
TCGA-CC-5264-01	0.0785209	0.136719	0.189761	0.129603	0.0966164	0.442854
TCGA-UB-A7ME-01	0.151288	0.1972	0.217626	0.117344	0.0237366	0.562079
TCGA-RC-A6M6-01	0.10039	0.130059	0.102605	0.121248	0	0.606849
TCGA-ED-A7PX-01	0.159636	0.200477	0.152897	0.15838	0.0972518	0.704747
TCGA-DD-AACZ-01	0.186038	0.108876	0.475763	0.187865	0.249965	0.938787
TCGA-DD-A39V-01	0.0843358	0.107719	0.211088	0.111387	0.0115887	0.521624
TCGA-ES-A2HT-01	0.0811393	0.110509	0.10802	0.101978	0	0.378395
TCGA-DD-A3A7-01	0.0531455	0.120557	0.0990651	0.100683	0.0101006	0.350324
TCGA-DD-AACL-01	0.136342	0.251697	0.193185	0.181599	0.229298	0.716622
TCGA-CC-5259-01	0.0566359	0.117736	0.107436	0.0935719	0	0.359108
TCGA-G3-A7M6-01	0.10677	0.233568	0.170041	0.164019	0.0804591	0.578577
TCGA-DD-AAD6-01	0.0575825	0.0758552	0.134325	0.0917507	0	0.405374
TCGA-5C-AAPD-01	0.19919	0.210524	0.239406	0.158645	0.0792148	0.710832
TCGA-DD-AAED-01	0.0454627	0.185788	0.06796	0.100352	0.0145326	0.393051
TCGA-DD-AACI-01	0.0672782	0.0986188	0.389194	0.149391	0.0678586	0.565923
TCGA-G3-A25Y-01	0.13807	0.154242	0.236267	0.15176	0.106123	0.560972
TCGA-DD-A114-01	0.325018	0.260027	0.39667	0.204421	0.162252	1.05709
TCGA-CC-A123-01	0.0629633	0.0921145	0.134962	0.0927625	0	0.388251
TCGA-CC-A7IG-01	0.069253	0.21351	0.0504551	0.121408	0.0251391	0.504943
TCGA-DD-A3A3-01	0.0448932	0.0895441	0.110276	0.107972	0.00789321	0.364244
TCGA-K7-AAU7-01	0.101098	0.314828	0	0.231601	0.117326	0.613866
TCGA-CC-A9FW-01	0.0920295	0.118145	0.157533	0.106896	0.0240101	0.430217
TCGA-CC-A8HT-01	0.10233	0.189047	0.114194	0.154043	0.143228	0.518953
TCGA-DD-AACG-01	0.0570463	0.126819	0.120282	0.0996413	0.0167234	0.418269
TCGA-2Y-A9GY-01	0.243426	0.10453	0.364169	0.150836	0.0824108	0.903723
TCGA-DD-A1EF-01	0.110859	0.178272	0.156638	0.101437	0.0177062	0.670198
TCGA-DD-AADK-01	0.0884611	0.175376	0.100093	0.107784	0.00940527	0.446858
TCGA-2Y-A9H5-01	0.0743056	0.162753	0.15187	0.114514	0.0247029	0.421132
TCGA-FV-A3I0-01	0.150953	0.182594	0.170147	0.150484	0.136779	0.601855
TCGA-BC-A10R-01	0.0529475	0.160206	0.104759	0.109036	0.0303322	0.433044
TCGA-WX-AA44-01	0.104322	0.208224	0.112692	0.132142	0.0527061	0.461541
TCGA-DD-A113-01	0.111027	0.153152	0.134117	0.116754	0.0481792	0.503995
TCGA-DD-A1EC-01	0.365481	0.0764278	0.93232	0.260078	0	1.1328
TCGA-BC-A10Q-01	0.219879	0.113885	0.258184	0.187518	0.209662	0.586311
TCGA-DD-AAVW-01	0.112797	0.187807	0.192915	0.118899	0.0651593	0.556777
TCGA-2Y-A9H3-01	0.127398	0.266946	0.110854	0.122015	0.0647598	0.527246
TCGA-DD-A4NH-01	0.108344	0.28185	0	0.339865	0.117318	0.44944
TCGA-CC-A7IE-01	0.0846981	0.240181	0.0827688	0.144865	0.0369863	0.569777
TCGA-CC-A3MC-01	0.0695223	0.0958953	0.138959	0.137399	0.021668	0.47583
TCGA-DD-A73G-01	0.110861	0.190308	0.018654	0.101223	0	0.51432
TCGA-CC-5260-01	0.25007	0.172929	0.351354	0.18952	0.238348	0.834415
TCGA-RC-A7S9-01	0.0981281	0.114579	0.150088	0.0984163	0	0.43879
TCGA-DD-AADD-01	0.0747482	0.073455	0.205789	0.0872134	0.084042	0.463905
TCGA-BC-A10W-01	0.172107	0.126322	0.204035	0.160274	0.096267	0.586031
TCGA-DD-AACN-01	0.113785	0.154183	0.189707	0.129831	0.0553635	0.518395
TCGA-G3-AAV6-01	0.0648989	0.124416	0.114311	0.0905976	0	0.471729
TCGA-DD-AAVZ-01	0.0906273	0.130278	0.129903	0.103626	0.0210149	0.410444
TCGA-CC-A9FU-01	0.0598332	0.243977	0	0.105118	0.0242019	0.512908
TCGA-G3-A5SJ-01	0.143184	0.102512	0.301686	0.193562	0.0451012	0.548159
TCGA-YA-A8S7-01	0.125892	0.247638	0.202066	0.21596	0.515163	0.85722
TCGA-CC-A5UC-01	0.073317	0.102994	0.183755	0.102782	0.036203	0.486032
TCGA-CC-A8HV-01	0.0647785	0.180463	0.0639757	0.110623	0.0177576	0.418843
TCGA-DD-AADS-01	0.0624298	0.0733173	0.218484	0.088557	0	0.518728
TCGA-G3-AAV3-01	0.161704	0.116131	0.291231	0.121667	0	0.598826
TCGA-T1-A6J8-01	0.0553731	0.0996498	0.143911	0.093802	0.0294359	0.41443
TCGA-2Y-A9HB-01	0.106112	0.135943	0.216195	0.11135	0.0347837	0.507168
TCGA-DD-A73E-01	0.0528817	0.112875	0.119333	0.090281	0	0.408295
TCGA-UB-A7MB-01	0.05463	0.103043	0.157234	0.098562	0.00202978	0.423768
TCGA-DD-A73A-01	0.0855393	0.11102	0.207312	0.109735	0.00711438	0.436315
TCGA-DD-AAEG-01	0.0545242	0.0787958	0.192882	0.109034	0.0120253	0.438083
TCGA-2Y-A9H9-01	0.11349	0.0720035	0.167689	0.094835	0	0.48834
TCGA-DD-A1EI-01	0.0744916	0.12776	0.211636	0.12126	0.0514458	0.496015
TCGA-G3-A3CJ-01	0.0438915	0.0677816	0.148746	0.0869859	0.0178049	0.396074
TCGA-GJ-A9DB-01	0.0645166	0.13122	0.183441	0.121707	0.0910714	0.479845
TCGA-K7-A5RG-01	0.393191	0.149709	0.68604	0.198305	0.107699	0.9659
TCGA-G3-A7M5-01	0.0544481	0.0818617	0.16295	0.103152	0	0.387438
TCGA-WQ-AB4B-01	0.057135	0.109102	0.142056	0.0923612	0	0.433346
TCGA-G3-AAV0-01	0.0517748	0.107485	0.118037	0.0880075	0	0.34915
TCGA-DD-AAVV-01	0.157241	0.193142	0.198409	0.12732	0.0737726	0.663847
TCGA-DD-A73C-01	0.0522083	0.118671	0.187018	0.0947939	0.0381735	0.454497
TCGA-G3-AAV1-01	0.0773643	0.0771804	0.183599	0.108974	0.0256871	0.418641
TCGA-DD-AAEE-01	0.0496934	0.099835	0.152667	0.0943482	0	0.3846
TCGA-LG-A9QC-01	0.037789	0.117755	0.136516	0.0979637	0.0584931	0.448085
TCGA-DD-AACF-01	0.0997695	0.0859376	0.163559	0.107195	0.00330289	0.500911
TCGA-QA-A7B7-01	0.0698544	0.114571	0.156699	0.150284	0	0.366432
TCGA-DD-AAE6-01	0.0441463	0.0919019	0.104288	0.0866907	0.0368377	0.321587
TCGA-DD-A3A2-01	0.0542506	0.0868785	0.136074	0.0908451	0	0.351081
TCGA-ZP-A9CZ-01	0.166916	0.136564	0.221684	0.119951	0.0873045	0.584544
TCGA-EP-A3RK-01	0.246517	0.164322	0.302875	0.138815	0.0956744	0.878418
TCGA-G3-A3CG-01	0.0874412	0.105298	0.154207	0.113387	0	0.43855
TCGA-DD-AACK-01	0.0813025	0.0910142	0.174881	0.106006	0.0214776	0.436477
TCGA-G3-A25V-01	0.102337	0.0992399	0.194977	0.12332	0.0316387	0.55008
TCGA-DD-AAD3-01	0.0576209	0.131586	0.186879	0.135327	0.0331426	0.457357
TCGA-ED-A459-01	0.155521	0.134312	0.147747	0.111064	0.0231278	0.605342
TCGA-RC-A7SB-01	0.0478995	0.109378	0.143225	0.0982888	0.015575	0.406743
TCGA-DD-AAEA-01	0.0962573	0.104367	0.206688	0.0984723	0.0188342	0.465024
TCGA-G3-A7M7-01	0.0547786	0.0877407	0.139184	0.09339	0	0.432634
TCGA-BC-A10T-01	0.0812395	0.0755592	0.208253	0.109582	0.0142319	0.455748
TCGA-DD-AADP-01	0.0772699	0.124063	0.144068	0.118117	0.00788498	0.397993
TCGA-DD-A73D-01	0.0508016	0.084342	0.116713	0.0862073	0	0.343925
TCGA-DD-A4NB-01	0.0958475	0.099406	0.304162	0.14087	0.0669764	0.620649
TCGA-2Y-A9GT-01	0.136104	0.140871	0.294697	0.114587	0.0132834	0.587669
TCGA-DD-AADL-01	0.0594424	0.0910535	0.164147	0.100174	0.0061267	0.384657
TCGA-DD-A4ND-01	0.0961932	0.146298	0.288709	0.14518	0.13485	0.570564
TCGA-DD-AAW1-01	0.057673	0.0874632	0.143899	0.0990003	0	0.354417
TCGA-DD-A1EA-01	0.11504	0.121045	0.213508	0.135245	0.0347839	0.499269
TCGA-DD-A3A4-01	0.0841981	0.121335	0.087627	0.092922	0	0.480756
TCGA-DD-A11A-01	0.0734815	0.0645186	0.177473	0.100489	0	0.42711
TCGA-DD-AADF-01	0.0793001	0.0646364	0.179633	0.0925037	0	0.36992
TCGA-UB-AA0V-01	0.0726968	0.100745	0.200472	0.114117	0.0469976	0.458151
TCGA-MR-A520-01	0.0599638	0.0669791	0.177386	0.0931886	0	0.388399
TCGA-RC-A6M5-01	0.0795513	0.142739	0.175146	0.105	0	0.578968
TCGA-DD-AAE7-01	0.0737824	0.0921409	0.193563	0.101685	0.0227188	0.406892
TCGA-DD-AAE4-01	0.143909	0.0749661	0.296954	0.103213	0.0395785	0.582208
TCGA-DD-A4NF-01	0.0766286	0.0867911	0.170598	0.103534	0.00527563	0.379173
TCGA-BC-A8YO-01	0.20689	0.181125	0.311692	0.163703	0.0246169	0.75955
TCGA-G3-A6UC-01	0.0570689	0.101632	0.137906	0.096793	0	0.372024
TCGA-DD-A1ED-01	0.0887444	0.0789178	0.216066	0.121944	0.0141584	0.516593
TCGA-ZS-A9CF-01	0.0630808	0.102074	0.22008	0.108194	0.00513593	0.537453
TCGA-DD-AAD8-01	0.0600235	0.0818736	0.181044	0.0992828	0.0077719	0.395359
TCGA-ZP-A9D4-01	0.0478333	0.0933584	0.145903	0.100482	0.00693036	0.398696
TCGA-RC-A7SK-01	0.0480957	0.10279	0.135831	0.0945612	0	0.364539
TCGA-KR-A7K8-01	0.159954	0.121284	0.378632	0.133201	0.0671556	0.675171
TCGA-DD-AAE3-01	0.0573711	0.0871768	0.186581	0.099022	0	0.427295
TCGA-DD-AAEB-01	0.0465042	0.0879508	0.154346	0.0892498	0	0.354514
TCGA-2Y-A9H1-01	0.0687184	0.108235	0.131655	0.0926522	0.0127159	0.400181
TCGA-WX-AA46-01	0.0501327	0.0878596	0.166881	0.107586	0.0269564	0.40032
TCGA-NI-A4U2-01	0.0564059	0.0900332	0.162739	0.0951788	0	0.394346
TCGA-ED-A97K-01	0.144021	0.278782	0.251867	0.186715	0.141271	0.74817
TCGA-G3-A3CK-01	0.0881983	0.0828396	0.233258	0.117201	0.0106544	0.46273
TCGA-DD-AAVP-01	0.0578808	0.101565	0.13928	0.121971	0	0.425127
TCGA-DD-A39W-01	0.0806259	0.0683551	0.172837	0.132667	0	0.405195
TCGA-DD-AACU-01	0.0675262	0.132736	0.186544	0.112956	0.0403106	0.468502
TCGA-DD-AACQ-01	0.0558898	0.10187	0.107183	0.0947266	0	0.344912
TCGA-DD-A11B-01	0.0572828	0.111195	0.154574	0.0936825	0.00923038	0.437539
TCGA-DD-A4NS-01	0.142507	0.177044	0.354645	0.166556	0.143915	0.681687
TCGA-DD-AAW3-01	0.0533383	0.0881623	0.148919	0.0959885	0	0.371702
TCGA-2Y-A9H8-01	0.120818	0.172325	0.122716	0.106595	0.0235717	0.519284
TCGA-K7-A6G5-01	0.0912381	0.0818864	0.171981	0.115675	0	0.461701
TCGA-WJ-A86L-01	0.0585882	0.112249	0.120236	0.112519	0.00326813	0.38358
TCGA-ZS-A9CG-01	0.0446724	0.0846492	0.171186	0.115127	0	0.405442
TCGA-G3-A5SL-01	0.068451	0.0964832	0.132597	0.101069	0	0.385495
TCGA-DD-A1EE-01	0	0.0553317	0.15258	0.0743534	0.215815	0.649203
TCGA-G3-A3CI-01	0.0611678	0.0852093	0.201875	0.107249	0.0616105	0.415768
TCGA-DD-A4NO-01	0.0574519	0.121468	0.144661	0.0963323	0.0363374	0.45995
TCGA-NI-A8LF-01	0.051948	0.092643	0.179845	0.097694	0	0.414435
TCGA-5C-A9VH-01	0.0650554	0.162276	0.136977	0.112376	0.0335548	0.431996
TCGA-DD-A4NE-01	0.0606948	0.115573	0.142214	0.103451	0.0094554	0.405602
TCGA-FV-A4ZQ-01	0.214121	0.0645283	0.510365	0.144167	0.0804126	0.771856
TCGA-K7-A5RF-01	0.10102	0.128358	0.202049	0.145783	0.0509639	0.516693
TCGA-DD-A1EB-01	0.0527266	0.102866	0.154842	0.0991522	0	0.384758
TCGA-DD-AADU-01	0.0441144	0.0536064	0.178209	0.104748	0	0.352721
TCGA-2Y-A9H0-01	0.0747454	0.089467	0.219977	0.116451	0.0423478	0.461583
TCGA-GJ-A6C0-01	0.079135	0.16909	0.137005	0.174468	0.252995	0.605511
TCGA-ED-A4XI-01	0.103382	0.139142	0.202452	0.117618	0.0690963	0.541354
TCGA-G3-A7M8-01	0.0632333	0.0840037	0.169764	0.0975129	0.0258975	0.442816
TCGA-FV-A2QR-01	0.0428724	0.126775	0.135533	0.128928	0.00329838	0.428727
TCGA-G3-AAV4-01	0.0649004	0.113949	0.151963	0.103	0.0079614	0.420659
TCGA-DD-A11D-01	0.0593792	0.096242	0.165167	0.100044	0	0.407109
TCGA-BD-A3EP-01	0.186931	0.259594	0.192383	0.142554	0.08345	0.574668
TCGA-EP-A12J-01	0.0983221	0.123771	0.109193	0.1229	0	0.369385
TCGA-4R-AA8I-01	0.0940856	0.0924226	0.180525	0.097979	0.0165651	0.553727
TCGA-CC-A7IF-01	0.0537353	0.102875	0.13644	0.0920545	0	0.372188
TCGA-KR-A7K0-01	0.0656373	0.0751393	0.186152	0.124504	0.0375619	0.455051
TCGA-HP-A5MZ-01	0.0813615	0.173176	0.22555	0.136293	0.104273	0.535982
TCGA-LG-A6GG-01	0.082285	0.157073	0.0724254	0.09156	0	0.458889
TCGA-G3-A5SI-01	0.061045	0.0788721	0.126483	0.0897466	0	0.349379
TCGA-KR-A7K2-01	0.0729471	0.141054	0.13024	0.105865	0.0100517	0.402248
TCGA-DD-AADM-01	0.055622	0.130285	0.115725	0.096575	0	0.405195
TCGA-XR-A8TG-01	0.0644943	0.0797488	0.187939	0.134403	0.00305983	0.49132
TCGA-DD-AACD-01	0.118024	0.0930651	0.158865	0.0945423	0	0.478998
TCGA-3K-AAZ8-01	0.11081	0.143073	0.100269	0.117143	0.0129822	0.39353
TCGA-DD-AAD0-01	0.0563093	0.101736	0.114028	0.0961544	0.00176208	0.383109
TCGA-ES-A2HS-01	0.047926	0.0780439	0.135403	0.0833722	0	0.358871
TCGA-HP-A5N0-01	0.0608579	0.108343	0.222931	0.108956	0.0270362	0.480174
TCGA-G3-A3CH-01	0.0711462	0.133134	0.205072	0.103255	0.0166947	0.500578
TCGA-2Y-A9GW-01	0.156041	0.155178	0.14664	0.125573	0.0176432	0.725318
TCGA-BC-A217-01	0.122779	0.128958	0.203216	0.122139	0.0313453	0.514128
TCGA-DD-AACX-01	0.0226446	0.051223	0.189547	0.136823	0.246542	0.302432
TCGA-EP-A26S-01	0.040678	0.0847527	0.164875	0.0894645	0.0108477	0.442341
TCGA-MI-A75E-01	0.0893882	0.122643	0.189745	0.125626	0.0298762	0.494014
TCGA-DD-AACO-01	0.0555603	0.108596	0.177181	0.104925	0.0574885	0.38739
TCGA-G3-A5SK-01	0.0871233	0.0620245	0.225856	0.109117	0.023183	0.422735
TCGA-BC-A110-01	0.11147	0.0949444	0.227293	0.143262	0.124707	0.515176
TCGA-G3-A5SM-01	0.105556	0.0944786	0.184755	0.107067	0.0166472	0.531369
TCGA-FV-A3R2-01	0.0584456	0.132478	0.139464	0.111653	0.0473334	0.443307
TCGA-DD-A116-01	0.0622686	0.122748	0.142974	0.104032	0.00570374	0.418352
TCGA-2Y-A9H2-01	0.235185	0.219839	0.0468841	0.239488	0.0848341	0.603006
TCGA-CC-A9FS-01	0.0621829	0.115673	0.154962	0.0941578	0.00326008	0.43631
TCGA-XR-A8TD-01	0.244559	0.0114661	0.492606	0.185037	0.129748	0.756028
TCGA-DD-A4NK-01	0.0628025	0.0953086	0.151325	0.0857031	0	0.421435
TCGA-DD-AAE2-01	0.0817068	0.102281	0.257511	0.123551	0.0354274	0.50229
TCGA-5R-AA1D-01	0.0944008	0.159411	0.240449	0.119345	0.0587864	0.652301
TCGA-UB-A7MD-01	0.10248	0.147894	0.194345	0.172226	0.0791653	0.580617
TCGA-DD-A3A8-01	0.0472333	0.095635	0.145496	0.0954306	0	0.357716
TCGA-ZS-A9CE-01	0.0418769	0.0660687	0.132287	0.0872406	0.069609	0.358231
TCGA-5R-AA1C-01	0.0858117	0.05399	0.189396	0.104314	0.047767	0.466744
TCGA-G3-A25Z-01	0.0572763	0.0920584	0.160632	0.0980645	0	0.465332
TCGA-5R-AAAM-01	0.0936729	0.0896401	0.25287	0.125157	0.12519	0.559072
TCGA-BD-A2L6-01	0.0533313	0.133334	0.141531	0.0918233	0.00302416	0.409904
TCGA-DD-AAE9-01	0.0587544	0.0996259	0.124492	0.089747	0.0196501	0.370935
TCGA-CC-A7IH-01	0.0601823	0.115296	0.131301	0.10177	0	0.384162
TCGA-FV-A2QQ-01	0.135213	0.115616	0.163378	0.085857	0.00195333	0.585987
TCGA-2Y-A9GX-01	0.115381	0.210139	0.324024	0.177195	0.195387	0.679516
TCGA-BD-A3ER-01	0.0692789	0.127968	0.146751	0.119442	0.0252032	0.460772
TCGA-DD-AADC-01	0.097646	0.0980539	0.186917	0.11479	0.0429575	0.435679
TCGA-BC-A10Z-01	0.0433893	0.0847458	0.133778	0.0983224	0.000447703	0.381868
TCGA-ZP-A9CY-01	0.0645397	0.118226	0.152608	0.112867	0.027991	0.462069
TCGA-PD-A5DF-01	0.0721137	0.123797	0.191231	0.128798	0.0493591	0.612365
TCGA-DD-AAVY-01	0.0550808	0.0890797	0.134691	0.101906	0	0.368131
TCGA-BC-A10S-01	0.073468	0.12028	0.231534	0.113558	0.104379	0.524237
TCGA-MI-A75H-01	0.103176	0.0969863	0.218196	0.106934	0	0.513301
TCGA-DD-AADG-01	0.041387	0.0779065	0.166724	0.109215	0	0.368804
TCGA-BC-A10U-01	0.049159	0.130526	0.15678	0.119367	0.0787101	0.385654
TCGA-2Y-A9GZ-01	0.04904	0.0803815	0.155665	0.0912671	0	0.396926
TCGA-BW-A5NO-01	0.0478981	0.102236	0.183146	0.152617	0.0262246	0.468469
TCGA-DD-AAVX-01	0.105027	0.155307	0.143941	0.115653	0	0.467287
TCGA-DD-A4NJ-01	0.154821	0.107943	0.2293	0.148811	0.0899138	0.601453
TCGA-DD-AACS-01	0.0649269	0.113864	0.137919	0.100044	0.0189353	0.413527
TCGA-UB-AA0U-01	0.0964474	0.166099	0.174916	0.132877	0.083109	0.526399
TCGA-G3-AAUZ-01	0.0648068	0.105125	0.179589	0.0973965	0	0.492936
TCGA-G3-A25U-01	0.0538096	0.0712235	0.149919	0.0981217	0	0.398822
TCGA-DD-AAEK-01	0.1813	0.171275	0.276734	0.132714	0.0583596	0.636309
TCGA-DD-AAEH-01	0.0660682	0.144414	0.342318	0.109543	0.00462161	0.540965
TCGA-DD-A73F-01	0.149555	0.126004	0.38041	0.126421	0.0466825	0.645821
TCGA-2Y-A9HA-01	0.0542872	0.111166	0.149333	0.117592	0.0356848	0.424597
TCGA-UB-A7MC-01	0.0700631	0.0830522	0.143265	0.103367	0.0114095	0.381357
TCGA-DD-AADQ-01	0.0623246	0.102724	0.122032	0.0985127	0	0.404325
TCGA-DD-AACA-01	0.0747476	0.114571	0.130267	0.105	0.0109791	0.389867
TCGA-DD-A1EK-01	0.0334344	0.112861	0.144601	0.142479	0.140013	0.477235
TCGA-DD-AAD2-01	0.109445	0.125392	0.187699	0.120183	0.040216	0.53695
TCGA-DD-A11C-01	0.0718849	0.102791	0.20054	0.109447	0	0.518927
TCGA-DD-AAEI-01	0.0949381	0.0877594	0.171944	0.0927886	0.00657501	0.496866
TCGA-G3-AAV5-01	0.0653085	0.115468	0.115912	0.0940472	0.000953243	0.383947
TCGA-CC-A7IL-01	0.0461247	0.0983728	0.122957	0.0916843	0	0.415202
TCGA-DD-A115-01	0.0840281	0.106387	0.182517	0.0942385	0	0.509866
TCGA-2Y-A9GS-01	0.0699224	0.156331	0.187655	0.114201	0.0976549	0.557013
TCGA-ZP-A9CV-01	0.128966	0.116101	0.214494	0.140686	0.0499988	0.517111
TCGA-BC-A69I-01	0.0603984	0.101413	0.158826	0.101768	0	0.421175
TCGA-ZP-A9D1-01	0.095306	0.188299	0.163904	0.1241	0	0.515979
TCGA-MI-A75C-01	0.0741274	0.128644	0.114455	0.115295	0.0279412	0.399097
TCGA-DD-AADV-01	0.0731302	0.102218	0.17725	0.105365	0.0459649	0.444535
TCGA-BC-A10Y-01	0.101187	0.100395	0.199364	0.116002	0.00106209	0.480506
TCGA-DD-AACV-01	0.0554211	0.0855695	0.132614	0.0962378	0	0.379698
TCGA-DD-AADR-01	0.0829644	0.0922375	0.202633	0.102943	0	0.43909
TCGA-EP-A2KC-01	0.0599791	0.115391	0.129377	0.109018	0.0246872	0.389012
TCGA-DD-AACJ-01	0.0453329	0.0995963	0.104009	0.104188	0.0330034	0.337166
TCGA-LG-A9QD-01	0.0746175	0.120979	0.119202	0.0962647	0	0.405015
TCGA-FV-A496-01	0.046211	0.113039	0.112349	0.104586	0	0.339457
TCGA-DD-A4NQ-01	0.0644482	0.0906156	0.160985	0.151612	0.0852838	0.485452
TCGA-DD-A4NG-01	0.0602523	0.129287	0.156936	0.115656	0.0254253	0.407051
TCGA-DD-AAW2-01	0.0644033	0.0751313	0.161604	0.0934635	0	0.382896
TCGA-DD-A73B-01	0.042394	0.0857565	0.136778	0.0903417	0.0627885	0.390386
TCGA-DD-A4NI-01	0.075193	0.121698	0.212303	0.109954	0.0312079	0.443667
TCGA-MI-A75G-01	0.0618779	0.0780306	0.15463	0.0882923	0	0.389632
TCGA-BC-A10X-01	0.0898828	0.0859311	0.230343	0.117609	0.0926662	0.466218
TCGA-2Y-A9GV-01	0.0384754	0.164224	0.16158	0.116319	0.134647	0.459763
TCGA-CC-A7IK-01	0.0587619	0.0979217	0.144069	0.10578	0	0.391348
TCGA-DD-A4NL-01	0.0488609	0.110432	0.153099	0.0985856	0	0.433057
TCGA-DD-A3A1-01	0	0.0616012	0.150995	0.0811464	0.252035	0.440289
TCGA-G3-AAV2-01	0.0503569	0.127249	0.13013	0.0922255	0	0.406719
TCGA-BC-A216-01	0.0871269	0.119239	0.313446	0.133538	0.0102378	0.467079
TCGA-DD-A4NV-01	0.0659665	0.110612	0.194917	0.107636	0.0140906	0.486204
TCGA-ED-A627-01	0.172323	0.0780647	0.606962	0.248955	0.224049	0.662475
TCGA-BC-A3KG-01	0.0861147	0.112842	0.177721	0.133725	0.057262	0.412247
TCGA-DD-AACE-01	0.0534828	0.0734329	0.154809	0.0915585	0	0.365479
TCGA-BC-A3KF-01	0.0504687	0.0970842	0.163491	0.0955673	0.0387716	0.382372
TCGA-ZS-A9CD-01	0.0575915	0.121996	0.162347	0.121702	0.0117063	0.499142
TCGA-DD-AADY-01	0.103069	0.127476	0.125044	0.100307	0	0.449751
TCGA-2Y-A9H4-01	0.101595	0.082794	0.181255	0.093091	0	0.485369
TCGA-WX-AA47-01	0.0542855	0.0680014	0.119776	0.106591	0	0.395647
TCGA-FV-A495-01	0.134001	0.148163	0.184317	0.0941221	0.0027302	0.575609
TCGA-DD-A4NP-01	0.0442283	0.113728	0.138253	0.0916118	0	0.384814
TCGA-MI-A75I-01	0.0676092	0.101448	0.13258	0.122671	0	0.412433
TCGA-DD-A3A5-01	0.058188	0.0690923	0.197411	0.0871669	0	0.458585
TCGA-DD-AACY-01	0.0603187	0.0827434	0.178808	0.106945	0	0.390564
TCGA-BC-A5W4-01	0.0500722	0.096999	0.116896	0.0879441	0.0119725	0.348095
TCGA-RC-A7SF-01	0.056533	0.0944874	0.140845	0.102816	0	0.379927
TCGA-RC-A6M4-01	0.0419287	0.070901	0.119624	0.0872246	0.000475017	0.382251
TCGA-ED-A7XO-01	0.0726452	0.100293	0.19168	0.141828	0.0416974	0.456217
pvalue	2.26484e-11	1.55661e-18	0.104764	2.95455e-08	1.28418e-06	2.37385e-11

## Sheet: Table-S14
Table S14 Eight common immune checkpoint genes in TCGA-HCC cohort
ID	CD274	CTLA4	HAVCR2	LAG3	PDCD1	PDCD1LG2	TIGIT	SIGLEC15
TCGA-G3-A25X-01	1.34443	2.99764	4.11745	4.00756	2.77269	1.72618	2.22866	2.79614
TCGA-ED-A8O6-01	0.398788	1.7162	1.92516	1.8125	1.37862	0.382944	1.01278	0.841249
TCGA-G3-AAV3-01	1.54972	2.28027	3.04544	3.79133	3.30615	1.52125	2.6557	2.81242
TCGA-G3-AAV7-01	1.31034	1.63849	4.28122	1.43205	1.18447	1.18929	1.18783	1.29971
TCGA-CC-A7IJ-01	5.04953	2.59937	5.53411	5.28701	3.82248	7.09872	3.27042	0.429429
TCGA-DD-A73A-01	0.687061	0.809579	2.4532	1.47327	0.867896	0.711759	0.349705	0.292664
TCGA-CC-5261-01	1.50934	1.38995	3.09736	1.85778	2.58818	1.62975	1.91	2.42438
TCGA-RC-A7SH-01	0.254715	0.75232	1.23211	1.24975	2.83611	0.23352	0.401194	3.65222
TCGA-CC-A8HS-01	0.281312	0.966209	1.1832	1.60786	1.22039	0.355806	0.710702	1.3662
TCGA-G3-A3CJ-01	0.340163	0.0304067	1.16806	0.909811	0.231064	0.335712	0.274053	0.212134
TCGA-BC-4072-01	2.24349	3.4958	4.08703	4.13129	3.07905	2.10236	2.89763	4.20009
TCGA-DD-AADB-01	1.4344	2.89249	3.1705	4.08603	4.26651	1.49523	2.9419	0.953079
TCGA-DD-AAVQ-01	1.34925	2.80023	3.38585	3.59848	3.41741	1.7876	2.50317	1.26333
TCGA-CC-5258-01	1.09741	1.60421	2.80954	1.81279	3.63681	1.34238	1.46111	2.24853
TCGA-G3-A25T-01	1.08889	0.395611	3.64233	1.24671	0.676267	0.440421	0.431249	1.59817
TCGA-ED-A82E-01	0.666938	1.01999	2.844	0.948975	0.357721	0.789103	0.517628	1.81558
TCGA-CC-A3MB-01	0.37951	1.23137	1.93452	1.17536	1.0797	0.556503	0.808756	0.145612
TCGA-DD-AAE1-01	0.481919	0.73292	1.13146	1.46545	0.345056	0.335826	0.504468	1.59101
TCGA-DD-AA3A-01	0.518636	0.177726	2.47817	1.13337	3.55453	0.299596	0.403268	5.14847
TCGA-G3-AAV1-01	0.564232	0.446362	1.9209	0.671293	0.102994	0.674189	0.337197	1.30451
TCGA-BC-4073-01	3.47717	3.15636	4.85727	4.11779	3.31674	3.44742	3.46571	0.529671
TCGA-XR-A8TE-01	1.84968	0.643394	1.66353	1.74906	0.760689	0.579759	0.0873271	0.0519985
TCGA-DD-A4NA-01	2.27346	1.80426	4.10439	0.951289	1.12638	2.09231	1.19093	0.424062
TCGA-DD-A118-01	0.427177	0.243303	2.0937	0.835762	0.536053	0.586116	0.207768	2.68657
TCGA-CC-A9FV-01	2.06471	1.42299	7.30775	2.61822	2.9691	2.98439	1.97071	0.547351
TCGA-DD-AAE6-01	0.245131	0.033793	0.480058	3.40966	0	0.0875986	0.0119249	2.86683
TCGA-DD-AACT-01	0.517124	0.606632	2.11686	1.53167	1.19478	1.10427	0.881038	0.462995
TCGA-UB-A7MA-01	0.701239	0.905967	2.00285	0.819586	1.10554	0.329181	0.800662	0.445091
TCGA-DD-A1EG-01	1.54932	1.53127	3.42775	1.98699	1.571	1.75215	1.61575	0.618709
TCGA-ED-A66Y-01	0.206143	0.258941	0.987175	1.22076	6.60275	0.332851	0.142217	3.44623
TCGA-DD-AACH-01	2.27256	1.10118	3.48868	1.20232	0.578697	0.835035	0.724912	1.4937
TCGA-DD-AAD3-01	0.796182	0.863938	2.574	1.10326	1.12638	1.06681	0.610228	0.626579
TCGA-ED-A459-01	0.562279	0.501617	2.91073	0.949946	0.747602	0.890486	0.0951818	0.072586
TCGA-BW-A5NP-01	0.336055	0.369048	1.1379	0.974529	0.857026	0.407625	0.504875	0.640621
TCGA-RC-A6M3-01	4.53127	1.41997	2.2883	1.84322	1.25229	0.821792	0.584963	0.48419
TCGA-DD-AACP-01	0.417056	1.80987	1.23499	2.83639	1.05061	0.409038	0.929261	0.960215
TCGA-DD-AAE0-01	0.373398	1.09356	2.09021	1.71497	1.52632	0.856548	0.741834	2.18963
TCGA-DD-A3A9-01	0.426426	0.42707	1.76154	2.20104	1.11889	0.381948	0.718526	0.236462
TCGA-CC-A7II-01	4.4968	0.330099	2.7173	1.98568	0.369048	0.635058	0.287827	0.145743
TCGA-DD-AAD1-01	1.66648	1.68863	3.10685	1.98193	5.63015	1.64533	2.18577	1.61226
TCGA-CC-5262-01	1.23585	1.07779	3.0904	1.73704	0.899253	1.28712	0.905274	0.262433
TCGA-FV-A3I1-01	1.55748	2.26024	3.48834	1.74829	1.80194	1.3867	1.84386	0.692427
TCGA-DD-AAC8-01	0.496616	0.559051	2.39704	0.930397	0.367147	0.874128	0.518334	0.818442
TCGA-DD-A1EA-01	1.67888	1.86303	2.47853	2.24446	1.97041	1.59139	1.66776	2.21042
TCGA-CC-A1HT-01	2.92467	3.99596	5.62844	5.60771	3.71877	3.45013	3.49021	0.529671
TCGA-DD-AAVR-01	0.769349	1.70217	3.13346	1.81779	1.78806	1.63946	1.14679	0.169027
TCGA-DD-A4NN-01	0.187388	0.27858	1.61264	1.89631	2.09126	0.27608	0.0267293	0.64321
TCGA-DD-AADF-01	0.613154	1.57589	1.49759	2.83094	2.46532	0.350837	0.972104	1.27703
TCGA-DD-AACC-01	2.10836	3.38888	4.6149	5.22478	4.83429	2.57771	3.43329	0.507211
TCGA-DD-AADI-01	1.07025	1.24726	2.69377	2.26349	1.59345	1.37423	1.22058	0.680774
TCGA-DD-AACB-01	1.79602	1.93753	3.12869	4.47006	3.34403	2.30647	2.35055	0.856468
TCGA-DD-A1EJ-01	0.678342	0.631151	3.35586	1.28374	1.25181	0.758815	0.463832	0.226755
TCGA-ED-A66X-01	0.565987	1.0197	4.18045	0.983897	1.89356	1.28528	0.768502	0.822363
TCGA-DD-AADW-01	0.728835	0.613532	2.18514	0.80091	0.761626	0.414785	0.520548	2.93047
TCGA-DD-A4NR-01	2.68708	3.57323	5.05279	4.64623	4.68271	2.85066	3.31388	0.865919
TCGA-KR-A7K7-01	0.949796	2.6487	2.81151	3.8493	3.42297	0.581978	1.71813	0.10165
TCGA-DD-A1EH-01	0.84141	0.388245	1.99092	0.961994	0.828307	0.826437	0.601601	3.68846
TCGA-DD-A119-01	0.269871	0.221939	2.08896	0.56589	0.351402	0.28629	0.159371	0.511569
TCGA-DD-A1EL-01	0.516721	0.841249	2.34443	0.724999	0.216113	0.695281	0.487178	0.149389
TCGA-CC-5263-01	2.38747	1.11982	3.86414	2.02162	1.23082	1.09464	1.07922	0.466966
TCGA-ED-A5KG-01	3.59941	4.01145	4.7493	5.69849	5.37342	4.17796	5.26004	1.78392
TCGA-CC-A3MA-01	0.470719	0.253384	2.51921	1.82961	0.387252	0.659194	0.311387	0.658646
TCGA-DD-AAVU-01	0.287827	0	1.61876	0.307429	0.119688	0.291368	0.0835197	2.65428
TCGA-CC-A3M9-01	4.42203	3.23605	6.30277	6.82771	5.95145	5.29722	4.3143	1.72216
TCGA-MR-A8JO-01	1.00151	1.87857	2.40433	2.23076	1.55719	1.41018	1.65983	0.373286
TCGA-DD-A3A6-01	0.934781	0.97607	1.9746	1.38543	0.687956	1.32158	1.12512	0.174534
TCGA-CC-A5UE-01	0.730575	0.898711	2.53923	0.830418	1.00583	0.520649	0.541515	4.02209
TCGA-CC-A8HU-01	0.429107	0.250962	2.11557	3.17434	0.4728	0.531968	0.222681	1.27184
TCGA-DD-AADO-01	0.834145	2.87212	2.95721	4.02624	2.62188	1.43819	2.1239	0.234869
TCGA-DD-AAD5-01	1.67052	0.330099	3.41204	1.96968	0.583519	0.766722	0.206143	0.980537
TCGA-RG-A7D4-01	1.28339	3.21517	3.47211	4.52991	4.0685	1.70093	2.85072	0.186501
TCGA-ED-A7XP-01	0.972987	0.850879	2.51392	1.36496	0.819995	1.00978	1.06468	0.242206
TCGA-G3-A25S-01	0.773996	1.31423	2.36283	2.35887	1.04411	0.937947	0.724999	0.106884
TCGA-CC-A5UD-01	0.616922	0.596649	1.89084	1.77438	1.07772	0.358059	0.524666	1.20845
TCGA-DD-AAVP-01	3.40927	0.464564	1.35078	1.43087	1.11317	2.46294	0.263275	0.867976
TCGA-DD-A39W-01	0.737254	0.503349	1.48486	0.847356	0.453439	1.15361	0.611739	1.15458
TCGA-CC-5264-01	0.751892	1.90346	2.92294	2.15442	1.26927	0.738898	1.45418	0.228357
TCGA-DD-AACZ-01	1.76316	3.08638	4.82659	3.91123	2.72875	2.88229	2.92535	0.292428
TCGA-DD-AACL-01	1.21026	2.43973	4.27944	3.82735	3.03332	1.72373	1.69608	0.55817
TCGA-CC-5259-01	0.283448	0.742696	1.01814	1.76647	0.809414	0.358509	0.754545	0.110497
TCGA-DD-A1EE-01	1.1586	0.373732	2.0327	5.21193	0.301119	0.782912	0.272382	0.523562
TCGA-DD-AAD6-01	0.263876	0.692784	1.49692	0.597031	0.10916	0.139731	0.0945063	0.309176
TCGA-5C-AAPD-01	2.02297	2.95905	4.00552	4.11056	3.12259	2.20254	1.93983	0.717298
TCGA-G3-A25Y-01	0.802235	1.62049	3.57411	2.20439	2.47928	1.02885	1.35163	1.34284
TCGA-CC-A123-01	0.221444	0.801738	1.63431	1.16691	0	0.159371	0.355918	0.0920721
TCGA-CC-A7IG-01	0.449957	0.870345	2.53144	1.28741	6.22402	0.459851	0.308011	3.09877
TCGA-DD-AADU-01	0.498047	0.841088	1.17389	1.06495	0.388245	0.218967	0.268434	0.157691
TCGA-DD-A3A3-01	0.228849	0.553459	1.42541	0.929942	0.292193	0.255319	0.170694	0
TCGA-2Y-A9H0-01	1.36938	1.82965	2.83675	3.99105	3.14941	1.23186	2.03436	1.67951
TCGA-G3-AAV4-01	1.35766	0.0468403	1.80888	2.13527	0.305095	1.40779	0.202386	3.74357
TCGA-CC-A8HT-01	1.26981	2.0135	2.83679	2.08355	1.06288	0.543496	1.02744	1.5785
TCGA-DD-A1EF-01	0.852239	1.78065	2.70573	1.93391	1.74084	0.961994	2.21322	2.70536
TCGA-DD-AADK-01	0.345851	1.09653	1.78802	1.07197	0.939603	0.694568	0.909965	0.325271
TCGA-2Y-A9H5-01	0.453439	1.02425	2.039	1.4959	2.14945	0.501719	0.83058	1.23652
TCGA-BD-A3EP-01	1.00267	2.21785	3.12131	1.54251	2.10969	1.02673	1.89441	0.321697
TCGA-DD-A113-01	0.930018	1.23229	2.46535	1.36452	1.33525	1.12922	1.3514	0.139469
TCGA-DD-AAVW-01	0.710437	1.6717	2.74812	1.13297	1.03548	1.57531	0.894061	2.48733
TCGA-DD-A4NH-01	1.07231	1.39539	2.61518	1.37995	1.50548	1.10963	0.508023	0.475604
TCGA-CC-A7IE-01	0.757194	3.09348	2.81771	3.42518	3.28696	0.887603	2.56718	0.228111
TCGA-CC-A3MC-01	0.971884	0.74485	2.14695	1.03963	0.638769	0.937269	0.487281	0.175045
TCGA-DD-A73G-01	0.350045	0.740712	2.36933	2.22494	0.731444	0.419431	0.363227	0.673285
TCGA-CC-5260-01	1.67043	1.16073	5.12656	2.25166	1.67496	1.829	1.27244	1.97581
TCGA-RC-A7S9-01	1.07854	1.18396	1.91544	3.75656	1.78333	0.701327	0.921284	1.80797
TCGA-DD-AADD-01	0.811389	1.06743	2.22453	2.2959	2.06147	0.996533	1.12413	2.32576
TCGA-G3-AAV6-01	0.212383	2.07409	1.70035	2.14124	0.390338	0.285935	0.671927	0.118891
TCGA-CC-A9FU-01	0.654344	1.13718	1.52386	2.244	1.68858	0.380286	0.941332	0.222928
TCGA-YA-A8S7-01	1.34596	2.02024	6.36893	1.83528	1.95955	2.41457	1.08345	0.442864
TCGA-CC-A5UC-01	0.432746	1.32366	2.75994	1.40985	1.0769	0.564037	0.872947	0.743817
TCGA-CC-A8HV-01	0.298424	1.08909	0.794769	2.3751	0.406101	0.332049	0.281312	0.165687
TCGA-CC-A7IF-01	0.524264	0.0625362	1.31586	0.994218	0.154324	0.280125	0.0976108	1.20464
TCGA-G3-A5SI-01	0.364348	0	0.915559	0.880176	0.0924781	0.0801119	0.0485152	4.36088
TCGA-KR-A7K2-01	0.532267	0.728312	1.35609	1.73088	0.52316	0.634779	0.299479	1.68459
TCGA-DD-AACD-01	0.305912	0.512682	2.3315	1.14659	0.284159	0.600555	0.303576	0.24123
TCGA-G3-A3CH-01	1.09031	0.483983	2.09427	1.67731	3.24674	1.18371	0.665848	2.43861
TCGA-2Y-A9H2-01	1.74739	1.35417	3.48263	1.96591	2.01071	1.18155	1.12088	1.01393
TCGA-XR-A8TD-01	1.55115	3.04953	4.34797	4.22799	3.83972	1.88827	2.21875	0.37362
TCGA-5R-AA1D-01	0.842134	0.942758	2.83675	0.929109	1.28404	1.61786	0.783163	0.228603
TCGA-G3-A25Z-01	0.4654	0.713168	1.92581	0.468635	0.457227	0.851039	0.408494	0.594644
TCGA-DD-AAE9-01	0.243425	0.388134	1.0615	0.207143	0.292782	0.301939	0.319502	3.49329
TCGA-DD-AADC-01	0.890408	1.42385	2.55307	1.66494	1.17983	0.981341	0.879941	0.114234
TCGA-BC-A10Z-01	0.613249	0.188528	1.58135	0.652968	0	0.316841	0.107152	2.2661
TCGA-PD-A5DF-01	1.17887	1.89087	3.58007	0.824238	0.898247	0.902267	1.06378	0.720454
TCGA-UB-A7MC-01	1.54241	0.662844	1.42422	1.51622	0.388024	0.861797	0.115699	0.181421
TCGA-DD-A1EK-01	1.47581	0.224287	3.41849	1.4578	0.263275	1.04306	0.306029	2.07635
TCGA-DD-AAEI-01	0.393965	0.323197	3.24793	1.50924	0.691623	0.654985	0.338795	1.99139
TCGA-G3-AAV5-01	0.577924	1.07991	1.45223	0.913033	0.697774	0.414569	0.514299	0.225892
TCGA-CC-A7IL-01	0.346078	0.0756011	0.708231	1.6141	0.126444	0.151209	0.122076	2.05363
TCGA-MI-A75C-01	0.692516	1.36143	1.53316	2.20148	1.49078	0.485736	0.775008	0.135929
TCGA-CC-A7IK-01	0.80653	0.457121	1.18726	0.922122	0.113034	0.707171	0.525768	0.829038
TCGA-BC-A3KG-01	1.23051	1.08739	2.1776	1.26772	1.0529	0.590147	0.6291	0.181039
TCGA-DD-AADY-01	1.382	0.49682	1.15872	0.443501	0.274769	0.707613	0.148348	0.896001
TCGA-DD-AADS-01	0.649478	1.99805	2.46268	3.39569	1.87031	0.798092	1.2489	2.23759
TCGA-DD-A73E-01	0.749234	0.0514417	0.725174	0.326767	0.103128	0.253021	0.0542233	0.644502
TCGA-DD-AAEG-01	0.488206	0.0306892	0.969823	0.506907	0.121281	0.520649	0.212134	0.310107
TCGA-FV-A23B-01	1.01927	1.29101	2.11283	1.03048	1.28327	0.956874	1.17159	2.66038
TCGA-DD-A1EI-01	0.733268	0.885809	2.70514	1.05894	1.52692	1.23964	0.700884	0.306496
TCGA-5C-A9VG-01	0.679063	0.458697	2.10564	0.801241	0.710702	0.705934	0.178237	0.569297
TCGA-2Y-A9H9-01	0.881743	0.845831	2.01817	1.23634	0.702835	1.42428	0.663846	1.45344
TCGA-G3-AAV0-01	0.581978	0.324811	0.952035	1.79722	1.08175	0.505586	0.469261	4.41615
TCGA-DD-AAVV-01	1.302	2.40539	3.33703	1.88159	1.63882	1.83086	1.86813	0.321235
TCGA-DD-AAC9-01	0.536152	1.01856	2.35084	1.015	0.890719	0.735695	0.742869	0.284277
TCGA-GJ-A9DB-01	0.895225	1.00763	3.52968	2.26951	0.784001	0.82432	0.774081	0.774587
TCGA-DD-A73C-01	0.976144	0.195474	2.22419	1.36994	0.697507	2.30944	0.852159	0.21661
TCGA-DD-AAEE-01	0.711847	0.422341	1.53027	0.843099	0.272979	0.676809	0.555816	0.259423
TCGA-DD-AACF-01	1.4547	0.364236	2.64466	1.44292	0.713256	1.27769	0.56267	2.1852
TCGA-DD-A3A2-01	0.638491	0.0504669	1.12095	1.26123	0.125519	0.476952	0.225275	0.351967
TCGA-DD-AACK-01	1.09214	1.02991	1.98043	1.25048	0.776694	0.417272	0.572017	0.503756
TCGA-G3-A3CG-01	0.944034	0.83552	1.51768	1.05297	0.393197	0.536252	0.541416	1.0561
TCGA-G3-A25V-01	1.43712	1.33811	2.66387	1.17632	1.19087	1.08936	0.919912	0.451119
TCGA-RC-A7SB-01	1.07437	0.477574	1.4703	0.711142	0.368824	0.835762	0.358396	3.04432
TCGA-DD-AAEA-01	1.5372	2.00457	2.2996	3.50545	2.55856	0.850639	1.64011	2.25305
TCGA-DD-AADP-01	0.70496	0.802731	2.12707	1.01493	0.939527	0.987321	0.763327	3.92257
TCGA-DD-A4NB-01	1.149	1.1858	3.32806	1.78094	1.71229	1.20714	0.606537	0.114234
TCGA-DD-AADL-01	0.710525	0.0650208	1.75715	0.904272	0.248778	0.383165	0.246469	3.53038
TCGA-DD-AAW0-01	1.3051	0.844064	3.67805	1.3961	1.37562	1.00949	1.08223	3.16914
TCGA-DD-A4ND-01	1.95129	1.87998	3.62341	3.15512	2.95453	1.95821	2.11653	2.33179
TCGA-DD-AAW1-01	0.894139	0.0654344	1.05839	0.679334	0.22132	0.76086	0.102188	0.985063
TCGA-DD-A3A4-01	0.376846	0	1.29725	0.577634	0	0.521453	0.0132121	0.0903115
TCGA-DD-A11A-01	0.586789	0	1.22076	0.78576	0.0676387	0.677711	0.136323	1.76175
TCGA-DD-AAE7-01	0.914335	0.951662	2.45138	2.21014	1.17409	0.709379	0.675093	0.424922
TCGA-RC-A6M5-01	0.510759	0.632268	2.4083	0.687867	0.588037	0.964362	0.188907	0.0663992
TCGA-DD-AACW-01	0.348346	0.353436	1.4359	2.77671	1.41581	0.650673	0.644779	2.89334
TCGA-DD-AAE4-01	1.23094	1.55949	2.67873	2.9915	1.75634	2.21788	1.20939	0.307662
TCGA-DD-A4NF-01	1.06915	0.1125	1.03168	0.339137	0.220949	0.946731	0.105678	2.85234
TCGA-DD-AADA-01	0.442015	0.872238	1.34107	2.8104	1.07984	0.644964	1.05915	0.339137
TCGA-BC-A8YO-01	2.61925	3.00436	4.22659	4.50412	3.85466	2.98747	2.95477	0.328032
TCGA-G3-A6UC-01	1.0561	0.113434	1.02524	1.049	0.0395596	0.417704	0.11929	1.64676
TCGA-DD-AAD8-01	0.722903	0.604356	2.2177	2.15358	0.546166	1.04845	0.436588	0.355918
TCGA-DD-AAVS-01	0.402395	0.598937	2.63087	1.7173	1.3648	0.469782	0.555914	2.79133
TCGA-DD-A1ED-01	1.0914	0.660016	2.21819	1.17505	0.803062	1.3305	0.591009	0.217355
TCGA-RC-A7SK-01	0.25084	0.420617	0.700085	1.62237	0.278104	0.0326651	0.275484	2.37873
TCGA-DD-AAE3-01	0.80364	0.289952	2.02581	0.659011	0.176067	0.943659	0.167229	1.29878
TCGA-DD-AAEB-01	0.44159	0.426211	0.739243	1.50218	0.216486	0.246226	0.301236	0.81106
TCGA-DD-AADJ-01	0.40719	0.638213	1.51273	1.11696	0.615699	0.418568	0.286763	0.720103
TCGA-ED-A97K-01	1.68374	1.73092	3.95139	1.69417	1.17651	1.23377	1.034	2.98123
TCGA-G3-A3CK-01	0.957172	2.1737	2.83942	2.69584	2.92634	1.51667	2.11553	1.20945
TCGA-ED-A8O5-01	0.824646	0.276675	0.883855	1.50203	3.19736	0.456386	0.311968	2.80445
TCGA-DD-AACU-01	0.921055	0.579952	2.4949	1.62237	1.14522	0.834792	0.669934	1.57783
TCGA-2Y-A9H7-01	0.295253	0.408168	1.51546	1.04858	0.50853	0.364797	0.156914	5.71577
TCGA-DD-AACQ-01	1.06943	0.0601858	1.04572	2.23704	0.605684	0.153805	0.0839282	0.110096
TCGA-DD-A4NS-01	1.67405	1.17025	3.05466	2.2574	2.51058	1.59722	1.89759	0.842778
TCGA-DD-A11B-01	0.703101	0.0666748	1.06115	2.03977	0.470823	1.22101	0.13711	1.34477
TCGA-DD-AAW3-01	0.941106	0.0532504	1.12208	0.796349	0.205893	0.179256	0.109962	0.745108
TCGA-DD-A4NO-01	0.856229	0.534261	1.67604	0.915406	0.543397	0.820077	0.256407	0.408277
TCGA-DD-AAED-01	0.322505	1.02184	3.05712	1.9584	1.47908	0.446468	0.283566	1.37762
TCGA-G3-A3CI-01	0.730053	0.673556	3.18226	1.2458	0.875701	0.586693	0.813771	2.85402
TCGA-DD-AACI-01	1.38753	2.92837	3.80174	4.73196	3.15218	1.77269	2.11237	0.0882773
TCGA-5C-A9VH-01	0.542209	0.749406	1.52607	1.06364	1.65604	0.455229	0.387032	1.87042
TCGA-DD-A4NE-01	1.07902	0	1.17281	1.43941	0.0805212	0.347099	0.186754	0.188401
TCGA-ED-A4XI-01	0.943059	0.559639	2.65945	2.65361	0.754717	1.6457	0.736388	1.31365
TCGA-CC-A9FW-01	0.72369	1.87547	1.93346	2.15445	1.45539	0.443288	1.33382	0.219215
TCGA-DD-AACG-01	0.331017	0.876095	2.67827	1.08862	0.677982	0.795019	0.476434	0.527571
TCGA-FV-A2QR-01	0.956503	0.199123	2.71826	0.804219	0.164529	0.273098	0.222063	0.126709
TCGA-DD-A11D-01	0.85583	0.190678	1.21294	0.547746	0.194339	0.769433	0.281075	0.0415234
TCGA-DD-A1EC-01	3.99199	3.03726	4.5476	5.26	3.81179	3.17138	3.49199	2.4593
TCGA-DD-AACN-01	1.80818	1.68684	2.56584	1.77421	2.05523	1.06254	1.08739	0.444879
TCGA-DD-AAVZ-01	0.324926	0.438932	1.54434	1.07663	0.841329	0.569005	0.254715	2.16021
TCGA-K7-A6G5-01	1.05714	0.973281	2.02176	1.95274	1.23946	1.06122	0.692516	0.166844
TCGA-KR-A7K0-01	0.734482	0.579277	2.36695	1.09024	0.45586	0.375735	0.380175	1.55405
TCGA-DD-AADM-01	0.719841	0.870187	2.01218	0.801407	0.636451	0.423847	0.408494	0.111432
TCGA-DD-AAD0-01	0.881665	0.0824301	1.55552	2.36715	0.0840643	0.271426	0.100709	4.6981
TCGA-2Y-A9GW-01	1.76124	1.45091	3.5239	0.979147	0.748891	2.01835	1.04194	1.89945
TCGA-DD-AACX-01	0.951737	0.268913	1.53336	1.05408	0.956949	0.266517	0.313826	0.131458
TCGA-EP-A26S-01	1.08936	0.128689	1.66152	1.05075	0.131194	0.496207	0.305679	0.259303
TCGA-MI-A75E-01	0.990447	0.395831	2.38045	0.965249	1.57667	0.891264	0.698574	0.239765
TCGA-DD-AACO-01	0.120485	0.664574	2.16372	2.0969	0.46874	0.563744	0.215989	0.474047
TCGA-DD-A116-01	0.266037	0.792106	2.06991	1.15879	0.684011	0.508327	0.357383	1.71532
TCGA-CC-A9FS-01	0.381837	0.573859	1.65732	1.22392	0.537147	0.744592	0.675003	0.459746
TCGA-DD-A4NK-01	0.882604	0.0426443	1.43216	1.38802	0.166587	1.00209	0.116764	0.639973
TCGA-DD-AAE2-01	3.71317	1.3872	2.70458	2.65317	2.85736	1.84924	1.65933	2.47889
TCGA-UB-A7MD-01	1.37835	1.53859	3.23438	1.66462	1.34364	1.52431	0.955313	0.190425
TCGA-DD-A3A8-01	0.560421	0.235359	0.78668	0.564134	0.141825	0.341758	0.146264	1.8318
TCGA-5R-AA1C-01	0.818605	0.900181	2.40776	1.14613	1.23885	1.336	0.434241	3.90846
TCGA-5R-AAAM-01	1.37457	0.603881	3.13463	1.24513	1.08638	2.04306	0.449218	0.948377
TCGA-CC-A7IH-01	0.602552	0.033793	0.937796	0.972619	0.100978	0.66339	0.169797	1.75146
TCGA-FV-A2QQ-01	0.483364	1.03147	2.57797	2.10397	1.86817	1.12935	0.778797	1.08529
TCGA-DD-AAVY-01	0.667211	0.0721744	1.17938	1.60786	0.557091	0.666211	0.324695	1.86489
TCGA-DD-AADG-01	0.627046	0.0735461	0.654802	0.964436	0.278936	0.59053	0.18612	2.32308
TCGA-DD-AAVX-01	1.76609	0.555325	1.91008	0.592732	0.477159	2.01511	0.691355	0.398131
TCGA-DD-A4NJ-01	1.75185	1.93289	3.55844	1.14379	0.549817	1.54592	1.03844	2.46273
TCGA-DD-AACS-01	0.519039	0.127501	1.23499	1.11383	0.190804	0.449641	0.196607	0.193204
TCGA-G3-A25U-01	1.12737	0.0703893	1.26213	1.80108	0.205393	0.730836	0.244156	1.01671
TCGA-DD-AAEK-01	1.2676	2.06312	3.3221	2.69842	3.2787	1.73596	2.1396	1.3662
TCGA-DD-AAEH-01	1.25096	1.75159	2.49994	3.45761	3.14595	1.65878	2.79102	0.143916
TCGA-DD-A73F-01	1.54661	1.61471	3.2212	3.26269	3.25067	2.31362	2.28907	2.49879
TCGA-DD-AADQ-01	0.949796	0.892508	1.43023	1.42932	1.05624	0.365245	0.948003	0.228849
TCGA-DD-AACA-01	0.730314	0.336398	1.2337	1.15069	1.11716	0.667302	0.488001	0.324004
TCGA-DD-AAD2-01	1.42562	1.33777	3.0605	1.56618	2.01568	1.85774	0.690104	0.420617
TCGA-DD-A11C-01	1.20289	0.540424	2.31139	1.14737	0.485942	1.42782	0.514198	0.22231
TCGA-DD-A115-01	1.097	0.261591	1.91892	2.58215	0.883855	1.22719	0.432104	0.141171
TCGA-BC-A69I-01	0.939603	0.217479	1.53431	1.43755	0.443288	0.674822	0.228234	0.826843
TCGA-DD-AADV-01	0.839798	0.279174	2.30056	1.38676	0.521855	1.26855	0.475189	0.638306
TCGA-DD-AACV-01	0.887057	0.0536674	1.11243	1.74988	0.158466	0.976437	0.180403	1.32527
TCGA-DD-AADR-01	0.358734	0.769349	1.64625	1.26544	0.288299	0.875387	0.494979	3.51177
TCGA-DD-AACJ-01	0.481919	0.131194	1.39369	0.657731	0.236462	0.0592168	0.0781999	0.211012
TCGA-LG-A9QD-01	0.808591	0.346872	1.00209	1.10869	0.675726	0.581785	0.541416	0.240742
TCGA-DD-A4NQ-01	1.50721	0.98324	3.82521	0.647176	0.632268	2.29652	0.593497	0.0590783
TCGA-DD-AAW2-01	0.660746	0	1.0708	0.333767	0.171719	0.368154	0.177089	1.42825
TCGA-DD-A73B-01	0.852478	0	1.2145	1.54691	0.0931545	0.723952	0.0542233	3.28254
TCGA-MI-A75G-01	0.68724	0.247806	1.07594	1.03555	0.309293	0.27035	0.199248	0.101247
TCGA-BC-A10X-01	1.35946	0.298424	2.72526	1.55783	0.647637	1.71866	0.730488	0.452385
TCGA-DD-A4NL-01	0.639973	0.266277	1.60668	1.081	0.529471	0.467071	0.384381	0.260267
TCGA-G3-AAV2-01	0.482435	0.149129	1.50182	0.405012	0.115566	0.655352	0.205393	1.85531
TCGA-DD-A4NV-01	1.47887	0.486148	2.09434	1.54176	0.821057	0.911883	0.652509	1.44615
TCGA-DD-AACE-01	0.538439	0.448055	0.992261	0.927896	0.543496	0.401084	0.328722	3.88267
TCGA-2Y-A9H4-01	1.00389	0.514905	1.95654	2.18713	0.629566	1.41511	0.474358	0.0626744
TCGA-DD-A4NP-01	0.458697	0	1.10648	0.848317	0.0931545	0.348232	0.18612	0.0713508
TCGA-DD-A3A5-01	0.969012	0	1.00274	1.53561	0.663846	0.686971	0.362666	0.128953
TCGA-DD-AACY-01	0.444667	0.14104	1.57696	0.978489	0.607674	0.371392	0.271904	0.327457
TCGA-RC-A7SF-01	0.557484	1.50421	1.21853	1.95617	0.96377	0.495388	0.953228	0.234624
TCGA-ED-A7XO-01	0.922959	0.788769	2.36255	2.59672	1.27358	1.15212	0.7433	3.35543

## Sheet: Table-S15
Table S15 Immune score and stroma score in TCGA-HCC cohort
ID	immune score	stroma score
TCGA-G3-A25X-01	0.0456673	0.0693921
TCGA-2Y-A9GU-01	0.0190308	0.051546
TCGA-ED-A8O6-01	0.0156972	0.0332177
TCGA-G3-AAV7-01	0.0375633	0.00527276
TCGA-CC-A7IJ-01	0.163173	0.033974
TCGA-CC-5261-01	0.0988178	0.116603
TCGA-RC-A7SH-01	0.00642221	0.0238421
TCGA-ED-A7PY-01	0.014316	0.0544737
TCGA-DD-AADN-01	0.270284	0.0093923
TCGA-CC-A8HS-01	0.0146407	0.0354526
TCGA-FV-A23B-01	0.021173	0.0662567
TCGA-FV-A3R3-01	0.0415507	0.221306
TCGA-5C-A9VG-01	0.0357784	0.0602327
TCGA-BC-4072-01	0.0961967	0.0348155
TCGA-DD-AADB-01	0.161659	0.0366003
TCGA-DD-AAVQ-01	0.339234	0.0763037
TCGA-CC-5258-01	0.0736283	0.0290441
TCGA-EP-A3JL-01	0.0787946	0.0900663
TCGA-G3-A25T-01	0.0198229	0.0547445
TCGA-ED-A82E-01	0.0148009	0.0544799
TCGA-DD-AAC9-01	0.0964894	0.125981
TCGA-DD-A39Y-01	0.0207716	0.00403899
TCGA-BC-A112-01	0.0180898	0.0297385
TCGA-CC-A3MB-01	0.0115874	0.0420752
TCGA-DD-AAE1-01	0.0193798	0.0391931
TCGA-DD-AA3A-01	0.0288303	0.00220485
TCGA-BC-4073-01	0.166642	0.0179426
TCGA-XR-A8TE-01	0.0172723	0.0832942
TCGA-DD-A4NA-01	0.0673137	0.0101567
TCGA-DD-A118-01	0.0157995	0.0710848
TCGA-CC-A9FV-01	0.230411	0.26086
TCGA-WQ-A9G7-01	0.0135814	0.0273511
TCGA-DD-AACT-01	0.041308	0.0797938
TCGA-UB-A7MA-01	0.00614716	0.0619633
TCGA-DD-A1EG-01	0.0906721	0.0815289
TCGA-2Y-A9H6-01	0.0756843	0.152999
TCGA-ED-A66Y-01	0.0033943	0.0372781
TCGA-DD-AACH-01	0.0221993	0.0331486
TCGA-XR-A8TC-01	0.0101875	0.0481576
TCGA-ZP-A9D0-01	0.0131991	0.0705446
TCGA-EP-A2KA-01	0.100531	0.0170336
TCGA-BW-A5NP-01	0.00888431	0.0243323
TCGA-RC-A6M3-01	0.0101541	0.0147536
TCGA-DD-AACP-01	0.0125582	0.0125465
TCGA-DD-AAE0-01	2.2898e-18	0.0592474
TCGA-DD-A3A9-01	0.0435108	0.161853
TCGA-CC-A7II-01	0.000141568	0.018186
TCGA-DD-AAD1-01	0.120116	0.17213
TCGA-XR-A8TF-01	0.0138479	0.0557999
TCGA-CC-5262-01	0.0548197	0.155777
TCGA-FV-A3I1-01	0.0478617	0.0609882
TCGA-DD-AAW0-01	0.0725523	0.13011
TCGA-DD-AAC8-01	0.0187143	0.0446804
TCGA-GJ-A3OU-01	0.286569	0.147145
TCGA-CC-A1HT-01	0.174587	0.0246155
TCGA-BC-A69H-01	0.0635596	0.0263184
TCGA-DD-AAVR-01	0.158524	0.174538
TCGA-DD-A4NN-01	0.00681549	0.0842158
TCGA-DD-AACC-01	0.474917	0.0918908
TCGA-DD-AADI-01	0.121209	0.125063
TCGA-DD-AACB-01	0.19525	0.0462599
TCGA-DD-A1EJ-01	0.0442427	0.0305902
TCGA-EP-A2KB-01	0.0288456	0.0369651
TCGA-ED-A66X-01	0.0617639	0.0889269
TCGA-DD-AACW-01	0.0296776	0.0356515
TCGA-DD-AADW-01	0.00270973	0.0814359
TCGA-DD-A4NR-01	0.231763	0.0557798
TCGA-KR-A7K7-01	0.106156	0.0449937
TCGA-DD-A1EH-01	0.0165496	0.0879304
TCGA-DD-AADA-01	0.0704585	0.0922339
TCGA-UB-A7MF-01	0.193087	0.0478711
TCGA-DD-A119-01	0.0340429	0.11366
TCGA-O8-A75V-01	0.0821642	0.0698901
TCGA-ED-A7PZ-01	0.0130618	0.0317764
TCGA-DD-A1EL-01	0.0542288	0.0127207
TCGA-CC-5263-01	0.0375996	0.0064081
TCGA-ED-A5KG-01	0.883441	0.0663255
TCGA-DD-AAVS-01	0.0386491	0.0667945
TCGA-CC-A3MA-01	7.30043e-05	0.057169
TCGA-DD-AAVU-01	0.0177651	0.0473852
TCGA-CC-A3M9-01	0.36779	0.0453605
TCGA-MR-A8JO-01	0.0706004	0.231359
TCGA-DD-A3A6-01	0.0228048	0.364136
TCGA-CC-A5UE-01	0.0236241	0.00851289
TCGA-CC-A8HU-01	0.00667261	0.0146687
TCGA-DD-AADO-01	0.164264	0.0332954
TCGA-DD-AAD5-01	0.0621308	0.0170867
TCGA-RG-A7D4-01	0.220011	0.020262
TCGA-BW-A5NQ-01	0.186688	0.0324182
TCGA-DD-AADJ-01	0.0120001	0.0704228
TCGA-2V-A95S-01	0.2569	0.0117132
TCGA-ED-A7XP-01	0.0339612	0.0717731
TCGA-G3-A7M9-01	0.0047378	0.0202017
TCGA-G3-A25S-01	0.0344083	0.0342185
TCGA-CC-A5UD-01	0.00992351	0.0274831
TCGA-ED-A8O5-01	0.0148334	0.0838935
TCGA-DD-A39X-01	0.0339448	0.0996596
TCGA-ZP-A9D2-01	0.0117418	0.0697448
TCGA-FV-A4ZP-01	0.091488	0.0171659
TCGA-DD-A39Z-01	0.011151	0.0618683
TCGA-2Y-A9H7-01	0.0187711	0.0650403
TCGA-CC-5264-01	0.000672385	8.47588e-20
TCGA-UB-A7ME-01	0.122634	0.0443292
TCGA-RC-A6M6-01	0.0310563	0.0184396
TCGA-ED-A7PX-01	0.0104717	0.0627252
TCGA-DD-AACZ-01	0.279504	0.0218621
TCGA-DD-A39V-01	0.0669803	0.0682527
TCGA-ES-A2HT-01	0.0467896	0.115864
TCGA-DD-A3A7-01	0.0194121	0.0680273
TCGA-DD-AACL-01	0.204413	0.0361124
TCGA-CC-5259-01	0.0255711	0.0430117
TCGA-G3-A7M6-01	0.00216987	0.0829106
TCGA-DD-AAD6-01	0.0350383	0.0257509
TCGA-5C-AAPD-01	0.139773	0.0581637
TCGA-DD-AAED-01	0.0390285	0.00908701
TCGA-DD-AACI-01	0.141554	0.0590711
TCGA-G3-A25Y-01	0.0195015	0.115304
TCGA-DD-A114-01	0.1552	0.0787379
TCGA-CC-A123-01	0.0428984	0.0523045
TCGA-CC-A7IG-01	0.0184651	0.0228674
TCGA-DD-A3A3-01	0.0260964	0.0393631
TCGA-K7-AAU7-01	0.0165757	0.0726593
TCGA-CC-A9FW-01	0.0248855	0.0439817
TCGA-CC-A8HT-01	0.034024	0.0253843
TCGA-DD-AACG-01	0.0542276	0.0504788
TCGA-2Y-A9GY-01	0.249134	0.000787144
TCGA-DD-A1EF-01	0.117714	0.0565385
TCGA-DD-AADK-01	0.0630575	0.118686
TCGA-2Y-A9H5-01	0.00700128	0.0933492
TCGA-FV-A3I0-01	0.00331666	0.0355337
TCGA-BC-A10R-01	0.0154721	0.149434
TCGA-WX-AA44-01	0.0168291	0.0603146
TCGA-DD-A113-01	0.0286039	0.0348772
TCGA-DD-A1EC-01	0.274255	0.0460414
TCGA-BC-A10Q-01	0.0131194	0.00546385
TCGA-DD-AAVW-01	0.0257719	0.139959
TCGA-2Y-A9H3-01	0.294245	0.0933939
TCGA-DD-A4NH-01	0.0674897	0.0182791
TCGA-CC-A7IE-01	0.137279	0.0429957
TCGA-CC-A3MC-01	0.0146779	0.0577118
TCGA-DD-A73G-01	0.0554207	0.0766101
TCGA-CC-5260-01	0.0144579	0.0724842
TCGA-RC-A7S9-01	0.0506083	0.0269568
TCGA-DD-AADD-01	0.029044	0.0274119
TCGA-BC-A10W-01	0.0158866	0.0238011
TCGA-DD-AACN-01	0.014992	0.111824
TCGA-G3-AAV6-01	0.0282276	0.0232883
TCGA-DD-AAVZ-01	0.0209177	0.0501783
TCGA-CC-A9FU-01	0.0217997	0.00154376
TCGA-G3-A5SJ-01	0.106305	0.0143805
TCGA-YA-A8S7-01	0.152774	0.0464116
TCGA-CC-A5UC-01	0.0358719	0.105042
TCGA-CC-A8HV-01	0.00829165	0.00515587
TCGA-DD-AADS-01	0.155777	0.0815994
TCGA-G3-AAV3-01	0.155509	0.0570507
TCGA-T1-A6J8-01	0.021807	0.0938092
TCGA-2Y-A9HB-01	0.0985213	0.0732608
TCGA-DD-A73E-01	0.0157088	0.0572332
TCGA-UB-A7MB-01	0.000146256	0.0647219
TCGA-DD-A73A-01	0.0555462	0.0428156
TCGA-DD-AAEG-01	0.00522487	0.0515486
TCGA-2Y-A9H9-01	0.0270419	0.0707942
TCGA-DD-A1EI-01	0.0212635	0.136713
TCGA-G3-A3CJ-01	0.0121619	0.0589594
TCGA-GJ-A9DB-01	0.0212311	0.0878827
TCGA-K7-A5RG-01	0.372849	0.0539244
TCGA-G3-A7M5-01	0.0223421	0.0687297
TCGA-WQ-AB4B-01	0.0303126	0.114347
TCGA-G3-AAV0-01	0.0123701	0.104469
TCGA-DD-AAVV-01	0.0507742	0.0766136
TCGA-DD-A73C-01	0.0364879	0.127274
TCGA-G3-AAV1-01	0.0310123	0.0586622
TCGA-DD-AAEE-01	0.0184536	0.0675388
TCGA-LG-A9QC-01	0.00112469	0.0517961
TCGA-DD-AACF-01	0.0316916	0.043056
TCGA-QA-A7B7-01	0.0214851	0.0574114
TCGA-DD-AAE6-01	0.0062011	0.0227414
TCGA-DD-A3A2-01	0.0342267	0.0997496
TCGA-ZP-A9CZ-01	0.0995646	0.0503878
TCGA-EP-A3RK-01	0.188363	0.0706855
TCGA-G3-A3CG-01	0.0256179	0.0583149
TCGA-DD-AACK-01	0.0183541	0.0710023
TCGA-G3-A25V-01	0.0783926	0.115473
TCGA-DD-AAD3-01	0.0240455	0.163204
TCGA-ED-A459-01	0.0553195	0.0285613
TCGA-RC-A7SB-01	0.0108152	0.0507194
TCGA-DD-AAEA-01	0.0675389	0.0603496
TCGA-G3-A7M7-01	0.0312771	0.0810384
TCGA-BC-A10T-01	0.00603266	0.16284
TCGA-DD-AADP-01	0.0123137	0.0656623
TCGA-DD-A73D-01	0.00763948	0.0280625
TCGA-DD-A4NB-01	0.0488201	0.233816
TCGA-2Y-A9GT-01	0.14906	0.0911754
TCGA-DD-AADL-01	0.00308939	0.042698
TCGA-DD-A4ND-01	0.0509138	0.12222
TCGA-DD-AAW1-01	0.00414841	0.0487937
TCGA-DD-A1EA-01	0.0692888	0.0424676
TCGA-DD-A3A4-01	0.0191063	0.0910558
TCGA-DD-A11A-01	0.0117082	0.0612616
TCGA-DD-AADF-01	0.0710139	0.042384
TCGA-UB-AA0V-01	0.0149574	0.173448
TCGA-MR-A520-01	0.027098	0.0598666
TCGA-RC-A6M5-01	0.0220402	0.247478
TCGA-DD-AAE7-01	0.0518525	0.0990222
TCGA-DD-AAE4-01	0.135336	0.13947
TCGA-DD-A4NF-01	2.08069e-17	0.0604901
TCGA-BC-A8YO-01	0.076699	0.0115697
TCGA-G3-A6UC-01	0.00996857	0.0667514
TCGA-DD-A1ED-01	0.079429	0.100737
TCGA-ZS-A9CF-01	0.0247003	0.061982
TCGA-DD-AAD8-01	0.0113633	0.0468399
TCGA-ZP-A9D4-01	0.00429284	0.0923993
TCGA-RC-A7SK-01	0.00353064	0.0760522
TCGA-KR-A7K8-01	0.100818	0.0995639
TCGA-DD-AAE3-01	0.0330965	0.141389
TCGA-DD-AAEB-01	0.0215188	0.12635
TCGA-2Y-A9H1-01	0.0955632	0.061698
TCGA-WX-AA46-01	0.0353028	0.125449
TCGA-NI-A4U2-01	0.0323422	0.13706
TCGA-ED-A97K-01	0.0175652	0.0557023
TCGA-G3-A3CK-01	0.0950623	0.0509587
TCGA-DD-AAVP-01	0.00278824	0.0973303
TCGA-DD-A39W-01	0.0361784	0.0443954
TCGA-DD-AACU-01	0.0228359	0.0636625
TCGA-DD-AACQ-01	0.00164483	0.0534486
TCGA-DD-A11B-01	0.00133942	0.0851138
TCGA-DD-A4NS-01	0.0504684	0.220006
TCGA-DD-AAW3-01	0.0121183	0.0486728
TCGA-2Y-A9H8-01	0.0735762	0.0301936
TCGA-K7-A6G5-01	0.0604893	0.0765126
TCGA-WJ-A86L-01	0.00934704	0.0478847
TCGA-ZS-A9CG-01	0.0112372	0.095656
TCGA-G3-A5SL-01	0.0112449	0.0643893
TCGA-DD-A1EE-01	0.0236197	0.029374
TCGA-G3-A3CI-01	0.0697322	0.0775383
TCGA-DD-A4NO-01	0.022353	0.0886415
TCGA-NI-A8LF-01	0.00527502	0.168828
TCGA-5C-A9VH-01	0.00549442	0.118797
TCGA-DD-A4NE-01	1.2526e-17	0.0573787
TCGA-FV-A4ZQ-01	0.24197	0.0123454
TCGA-K7-A5RF-01	0.0909031	0.165939
TCGA-DD-A1EB-01	0.0266252	0.114987
TCGA-DD-AADU-01	0.0118732	0.0397539
TCGA-2Y-A9H0-01	0.039124	0.0209395
TCGA-GJ-A6C0-01	0.0730582	0.0389033
TCGA-ED-A4XI-01	0.0725637	0.14306
TCGA-G3-A7M8-01	0.0346102	0.104494
TCGA-FV-A2QR-01	0.0186241	0.0779897
TCGA-G3-AAV4-01	0.00524233	0.0360065
TCGA-DD-A11D-01	0.0202007	0.093676
TCGA-BD-A3EP-01	0.212413	0.125738
TCGA-EP-A12J-01	0.00595304	0.0666551
TCGA-4R-AA8I-01	0.0145799	0.0653413
TCGA-CC-A7IF-01	0.0157865	0.068442
TCGA-KR-A7K0-01	0.0247525	0.0688948
TCGA-HP-A5MZ-01	0.0808582	0.169183
TCGA-LG-A6GG-01	0.0193542	0.0359491
TCGA-G3-A5SI-01	0.0113048	0.0171169
TCGA-KR-A7K2-01	0.0199917	0.107426
TCGA-DD-AADM-01	0.025295	0.0798885
TCGA-XR-A8TG-01	0.0107666	0.0680123
TCGA-DD-AACD-01	0.0578344	0.0703788
TCGA-3K-AAZ8-01	0.0427795	0.048386
TCGA-DD-AAD0-01	0.0149285	0.0735043
TCGA-ES-A2HS-01	0.0121145	0.13973
TCGA-HP-A5N0-01	0.00972352	0.178765
TCGA-G3-A3CH-01	0.0294571	0.0827471
TCGA-2Y-A9GW-01	0.128842	0.093481
TCGA-BC-A217-01	0.0356021	0.0120661
TCGA-DD-AACX-01	0.0439436	0.0353151
TCGA-EP-A26S-01	0.00257538	0.0778675
TCGA-MI-A75E-01	0.0384827	0.0994572
TCGA-DD-AACO-01	0.0524926	0.0829239
TCGA-G3-A5SK-01	0.0715465	0.0580108
TCGA-BC-A110-01	0.118578	0.2284
TCGA-G3-A5SM-01	0.0515188	0.112269
TCGA-FV-A3R2-01	0.0213704	0.053264
TCGA-DD-A116-01	0.0113774	0.10223
TCGA-2Y-A9H2-01	0.0214097	0.0154133
TCGA-CC-A9FS-01	0.0150641	0.0799393
TCGA-XR-A8TD-01	0.137846	0.123481
TCGA-DD-A4NK-01	0.0228239	0.108466
TCGA-DD-AAE2-01	0.0337978	0.0890241
TCGA-5R-AA1D-01	0.0499584	0.329369
TCGA-UB-A7MD-01	0.0543685	0.0891143
TCGA-DD-A3A8-01	0.00416002	0.0819479
TCGA-ZS-A9CE-01	0.00557751	0.0714503
TCGA-5R-AA1C-01	0.0633129	0.0270703
TCGA-G3-A25Z-01	0.0308745	0.0595801
TCGA-5R-AAAM-01	0.082251	0.177178
TCGA-BD-A2L6-01	0.00421664	0.0817843
TCGA-DD-AAE9-01	0.00981742	0.0389621
TCGA-CC-A7IH-01	0.0122928	0.0721784
TCGA-FV-A2QQ-01	0.0516288	0.0989995
TCGA-2Y-A9GX-01	0.0992204	0.15706
TCGA-BD-A3ER-01	0.0410746	0.141679
TCGA-DD-AADC-01	0.017537	0.0133798
TCGA-BC-A10Z-01	0.0105629	0.0375323
TCGA-ZP-A9CY-01	0.0383423	0.0994669
TCGA-PD-A5DF-01	0.0494886	0.107781
TCGA-DD-AAVY-01	0.0212218	0.0486028
TCGA-BC-A10S-01	0.0761788	0.145632
TCGA-MI-A75H-01	0.0311244	0.0920682
TCGA-DD-AADG-01	0.00488056	0.0884444
TCGA-BC-A10U-01	0.0294343	0.0156176
TCGA-2Y-A9GZ-01	0.00407604	0.0892881
TCGA-BW-A5NO-01	0.0271716	0.0514413
TCGA-DD-AAVX-01	0.0481261	0.0861414
TCGA-DD-A4NJ-01	0.0640079	0.0508217
TCGA-DD-AACS-01	0.000251292	0.030459
TCGA-UB-AA0U-01	0.0457191	0.106463
TCGA-G3-AAUZ-01	0.0400216	0.100117
TCGA-G3-A25U-01	0.00057115	0.0667723
TCGA-DD-AAEK-01	0.141262	0.0925417
TCGA-DD-AAEH-01	0.142606	0.11251
TCGA-DD-A73F-01	0.135378	0.0761601
TCGA-2Y-A9HA-01	0.00600194	0.0758669
TCGA-UB-A7MC-01	0.00899817	0.0209742
TCGA-DD-AADQ-01	0.0443121	0.0511736
TCGA-DD-AACA-01	0.0133858	0.0720093
TCGA-DD-A1EK-01	0.0889993	0.078168
TCGA-DD-AAD2-01	0.0476853	0.133317
TCGA-DD-A11C-01	0.02098	0.135654
TCGA-DD-AAEI-01	0.0549525	0.0720915
TCGA-G3-AAV5-01	0.0356464	0.0260925
TCGA-CC-A7IL-01	0.0158765	0.0327291
TCGA-DD-A115-01	0.00558573	0.125987
TCGA-2Y-A9GS-01	0.0361795	0.065966
TCGA-ZP-A9CV-01	0.0658331	0.0664967
TCGA-BC-A69I-01	0.0228829	0.161425
TCGA-ZP-A9D1-01	0.0225422	0.096707
TCGA-MI-A75C-01	0.0329705	0.0133089
TCGA-DD-AADV-01	0.00857264	0.0934727
TCGA-BC-A10Y-01	0.0137501	0.0662423
TCGA-DD-AACV-01	0.000494557	0.0350162
TCGA-DD-AADR-01	0.0257973	0.0667501
TCGA-EP-A2KC-01	0.0242878	0.0557702
TCGA-DD-AACJ-01	0.024705	0.0441952
TCGA-LG-A9QD-01	0.0498744	0.0764023
TCGA-FV-A496-01	0.00120313	0.0522065
TCGA-DD-A4NQ-01	0.0409754	0.00662419
TCGA-DD-A4NG-01	0.0188527	0.0681921
TCGA-DD-AAW2-01	0.00749707	0.0615024
TCGA-DD-A73B-01	0.010958	0.0435542
TCGA-DD-A4NI-01	0.0948768	0.0856734
TCGA-MI-A75G-01	0.00716604	0.0485795
TCGA-BC-A10X-01	0.0442229	0.147957
TCGA-2Y-A9GV-01	0.0756762	0.107928
TCGA-CC-A7IK-01	0.0144087	0.014813
TCGA-DD-A4NL-01	0.025162	0.116145
TCGA-DD-A3A1-01	0.0490054	0.0357155
TCGA-G3-AAV2-01	0.0148618	0.0677788
TCGA-BC-A216-01	0.0503063	0.0168686
TCGA-DD-A4NV-01	0.0208963	0.122809
TCGA-ED-A627-01	0.143396	0.192404
TCGA-BC-A3KG-01	0.00875407	0.0336498
TCGA-DD-AACE-01	0.0308473	0.077108
TCGA-BC-A3KF-01	0.0147133	0.0696494
TCGA-ZS-A9CD-01	0.0394709	0.104786
TCGA-DD-AADY-01	0.00859905	0.0501908
TCGA-2Y-A9H4-01	0.0438467	0.0968455
TCGA-WX-AA47-01	0.00901528	0.0578988
TCGA-FV-A495-01	0.0498082	0.175999
TCGA-DD-A4NP-01	0.020029	0.0877028
TCGA-MI-A75I-01	0.0127218	0.0569759
TCGA-DD-A3A5-01	0.00463734	0.0778156
TCGA-DD-AACY-01	0.0133933	0.0570181
TCGA-BC-A5W4-01	0.00032313	0.0145549
TCGA-RC-A7SF-01	0.0177621	0.0339291
TCGA-RC-A6M4-01	0.0029011	0.0394437
TCGA-ED-A7XO-01	0.0324466	0.112736
pvalue	0.00174353	7.53561e-08

## Sheet: Table-S16
Table S16 TIDE score in TCGA-HCC cohort
ID	TIDE score
TCGA-DD-AACC-01	2.07
TCGA-CC-A7II-01	1.89
TCGA-G3-AAV6-01	1.82
TCGA-G3-A7M9-01	1.81
TCGA-K7-A5RG-01	1.78
TCGA-CC-A3MA-01	1.78
TCGA-DD-AAVQ-01	1.73
TCGA-2Y-A9H3-01	1.72
TCGA-K7-A5RF-01	1.69
TCGA-DD-AADW-01	1.64
TCGA-FV-A495-01	1.59
TCGA-DD-A1EI-01	1.57
TCGA-KR-A7K8-01	1.52
TCGA-DD-AA3A-01	1.52
TCGA-G3-A7M6-01	1.51
TCGA-CC-A5UD-01	1.51
TCGA-DD-A4NN-01	1.5
TCGA-BC-A110-01	1.5
TCGA-2Y-A9GT-01	1.49
TCGA-ZP-A9D2-01	1.46
TCGA-CC-A5UC-01	1.45
TCGA-ED-A4XI-01	1.45
TCGA-ED-A627-01	1.43
TCGA-DD-AAE0-01	1.43
TCGA-ED-A5KG-01	1.42
TCGA-DD-AADC-01	1.42
TCGA-DD-AACP-01	1.42
TCGA-BC-A10T-01	1.4
TCGA-DD-A4NR-01	1.39
TCGA-MI-A75E-01	1.39
TCGA-UB-A7MA-01	1.38
TCGA-DD-A4NB-01	1.37
TCGA-5C-AAPD-01	1.36
TCGA-DD-AAC9-01	1.36
TCGA-5C-A9VG-01	1.35
TCGA-RC-A6M6-01	1.33
TCGA-K7-AAU7-01	1.33
TCGA-DD-AADS-01	1.32
TCGA-DD-A73F-01	1.28
TCGA-EP-A3JL-01	1.26
TCGA-ED-A7PX-01	1.26
TCGA-DD-A3A6-01	1.26
TCGA-G3-A25Y-01	1.22
TCGA-BC-A10S-01	1.22
TCGA-HP-A5MZ-01	1.22
TCGA-ES-A2HT-01	1.17
TCGA-CC-A8HS-01	1.13
TCGA-ED-A66Y-01	1.13
TCGA-MR-A8JO-01	1.11
TCGA-G3-AAUZ-01	1.09
TCGA-CC-A7IG-01	1.06
TCGA-DD-AADV-01	1.06
TCGA-XR-A8TD-01	1.06
TCGA-5C-A9VH-01	1.06
TCGA-BC-A112-01	1.06
TCGA-UB-A7ME-01	1.05
TCGA-CC-5260-01	1.05
TCGA-DD-A1EH-01	1.05
TCGA-G3-A25T-01	1.05
TCGA-ED-A82E-01	1.04
TCGA-DD-A1EC-01	1.04
TCGA-O8-A75V-01	1.04
TCGA-2V-A95S-01	1.04
TCGA-5R-AA1D-01	1.03
TCGA-DD-AAVR-01	1.03
TCGA-DD-AACH-01	1.03
TCGA-FV-A4ZP-01	1.02
TCGA-BW-A5NP-01	1
TCGA-DD-AACI-01	0.99
TCGA-DD-A4NE-01	0.99
TCGA-FV-A3I0-01	0.98
TCGA-DD-AAEK-01	0.97
TCGA-UB-A7MF-01	0.96
TCGA-DD-AAE7-01	0.95
TCGA-DD-AACT-01	0.95
TCGA-DD-AACN-01	0.94
TCGA-DD-AAEH-01	0.94
TCGA-DD-A39Y-01	0.94
TCGA-CC-A8HV-01	0.93
TCGA-G3-AAV0-01	0.93
TCGA-CC-5261-01	0.92
TCGA-DD-A1ED-01	0.92
TCGA-DD-AAE4-01	0.91
TCGA-UB-AA0U-01	0.91
TCGA-RC-A6M5-01	0.91
TCGA-G3-A3CI-01	0.9
TCGA-CC-5258-01	0.88
TCGA-2Y-A9H1-01	0.88
TCGA-DD-AAD1-01	0.87
TCGA-DD-AADN-01	0.87
TCGA-ED-A7XO-01	0.85
TCGA-DD-A1EL-01	0.85
TCGA-DD-A3A9-01	0.83
TCGA-G3-AAV7-01	0.83
TCGA-BC-A10R-01	0.83
TCGA-EP-A3RK-01	0.83
TCGA-CC-A9FV-01	0.82
TCGA-2Y-A9HB-01	0.81
TCGA-BC-A69H-01	0.8
TCGA-ED-A66X-01	0.8
TCGA-ED-A7PZ-01	0.78
TCGA-G3-AAV3-01	0.78
TCGA-DD-AACA-01	0.77
TCGA-BC-A10Q-01	0.76
TCGA-CC-A3MC-01	0.76
TCGA-DD-AAD2-01	0.76
TCGA-DD-AACD-01	0.75
TCGA-XR-A8TG-01	0.75
TCGA-DD-A4ND-01	0.75
TCGA-2Y-A9H8-01	0.74
TCGA-CC-A3M9-01	0.74
TCGA-DD-A4NI-01	0.73
TCGA-DD-A4NS-01	0.73
TCGA-K7-A6G5-01	0.73
TCGA-CC-A9FU-01	0.73
TCGA-ED-A8O5-01	0.73
TCGA-DD-AAEE-01	0.72
TCGA-DD-AAE2-01	0.72
TCGA-CC-A8HU-01	0.72
TCGA-PD-A5DF-01	0.72
TCGA-DD-A114-01	0.72
TCGA-GJ-A9DB-01	0.72
TCGA-BC-A3KG-01	0.72
TCGA-CC-A3MB-01	0.72
TCGA-XR-A8TE-01	0.71
TCGA-BC-A69I-01	0.71
TCGA-CC-A9FW-01	0.71
TCGA-DD-AADI-01	0.69
TCGA-ED-A97K-01	0.68
TCGA-DD-AAD5-01	0.68
TCGA-DD-A1EJ-01	0.66
TCGA-DD-AAVX-01	0.66
TCGA-CC-A7IK-01	0.65
TCGA-DD-AADK-01	0.64
TCGA-DD-A1EG-01	0.63
TCGA-ED-A8O6-01	0.63
TCGA-CC-5263-01	0.62
TCGA-DD-AAD3-01	0.62
TCGA-DD-AAEG-01	0.61
TCGA-WX-AA44-01	0.61
TCGA-CC-5262-01	0.61
TCGA-WQ-A9G7-01	0.6
TCGA-DD-AADA-01	0.59
TCGA-DD-A73E-01	0.59
TCGA-KR-A7K7-01	0.58
TCGA-UB-A7MB-01	0.58
TCGA-CC-5264-01	0.57
TCGA-DD-AADO-01	0.55
TCGA-G3-A7M5-01	0.55
TCGA-CC-A5UE-01	0.55
TCGA-FV-A2QR-01	0.54
TCGA-BC-A10W-01	0.53
TCGA-DD-A11C-01	0.53
TCGA-BC-A10X-01	0.52
TCGA-EP-A2KA-01	0.51
TCGA-DD-A116-01	0.5
TCGA-DD-AACB-01	0.5
TCGA-DD-AACL-01	0.5
TCGA-MI-A75I-01	0.5
TCGA-DD-AADY-01	0.49
TCGA-RC-A7SK-01	0.49
TCGA-BC-4072-01	0.49
TCGA-DD-AAC8-01	0.48
TCGA-DD-A39V-01	0.48
TCGA-DD-A115-01	0.47
TCGA-2Y-A9H5-01	0.46
TCGA-DD-AAVP-01	0.46
TCGA-CC-5259-01	0.42
TCGA-RC-A6M3-01	0.42
TCGA-G3-A5SK-01	0.42
TCGA-G3-A25X-01	0.41
TCGA-2Y-A9GS-01	0.41
TCGA-DD-A39Z-01	0.4
TCGA-T1-A6J8-01	0.4
TCGA-DD-AAEI-01	0.4
TCGA-DD-AAVW-01	0.4
TCGA-CC-A7IJ-01	0.4
TCGA-CC-A7IH-01	0.39
TCGA-DD-A39X-01	0.38
TCGA-DD-A3A5-01	0.38
TCGA-BC-4073-01	0.37
TCGA-DD-A4NV-01	0.35
TCGA-2Y-A9H2-01	0.35
TCGA-FV-A2QQ-01	0.35
TCGA-DD-A119-01	0.35
TCGA-YA-A8S7-01	0.35
TCGA-DD-A118-01	0.34
TCGA-HP-A5N0-01	0.33
TCGA-DD-AADL-01	0.33
TCGA-DD-AAVU-01	0.33
TCGA-DD-A4NO-01	0.32
TCGA-MI-A75C-01	0.32
TCGA-DD-AADM-01	0.32
TCGA-DD-A4NA-01	0.31
TCGA-DD-AADP-01	0.31
TCGA-2Y-A9HA-01	0.31
TCGA-MI-A75H-01	0.31
TCGA-DD-A4NH-01	0.31
TCGA-BD-A2L6-01	0.31
TCGA-ES-A2HS-01	0.3
TCGA-2Y-A9GY-01	0.3
TCGA-CC-A123-01	0.28
TCGA-DD-AAVS-01	0.27
TCGA-DD-AADG-01	0.26
TCGA-RC-A7SH-01	0.25
TCGA-DD-AACS-01	0.25
TCGA-2Y-A9H4-01	0.24
TCGA-FV-A3R3-01	0.23
TCGA-G3-A5SI-01	0.23
TCGA-CC-A1HT-01	0.22
TCGA-G3-A5SL-01	0.21
TCGA-DD-A1EB-01	0.2
TCGA-FV-A4ZQ-01	0.2
TCGA-RG-A7D4-01	0.2
TCGA-DD-A1EF-01	0.19
TCGA-DD-A4NQ-01	0.18
TCGA-CC-A7IF-01	0.17
TCGA-DD-AACV-01	0.17
TCGA-5R-AAAM-01	0.16
TCGA-DD-AACU-01	0.16
TCGA-DD-A73G-01	0.16
TCGA-QA-A7B7-01	0.16
TCGA-G3-AAV5-01	0.15
TCGA-DD-AADD-01	0.15
TCGA-BC-A216-01	0.15
TCGA-CC-A8HT-01	0.14
TCGA-DD-A4NF-01	0.14
TCGA-2Y-A9H0-01	0.14
TCGA-G3-A5SJ-01	0.14
TCGA-FV-A3I1-01	0.13
TCGA-G3-AAV2-01	0.13
TCGA-ZP-A9CZ-01	0.13
TCGA-LG-A9QC-01	0.12
TCGA-DD-AAW2-01	0.11
TCGA-DD-AADF-01	0.09
TCGA-BC-A5W4-01	0.09
TCGA-DD-AAE9-01	0.09
TCGA-UB-AA0V-01	0.08
TCGA-RC-A6M4-01	0.08
TCGA-XR-A8TC-01	0.07
TCGA-DD-A3A8-01	0.07
TCGA-2Y-A9GX-01	0.06
TCGA-RC-A7SB-01	0.06
TCGA-ED-A7XP-01	0.06
TCGA-G3-AAV4-01	0.06
TCGA-NI-A8LF-01	0.05
TCGA-KR-A7K0-01	0.04
TCGA-ED-A459-01	0.04
TCGA-DD-A113-01	0.04
TCGA-EP-A2KB-01	0.04
TCGA-EP-A2KC-01	0.04
TCGA-EP-A26S-01	0.03
TCGA-ZS-A9CD-01	0.03
TCGA-DD-A4NJ-01	0.02
TCGA-DD-AACW-01	0.02
TCGA-CC-A7IE-01	0.02
TCGA-DD-AAVZ-01	0.02
TCGA-G3-AAV1-01	0.01
TCGA-DD-A1EA-01	0
TCGA-DD-A73C-01	0
TCGA-DD-AAE3-01	0
TCGA-2Y-A9H7-01	-0.01
TCGA-DD-AAE6-01	-0.01
TCGA-BD-A3EP-01	-0.02
TCGA-DD-AAW3-01	-0.02
TCGA-BC-A10U-01	-0.02
TCGA-FV-A3R2-01	-0.03
TCGA-ZS-A9CG-01	-0.03
TCGA-RC-A7S9-01	-0.04
TCGA-DD-AACG-01	-0.04
TCGA-MR-A520-01	-0.04
TCGA-BC-A217-01	-0.06
TCGA-MI-A75G-01	-0.06
TCGA-DD-A3A7-01	-0.07
TCGA-DD-AADB-01	-0.07
TCGA-DD-A73B-01	-0.08
TCGA-ZP-A9D1-01	-0.1
TCGA-UB-A7MC-01	-0.11
TCGA-G3-A7M7-01	-0.13
TCGA-KR-A7K2-01	-0.14
TCGA-BW-A5NO-01	-0.15
TCGA-DD-AAD8-01	-0.16
TCGA-DD-A4NP-01	-0.17
TCGA-DD-AADQ-01	-0.17
TCGA-FV-A496-01	-0.18
TCGA-DD-AAVV-01	-0.18
TCGA-BD-A3ER-01	-0.18
TCGA-BC-A10Z-01	-0.18
TCGA-DD-AACZ-01	-0.18
TCGA-DD-A3A3-01	-0.18
TCGA-DD-AACO-01	-0.19
TCGA-2Y-A9H6-01	-0.19
TCGA-CC-A9FS-01	-0.2
TCGA-GJ-A6C0-01	-0.2
TCGA-DD-AAD0-01	-0.21
TCGA-DD-A39W-01	-0.22
TCGA-DD-AADJ-01	-0.23
TCGA-ED-A7PY-01	-0.24
TCGA-DD-A3A4-01	-0.25
TCGA-DD-A11B-01	-0.25
TCGA-DD-A1EE-01	-0.25
TCGA-G3-A3CK-01	-0.26
TCGA-G3-A25Z-01	-0.26
TCGA-WQ-AB4B-01	-0.26
TCGA-LG-A6GG-01	-0.27
TCGA-XR-A8TF-01	-0.28
TCGA-UB-A7MD-01	-0.29
TCGA-G3-A3CG-01	-0.29
TCGA-WX-AA47-01	-0.29
TCGA-4R-AA8I-01	-0.3
TCGA-BW-A5NQ-01	-0.3
TCGA-BC-A8YO-01	-0.3
TCGA-BC-A3KF-01	-0.3
TCGA-RC-A7SF-01	-0.3
TCGA-DD-AACK-01	-0.31
TCGA-ZS-A9CE-01	-0.31
TCGA-G3-A5SM-01	-0.31
TCGA-BC-A10Y-01	-0.31
TCGA-FV-A23B-01	-0.31
TCGA-DD-AAW0-01	-0.31
TCGA-G3-A25S-01	-0.32
TCGA-DD-A11A-01	-0.33
TCGA-DD-AACQ-01	-0.35
TCGA-DD-A4NG-01	-0.38
TCGA-DD-AAD6-01	-0.38
TCGA-ZP-A9D0-01	-0.38
TCGA-G3-A25U-01	-0.39
TCGA-G3-A25V-01	-0.4
TCGA-EP-A12J-01	-0.41
TCGA-G3-A3CH-01	-0.42
TCGA-ZP-A9CY-01	-0.43
TCGA-DD-A11D-01	-0.44
TCGA-DD-AACJ-01	-0.46
TCGA-DD-AAEB-01	-0.46
TCGA-WJ-A86L-01	-0.47
TCGA-2Y-A9GZ-01	-0.48
TCGA-CC-A7IL-01	-0.49
TCGA-G3-A3CJ-01	-0.5
TCGA-2Y-A9GU-01	-0.5
TCGA-NI-A4U2-01	-0.51
TCGA-DD-AAW1-01	-0.55
TCGA-DD-AADR-01	-0.56
TCGA-DD-A4NK-01	-0.56
TCGA-DD-A73D-01	-0.6
TCGA-DD-AADU-01	-0.6
TCGA-DD-AACY-01	-0.63
TCGA-DD-AAVY-01	-0.63
TCGA-DD-AACX-01	-0.65
TCGA-WX-AA46-01	-0.7
TCGA-DD-A4NL-01	-0.71
TCGA-DD-AAE1-01	-0.73
TCGA-G3-A7M8-01	-0.74
TCGA-DD-A1EK-01	-0.75
TCGA-2Y-A9H9-01	-0.77
TCGA-DD-A3A2-01	-0.79
TCGA-ZS-A9CF-01	-0.81
TCGA-ZP-A9D4-01	-0.9
TCGA-DD-AACE-01	-0.9
TCGA-DD-AACF-01	-0.93
TCGA-DD-AAED-01	-0.94
TCGA-3K-AAZ8-01	-1.01
TCGA-LG-A9QD-01	-1.02
TCGA-G3-A6UC-01	-1.03
TCGA-DD-A3A1-01	-1.04
TCGA-ZP-A9CV-01	-1.07
TCGA-DD-AAEA-01	-1.07
TCGA-GJ-A3OU-01	-1.24
TCGA-2Y-A9GW-01	-1.24
TCGA-5R-AA1C-01	-1.28
TCGA-2Y-A9GV-01	-1.48
TCGA-DD-A73A-01	-1.9

## Sheet: Table-S17
Table S17 Stemness score in TCGA-HCC cohort
ID	mRNA_si
TCGA-G3-A25X-01	0.500516
TCGA-2Y-A9GU-01	0.509741
TCGA-ED-A8O6-01	0.593823
TCGA-G3-AAV7-01	0.6224
TCGA-CC-A7IJ-01	0.438496
TCGA-CC-5261-01	0.436344
TCGA-RC-A7SH-01	0.61385
TCGA-ED-A7PY-01	0.552358
TCGA-DD-AADN-01	1
TCGA-CC-A8HS-01	0.644278
TCGA-FV-A23B-01	0.518261
TCGA-FV-A3R3-01	0.130113
TCGA-5C-A9VG-01	0.618177
TCGA-BC-4072-01	0.460534
TCGA-DD-AADB-01	0.679732
TCGA-DD-AAVQ-01	0.561067
TCGA-CC-5258-01	0.702853
TCGA-EP-A3JL-01	0.576372
TCGA-G3-A25T-01	0.422793
TCGA-ED-A82E-01	0.268899
TCGA-DD-AAC9-01	0.404017
TCGA-DD-A39Y-01	0.797882
TCGA-BC-A112-01	0.581168
TCGA-CC-A3MB-01	0.601844
TCGA-DD-AAE1-01	0.605913
TCGA-DD-AA3A-01	0.526812
TCGA-BC-4073-01	0.554717
TCGA-XR-A8TE-01	0.225115
TCGA-DD-A4NA-01	0.306741
TCGA-DD-A118-01	0.497623
TCGA-CC-A9FV-01	0.0381219
TCGA-WQ-A9G7-01	0.672216
TCGA-DD-AACT-01	0.436784
TCGA-UB-A7MA-01	0.464224
TCGA-DD-A1EG-01	0.58792
TCGA-2Y-A9H6-01	0.231778
TCGA-ED-A66Y-01	0.461859
TCGA-DD-AACH-01	0.582709
TCGA-XR-A8TC-01	0.613123
TCGA-ZP-A9D0-01	0.472417
TCGA-EP-A2KA-01	0.60326
TCGA-BW-A5NP-01	0.643567
TCGA-RC-A6M3-01	0.828899
TCGA-DD-AACP-01	0.780946
TCGA-DD-AAE0-01	0.563648
TCGA-DD-A3A9-01	0.353909
TCGA-CC-A7II-01	0.898722
TCGA-DD-AAD1-01	0.222797
TCGA-XR-A8TF-01	0.693798
TCGA-CC-5262-01	0.475138
TCGA-FV-A3I1-01	0.516658
TCGA-DD-AAW0-01	0.393153
TCGA-DD-AAC8-01	0.490512
TCGA-GJ-A3OU-01	0.327317
TCGA-CC-A1HT-01	0.604859
TCGA-BC-A69H-01	0.728279
TCGA-DD-AAVR-01	0.383666
TCGA-DD-A4NN-01	0.545189
TCGA-DD-AACC-01	0.562834
TCGA-DD-AADI-01	0.463825
TCGA-DD-AACB-01	0.633322
TCGA-DD-A1EJ-01	0.650594
TCGA-EP-A2KB-01	0.518526
TCGA-ED-A66X-01	0.462062
TCGA-DD-AACW-01	0.685208
TCGA-DD-AADW-01	0.45317
TCGA-DD-A4NR-01	0.626291
TCGA-KR-A7K7-01	0.78258
TCGA-DD-A1EH-01	0.490707
TCGA-DD-AADA-01	0.334646
TCGA-UB-A7MF-01	0.678511
TCGA-DD-A119-01	0.570192
TCGA-O8-A75V-01	0.476016
TCGA-ED-A7PZ-01	0.665059
TCGA-DD-A1EL-01	0.74365
TCGA-CC-5263-01	0.647465
TCGA-ED-A5KG-01	0.433278
TCGA-DD-AAVS-01	0.529008
TCGA-CC-A3MA-01	0.410434
TCGA-DD-AAVU-01	0.793071
TCGA-CC-A3M9-01	0.578464
TCGA-MR-A8JO-01	0.146251
TCGA-DD-A3A6-01	0.0518219
TCGA-CC-A5UE-01	0.792708
TCGA-CC-A8HU-01	0.732001
TCGA-DD-AADO-01	0.75161
TCGA-DD-AAD5-01	0.625596
TCGA-RG-A7D4-01	0.847484
TCGA-BW-A5NQ-01	0.948632
TCGA-DD-AADJ-01	0.550626
TCGA-2V-A95S-01	0.601934
TCGA-ED-A7XP-01	0.459325
TCGA-G3-A7M9-01	0.792982
TCGA-G3-A25S-01	0.822994
TCGA-CC-A5UD-01	0.478237
TCGA-ED-A8O5-01	0.490969
TCGA-DD-A39X-01	0.630444
TCGA-ZP-A9D2-01	0.404652
TCGA-FV-A4ZP-01	0.771758
TCGA-DD-A39Z-01	0.679599
TCGA-2Y-A9H7-01	0.613019
TCGA-CC-5264-01	0.754321
TCGA-UB-A7ME-01	0.532724
TCGA-RC-A6M6-01	0.641607
TCGA-ED-A7PX-01	0.446889
TCGA-DD-AACZ-01	0.725101
TCGA-DD-A39V-01	0.589121
TCGA-ES-A2HT-01	0.534105
TCGA-DD-A3A7-01	0.689287
TCGA-DD-AACL-01	0.799284
TCGA-CC-5259-01	0.622676
TCGA-G3-A7M6-01	0.275201
TCGA-DD-AAD6-01	0.802973
TCGA-5C-AAPD-01	0.649459
TCGA-DD-AAED-01	0.635617
TCGA-DD-AACI-01	0.574747
TCGA-G3-A25Y-01	0.447228
TCGA-DD-A114-01	0.532925
TCGA-CC-A123-01	0.715984
TCGA-CC-A7IG-01	0.633025
TCGA-DD-A3A3-01	0.700682
TCGA-K7-AAU7-01	0.248779
TCGA-CC-A9FW-01	0.530225
TCGA-CC-A8HT-01	0.858079
TCGA-DD-AACG-01	0.907774
TCGA-2Y-A9GY-01	0.772015
TCGA-DD-A1EF-01	0.50044
TCGA-DD-AADK-01	0.447903
TCGA-2Y-A9H5-01	0.355155
TCGA-FV-A3I0-01	0.1924
TCGA-BC-A10R-01	0.276725
TCGA-WX-AA44-01	0.45979
TCGA-DD-A113-01	0.613151
TCGA-DD-A1EC-01	0.57646
TCGA-BC-A10Q-01	0.333543
TCGA-DD-AAVW-01	0.273562
TCGA-2Y-A9H3-01	0.437201
TCGA-DD-A4NH-01	0.44758
TCGA-CC-A7IE-01	0.636377
TCGA-CC-A3MC-01	0.628256
TCGA-DD-A73G-01	0.594726
TCGA-CC-5260-01	0.338689
TCGA-RC-A7S9-01	0.691837
TCGA-DD-AADD-01	0.813214
TCGA-BC-A10W-01	0.753904
TCGA-DD-AACN-01	0.304053
TCGA-G3-AAV6-01	0.577209
TCGA-DD-AAVZ-01	0.608042
TCGA-CC-A9FU-01	0.777416
TCGA-G3-A5SJ-01	0.467928
TCGA-YA-A8S7-01	0.34754
TCGA-CC-A5UC-01	0.652449
TCGA-CC-A8HV-01	0.561024
TCGA-DD-AADS-01	0.662408
TCGA-G3-AAV3-01	0.473061
TCGA-T1-A6J8-01	0.468909
TCGA-2Y-A9HB-01	0.510168
TCGA-DD-A73E-01	0.442647
TCGA-UB-A7MB-01	0.713888
TCGA-DD-A73A-01	0.544156
TCGA-DD-AAEG-01	0.58389
TCGA-2Y-A9H9-01	0.545434
TCGA-DD-A1EI-01	0.350559
TCGA-G3-A3CJ-01	0.547634
TCGA-GJ-A9DB-01	0.400688
TCGA-K7-A5RG-01	0.63209
TCGA-G3-A7M5-01	0.687333
TCGA-WQ-AB4B-01	0.471625
TCGA-G3-AAV0-01	0.486628
TCGA-DD-AAVV-01	0.393837
TCGA-DD-A73C-01	0.435224
TCGA-G3-AAV1-01	0.537762
TCGA-DD-AAEE-01	0.581894
TCGA-LG-A9QC-01	0.421103
TCGA-DD-AACF-01	0.751349
TCGA-QA-A7B7-01	0.820913
TCGA-DD-AAE6-01	0.871418
TCGA-DD-A3A2-01	0.495462
TCGA-ZP-A9CZ-01	0.689591
TCGA-EP-A3RK-01	0.65258
TCGA-G3-A3CG-01	0.479944
TCGA-DD-AACK-01	0.607502
TCGA-G3-A25V-01	0.329165
TCGA-DD-AAD3-01	0.248121
TCGA-ED-A459-01	0.650365
TCGA-RC-A7SB-01	0.533896
TCGA-DD-AAEA-01	0.688747
TCGA-G3-A7M7-01	0.512817
TCGA-BC-A10T-01	0.466356
TCGA-DD-AADP-01	0.491953
TCGA-DD-A73D-01	0.730387
TCGA-DD-A4NB-01	0.0384463
TCGA-2Y-A9GT-01	0.322842
TCGA-DD-AADL-01	0.648131
TCGA-DD-A4ND-01	0.143102
TCGA-DD-AAW1-01	0.432179
TCGA-DD-A1EA-01	0.617394
TCGA-DD-A3A4-01	0.630497
TCGA-DD-A11A-01	0.654518
TCGA-DD-AADF-01	0.772133
TCGA-UB-AA0V-01	0.229754
TCGA-MR-A520-01	0.462145
TCGA-RC-A6M5-01	0.162248
TCGA-DD-AAE7-01	0.334919
TCGA-DD-AAE4-01	0.698144
TCGA-DD-A4NF-01	0.357134
TCGA-BC-A8YO-01	0.734694
TCGA-G3-A6UC-01	0.546823
TCGA-DD-A1ED-01	0.24372
TCGA-ZS-A9CF-01	0.590851
TCGA-DD-AAD8-01	0.612771
TCGA-ZP-A9D4-01	0.563528
TCGA-RC-A7SK-01	0.541561
TCGA-KR-A7K8-01	0.466533
TCGA-DD-AAE3-01	0.444115
TCGA-DD-AAEB-01	0.463936
TCGA-2Y-A9H1-01	0.621361
TCGA-WX-AA46-01	0.372534
TCGA-NI-A4U2-01	0.423256
TCGA-ED-A97K-01	0.238225
TCGA-G3-A3CK-01	0.539519
TCGA-DD-AAVP-01	0.493523
TCGA-DD-A39W-01	0.467662
TCGA-DD-AACU-01	0.468702
TCGA-DD-AACQ-01	0.597441
TCGA-DD-A11B-01	0.515678
TCGA-DD-A4NS-01	0
TCGA-DD-AAW3-01	0.554979
TCGA-2Y-A9H8-01	0.69103
TCGA-K7-A6G5-01	0.465816
TCGA-WJ-A86L-01	0.554719
TCGA-ZS-A9CG-01	0.305041
TCGA-G3-A5SL-01	0.464303
TCGA-DD-A1EE-01	0.590112
TCGA-G3-A3CI-01	0.357865
TCGA-DD-A4NO-01	0.425613
TCGA-NI-A8LF-01	0.23511
TCGA-5C-A9VH-01	0.347118
TCGA-DD-A4NE-01	0.561003
TCGA-FV-A4ZQ-01	0.776813
TCGA-K7-A5RF-01	0.272444
TCGA-DD-A1EB-01	0.487677
TCGA-DD-AADU-01	0.515552
TCGA-2Y-A9H0-01	0.920339
TCGA-GJ-A6C0-01	0.533352
TCGA-ED-A4XI-01	0.234581
TCGA-G3-A7M8-01	0.408247
TCGA-FV-A2QR-01	0.375968
TCGA-G3-AAV4-01	0.559532
TCGA-DD-A11D-01	0.374643
TCGA-BD-A3EP-01	0.314113
TCGA-EP-A12J-01	0.518281
TCGA-4R-AA8I-01	0.58958
TCGA-CC-A7IF-01	0.604901
TCGA-KR-A7K0-01	0.284576
TCGA-HP-A5MZ-01	0.260938
TCGA-LG-A6GG-01	0.509396
TCGA-G3-A5SI-01	0.766214
TCGA-KR-A7K2-01	0.401842
TCGA-DD-AADM-01	0.682254
TCGA-XR-A8TG-01	0.430033
TCGA-DD-AACD-01	0.655589
TCGA-3K-AAZ8-01	0.622601
TCGA-DD-AAD0-01	0.62442
TCGA-ES-A2HS-01	0.481574
TCGA-HP-A5N0-01	0.253558
TCGA-G3-A3CH-01	0.536025
TCGA-2Y-A9GW-01	0.389715
TCGA-BC-A217-01	0.81368
TCGA-DD-AACX-01	0.666335
TCGA-EP-A26S-01	0.515617
TCGA-MI-A75E-01	0.420481
TCGA-DD-AACO-01	0.681896
TCGA-G3-A5SK-01	0.393477
TCGA-BC-A110-01	0.188585
TCGA-G3-A5SM-01	0.429019
TCGA-FV-A3R2-01	0.660424
TCGA-DD-A116-01	0.557343
TCGA-2Y-A9H2-01	0.535873
TCGA-CC-A9FS-01	0.650925
TCGA-XR-A8TD-01	0.434897
TCGA-DD-A4NK-01	0.461318
TCGA-DD-AAE2-01	0.562206
TCGA-5R-AA1D-01	0.118298
TCGA-UB-A7MD-01	0.409137
TCGA-DD-A3A8-01	0.436114
TCGA-ZS-A9CE-01	0.61364
TCGA-5R-AA1C-01	0.626874
TCGA-G3-A25Z-01	0.550494
TCGA-5R-AAAM-01	0.240969
TCGA-BD-A2L6-01	0.655951
TCGA-DD-AAE9-01	0.546206
TCGA-CC-A7IH-01	0.372426
TCGA-FV-A2QQ-01	0.579152
TCGA-2Y-A9GX-01	0.210795
TCGA-BD-A3ER-01	0.350558
TCGA-DD-AADC-01	0.706478
TCGA-BC-A10Z-01	0.745411
TCGA-ZP-A9CY-01	0.332509
TCGA-PD-A5DF-01	0.408829
TCGA-DD-AAVY-01	0.613784
TCGA-BC-A10S-01	0.335594
TCGA-MI-A75H-01	0.511431
TCGA-DD-AADG-01	0.477743
TCGA-BC-A10U-01	0.52718
TCGA-2Y-A9GZ-01	0.578044
TCGA-BW-A5NO-01	0.684781
TCGA-DD-AAVX-01	0.514125
TCGA-DD-A4NJ-01	0.565777
TCGA-DD-AACS-01	0.654362
TCGA-UB-AA0U-01	0.445681
TCGA-G3-AAUZ-01	0.617835
TCGA-G3-A25U-01	0.762484
TCGA-DD-AAEK-01	0.389471
TCGA-DD-AAEH-01	0.563104
TCGA-DD-A73F-01	0.671646
TCGA-2Y-A9HA-01	0.606591
TCGA-UB-A7MC-01	0.666613
TCGA-DD-AADQ-01	0.685809
TCGA-DD-AACA-01	0.480433
TCGA-DD-A1EK-01	0.485129
TCGA-DD-AAD2-01	0.385324
TCGA-DD-A11C-01	0.550874
TCGA-DD-AAEI-01	0.738054
TCGA-G3-AAV5-01	0.699006
TCGA-CC-A7IL-01	0.727592
TCGA-DD-A115-01	0.53029
TCGA-2Y-A9GS-01	0.706696
TCGA-ZP-A9CV-01	0.503374
TCGA-BC-A69I-01	0.350311
TCGA-ZP-A9D1-01	0.350562
TCGA-MI-A75C-01	0.706369
TCGA-DD-AADV-01	0.550669
TCGA-BC-A10Y-01	0.779682
TCGA-DD-AACV-01	0.851865
TCGA-DD-AADR-01	0.855149
TCGA-EP-A2KC-01	0.450225
TCGA-DD-AACJ-01	0.68891
TCGA-LG-A9QD-01	0.427795
TCGA-FV-A496-01	0.5273
TCGA-DD-A4NQ-01	0.668777
TCGA-DD-A4NG-01	0.460165
TCGA-DD-AAW2-01	0.516905
TCGA-DD-A73B-01	0.770846
TCGA-DD-A4NI-01	0.313571
TCGA-MI-A75G-01	0.557729
TCGA-BC-A10X-01	0.257254
TCGA-2Y-A9GV-01	0.338414
TCGA-CC-A7IK-01	0.646944
TCGA-DD-A4NL-01	0.241837
TCGA-DD-A3A1-01	0.713787
TCGA-G3-AAV2-01	0.411733
TCGA-BC-A216-01	0.666797
TCGA-DD-A4NV-01	0.283034
TCGA-ED-A627-01	0.0963961
TCGA-BC-A3KG-01	0.736979
TCGA-DD-AACE-01	0.474217
TCGA-BC-A3KF-01	0.600949
TCGA-ZS-A9CD-01	0.368289
TCGA-DD-AADY-01	0.580359
TCGA-2Y-A9H4-01	0.69105
TCGA-WX-AA47-01	0.619253
TCGA-FV-A495-01	0.529612
TCGA-DD-A4NP-01	0.366096
TCGA-MI-A75I-01	0.652816
TCGA-DD-A3A5-01	0.602709
TCGA-DD-AACY-01	0.506625
TCGA-BC-A5W4-01	0.69563
TCGA-RC-A7SF-01	0.476221
TCGA-RC-A6M4-01	0.634072
TCGA-ED-A7XO-01	0.534087

## Sheet: Table-S18
Table S18 MSI score in TCGA-HCC cohort
ID	MSI_score
TCGA-DD-AADS-01	0.379954
TCGA-G3-AAV3-01	0.394404
TCGA-T1-A6J8-01	0.40621
TCGA-2Y-A9GU-01	0.399882
TCGA-2Y-A9HB-01	0.395063
TCGA-DD-A73E-01	0.389457
TCGA-UB-A7MB-01	0.405557
TCGA-DD-A73A-01	0.384492
TCGA-DD-AAEG-01	0.393306
TCGA-ED-A8O6-01	0.386921
TCGA-G3-AAV7-01	0.389787
TCGA-CC-A7IJ-01	0.422341
TCGA-2Y-A9H9-01	0.393306
TCGA-CC-5261-01	0.423524
TCGA-RC-A7SH-01	0.398788
TCGA-DD-A1EI-01	0.392757
TCGA-G3-A3CJ-01	0.447526
TCGA-GJ-A9DB-01	0.40021
TCGA-ED-A7PY-01	0.396708
TCGA-K7-A5RG-01	0.347099
TCGA-G3-A7M5-01	0.406537
TCGA-DD-AADN-01	0.394843
TCGA-CC-A8HS-01	0.393306
TCGA-WQ-AB4B-01	0.390558
TCGA-FV-A23B-01	0.45249
TCGA-FV-A3R3-01	0.411101
TCGA-G3-AAV0-01	0.384713
TCGA-5C-A9VG-01	0.382833
TCGA-DD-AAVV-01	0.387252
TCGA-DD-AADB-01	0.38637
TCGA-DD-AAVQ-01	0.393526
TCGA-CC-5258-01	0.425352
TCGA-EP-A3JL-01	0.415326
TCGA-DD-A73C-01	0.389897
TCGA-G3-AAV1-01	0.388024
TCGA-DD-AAEE-01	0.405339
TCGA-G3-A25T-01	0.492827
TCGA-LG-A9QC-01	0.410667
TCGA-ED-A82E-01	0.395392
TCGA-DD-AACF-01	0.379621
TCGA-QA-A7B7-01	0.40806
TCGA-DD-AAC9-01	0.378512
TCGA-DD-AAE6-01	0.389016
TCGA-DD-A3A2-01	0.440208
TCGA-DD-A39Y-01	0.444137
TCGA-BC-A112-01	0.414136
TCGA-ZP-A9CZ-01	0.38659
TCGA-CC-A3MB-01	0.449535
TCGA-DD-AAE1-01	0.401412
TCGA-EP-A3RK-01	0.431997
TCGA-G3-A3CG-01	0.428893
TCGA-DD-AA3A-01	0.385928
TCGA-BC-4073-01	0.425782
TCGA-DD-AACK-01	0.394185
TCGA-XR-A8TE-01	0.396708
TCGA-G3-A25V-01	0.454281
TCGA-DD-A4NA-01	0.36233
TCGA-DD-AAD3-01	0.384271
TCGA-DD-A118-01	0.420078
TCGA-CC-A9FV-01	0.397365
TCGA-ED-A459-01	0.365693
TCGA-RC-A7SB-01	0.407842
TCGA-WQ-A9G7-01	0.548733
TCGA-DD-AAEA-01	0.392537
TCGA-G3-A7M7-01	0.414893
TCGA-BC-A10T-01	0.410667
TCGA-DD-AADP-01	0.387804
TCGA-DD-AACT-01	0.381173
TCGA-UB-A7MA-01	0.403268
TCGA-DD-A73D-01	0.415218
TCGA-DD-A4NB-01	0.369494
TCGA-2Y-A9GT-01	0.391658
TCGA-DD-AADL-01	0.40163
TCGA-DD-A1EG-01	0.465191
TCGA-DD-A4ND-01	0.366924
TCGA-2Y-A9H6-01	0.385155
TCGA-DD-AAW1-01	0.388355
TCGA-DD-A1EA-01	0.45249
TCGA-ED-A66Y-01	0.379288
TCGA-DD-AACH-01	0.397912
TCGA-XR-A8TC-01	0.394185
TCGA-DD-A3A4-01	0.40523
TCGA-DD-A11A-01	0.480058
TCGA-DD-AADF-01	0.402613
TCGA-ZP-A9D0-01	0.381394
TCGA-UB-AA0V-01	0.394185
TCGA-MR-A520-01	0.358734
TCGA-RC-A6M5-01	0.398569
TCGA-EP-A2KA-01	0.40806
TCGA-DD-AAE7-01	0.381948
TCGA-DD-AAE4-01	0.380729
TCGA-DD-A4NF-01	0.344033
TCGA-BW-A5NP-01	0.368712
TCGA-RC-A6M3-01	0.42094
TCGA-DD-AACP-01	0.406972
TCGA-DD-AAE0-01	0.39846
TCGA-BC-A8YO-01	0.390227
TCGA-DD-A3A9-01	0.370276
TCGA-CC-A7II-01	0.426533
TCGA-DD-AAD1-01	0.371949
TCGA-XR-A8TF-01	0.379954
TCGA-G3-A6UC-01	0.404358
TCGA-DD-A1ED-01	0.418352
TCGA-CC-5262-01	0.375067
TCGA-ZS-A9CF-01	0.399007
TCGA-FV-A3I1-01	0.399335
TCGA-DD-AAW0-01	0.392427
TCGA-DD-AAD8-01	0.40414
TCGA-ZP-A9D4-01	0.390117
TCGA-RC-A7SK-01	0.403159
TCGA-DD-AAC8-01	0.392317
TCGA-GJ-A3OU-01	0.388686
TCGA-KR-A7K8-01	0.449852
TCGA-CC-A1HT-01	0.424277
TCGA-BC-A69H-01	0.388796
TCGA-DD-AAVR-01	0.391878
TCGA-DD-AAE3-01	0.413702
TCGA-DD-A4NN-01	0.369829
TCGA-DD-AACC-01	0.388465
TCGA-DD-AADI-01	0.387473
TCGA-DD-AAEB-01	0.39594
TCGA-2Y-A9H1-01	0.385265
TCGA-DD-AACB-01	0.384492
TCGA-WX-AA46-01	0.376735
TCGA-DD-A1EJ-01	0.438186
TCGA-EP-A2KB-01	0.417596
TCGA-ED-A66X-01	0.38659
TCGA-DD-AACW-01	0.38637
TCGA-NI-A4U2-01	0.349931
TCGA-ED-A97K-01	0.397803
TCGA-G3-A3CK-01	0.434668
TCGA-DD-AADW-01	0.385265
TCGA-DD-AAVP-01	0.395831
TCGA-DD-A39W-01	0.424707
TCGA-DD-A4NR-01	0.388686
TCGA-DD-AACU-01	0.391988
TCGA-KR-A7K7-01	0.444561
TCGA-DD-AACQ-01	0.387363
TCGA-DD-A11B-01	0.424707
TCGA-DD-A4NS-01	0.376068
TCGA-DD-A1EH-01	0.453017
TCGA-DD-AAW3-01	0.405992
TCGA-DD-AADA-01	0.375957
TCGA-UB-A7MF-01	0.404467
TCGA-DD-A119-01	0.417164
TCGA-2Y-A9H8-01	0.394624
TCGA-K7-A6G5-01	0.398131
TCGA-WJ-A86L-01	0.396269
TCGA-ZS-A9CG-01	0.377735
TCGA-O8-A75V-01	0.40969
TCGA-ED-A7PZ-01	0.399445
TCGA-DD-A1EL-01	0.433066
TCGA-G3-A5SL-01	0.348232
TCGA-DD-A1EE-01	0.473631
TCGA-CC-5263-01	0.423309
TCGA-G3-A3CI-01	0.429107
TCGA-ED-A5KG-01	0.344488
TCGA-DD-AAVS-01	0.391328
TCGA-DD-A4NO-01	0.368377
TCGA-CC-A3MA-01	0.44159
TCGA-NI-A8LF-01	0.404794
TCGA-5C-A9VH-01	0.394075
TCGA-DD-A4NE-01	0.352307
TCGA-FV-A4ZQ-01	0.355355
TCGA-K7-A5RF-01	0.36446
TCGA-DD-A1EB-01	0.463099
TCGA-DD-AAVU-01	0.393636
TCGA-DD-AADU-01	0.386701
TCGA-2Y-A9H0-01	0.384492
TCGA-GJ-A6C0-01	0.375623
TCGA-ED-A4XI-01	0.355129
TCGA-G3-A7M8-01	0.399882
TCGA-CC-A3M9-01	0.435309
TCGA-FV-A2QR-01	0.447315
TCGA-MR-A8JO-01	0.401412
TCGA-DD-A3A6-01	0.394624
TCGA-G3-AAV4-01	0.389126
TCGA-DD-A11D-01	0.408168
TCGA-BD-A3EP-01	0.395063
TCGA-EP-A12J-01	0.435842
TCGA-4R-AA8I-01	0.64865
TCGA-CC-A7IF-01	0.406428
TCGA-KR-A7K0-01	0.398241
TCGA-CC-A5UE-01	0.384934
TCGA-HP-A5MZ-01	0.352307
TCGA-CC-A8HU-01	0.397255
TCGA-DD-AADO-01	0.40174
TCGA-DD-AAD5-01	0.393087
TCGA-LG-A6GG-01	0.371057
TCGA-G3-A5SI-01	0.35558
TCGA-RG-A7D4-01	0.415651
TCGA-BW-A5NQ-01	0.353436
TCGA-KR-A7K2-01	0.407407
TCGA-DD-AADM-01	0.38084
TCGA-XR-A8TG-01	0.395721
TCGA-DD-AACD-01	0.385928
TCGA-3K-AAZ8-01	0.396269
TCGA-DD-AAD0-01	0.385597
TCGA-DD-AADJ-01	0.385818
TCGA-ES-A2HS-01	0.408494
TCGA-HP-A5N0-01	0.348346
TCGA-2V-A95S-01	0.378845
TCGA-ED-A7XP-01	0.410233
TCGA-G3-A7M9-01	0.415434
TCGA-G3-A3CH-01	0.403813
TCGA-G3-A25S-01	0.468427
TCGA-2Y-A9GW-01	0.381062
TCGA-BC-A217-01	0.439676
TCGA-DD-AACX-01	0.394953
TCGA-CC-A5UD-01	0.376513
TCGA-EP-A26S-01	0.447526
TCGA-MI-A75E-01	0.408386
TCGA-DD-AACO-01	0.395502
TCGA-G3-A5SK-01	0.340391
TCGA-BC-A110-01	0.394624
TCGA-G3-A5SM-01	0.358171
TCGA-ED-A8O5-01	0.377401
TCGA-FV-A3R2-01	0.405012
TCGA-DD-A116-01	0.43776
TCGA-DD-A39X-01	0.442545
TCGA-2Y-A9H2-01	0.399445
TCGA-CC-A9FS-01	0.385707
TCGA-XR-A8TD-01	0.385265
TCGA-ZP-A9D2-01	0.391548
TCGA-DD-A4NK-01	0.350158
TCGA-FV-A4ZP-01	0.358171
TCGA-DD-AAE2-01	0.386149
TCGA-DD-A39Z-01	0.424492
TCGA-5R-AA1D-01	0.387142
TCGA-2Y-A9H7-01	0.391218
TCGA-CC-5264-01	0.447103
TCGA-UB-A7ME-01	0.394624
TCGA-UB-A7MD-01	0.419647
TCGA-RC-A6M6-01	0.411969
TCGA-DD-A3A8-01	0.402395
TCGA-ED-A7PX-01	0.40523
TCGA-DD-AACZ-01	0.382723
TCGA-DD-A39V-01	0.436588
TCGA-ZS-A9CE-01	0.387142
TCGA-5R-AA1C-01	0.392098
TCGA-G3-A25Z-01	0.450802
TCGA-5R-AAAM-01	0.385818
TCGA-ES-A2HT-01	0.399007
TCGA-DD-A3A7-01	0.404358
TCGA-BD-A2L6-01	0.435202
TCGA-DD-AAE9-01	0.397036
TCGA-CC-A7IH-01	0.408277
TCGA-DD-AACL-01	0.388024
TCGA-CC-5259-01	0.431569
TCGA-G3-A7M6-01	0.40523
TCGA-DD-AAD6-01	0.390778
TCGA-FV-A2QQ-01	0.402504
TCGA-2Y-A9GX-01	0.392427
TCGA-BD-A3ER-01	0.420186
TCGA-DD-AADC-01	0.385486
TCGA-BC-A10Z-01	0.390668
TCGA-5C-AAPD-01	0.380397
TCGA-DD-AAED-01	0.384381
TCGA-DD-AACI-01	0.383939
TCGA-G3-A25Y-01	0.455439
TCGA-ZP-A9CY-01	0.379732
TCGA-PD-A5DF-01	0.364684
TCGA-DD-A114-01	0.381062
TCGA-DD-AAVY-01	0.387142
TCGA-BC-A10S-01	0.412619
TCGA-CC-A123-01	0.429857
TCGA-MI-A75H-01	0.39605
TCGA-DD-AADG-01	0.382501
TCGA-BC-A10U-01	0.443925
TCGA-CC-A7IG-01	0.415326
TCGA-DD-A3A3-01	0.401958
TCGA-2Y-A9GZ-01	0.393197
TCGA-K7-AAU7-01	0.387583
TCGA-BW-A5NO-01	0.368824
TCGA-DD-AAVX-01	0.393087
TCGA-DD-A4NJ-01	0.364797
TCGA-DD-AACS-01	0.389567
TCGA-UB-AA0U-01	0.392647
TCGA-CC-A9FW-01	0.40523
TCGA-CC-A8HT-01	0.386701
TCGA-G3-AAUZ-01	0.389457
TCGA-G3-A25U-01	0.458277
TCGA-DD-AAEK-01	0.406754
TCGA-DD-AAEH-01	0.394075
TCGA-DD-A73F-01	0.38659
TCGA-2Y-A9HA-01	0.395721
TCGA-UB-A7MC-01	0.405339
TCGA-DD-AACG-01	0.407733
TCGA-2Y-A9GY-01	0.391218
TCGA-DD-A1EF-01	0.469573
TCGA-DD-AADQ-01	0.382169
TCGA-DD-AACA-01	0.410884
TCGA-DD-A1EK-01	0.444561
TCGA-DD-AAD2-01	0.380619
TCGA-DD-A11C-01	0.429321
TCGA-DD-AAEI-01	0.385486
TCGA-G3-AAV5-01	0.393636
TCGA-DD-AADK-01	0.393197
TCGA-2Y-A9H5-01	0.389897
TCGA-FV-A3I0-01	0.425352
TCGA-CC-A7IL-01	0.399991
TCGA-DD-A115-01	0.400647
TCGA-2Y-A9GS-01	0.401412
TCGA-ZP-A9CV-01	0.38416
TCGA-BC-A69I-01	0.38659
TCGA-ZP-A9D1-01	0.385818
TCGA-MI-A75C-01	0.40523
TCGA-DD-AADV-01	0.397474
TCGA-BC-A10Y-01	0.392537
TCGA-DD-AACV-01	0.392757
TCGA-DD-AADR-01	0.372061
TCGA-EP-A2KC-01	0.403704
TCGA-DD-AACJ-01	0.393197
TCGA-BC-A10R-01	0.413377
TCGA-LG-A9QD-01	0.377846
TCGA-WX-AA44-01	0.401958
TCGA-DD-A113-01	0.389347
TCGA-FV-A496-01	0.372506
TCGA-DD-A1EC-01	0.394295
TCGA-BC-A10Q-01	0.415326
TCGA-DD-AAVW-01	0.40163
TCGA-2Y-A9H3-01	0.391438
TCGA-DD-A4NH-01	0.347325
TCGA-CC-A7IE-01	0.377957
TCGA-DD-A4NQ-01	0.341986
TCGA-DD-A4NG-01	0.348459
TCGA-DD-AAW2-01	0.386811
TCGA-DD-A73B-01	0.420509
TCGA-DD-A4NI-01	0.344715
TCGA-MI-A75G-01	0.40969
TCGA-BC-A10X-01	0.40021
TCGA-CC-A3MC-01	0.422341
TCGA-2Y-A9GV-01	0.375957
TCGA-DD-A73G-01	0.408494
TCGA-CC-5260-01	0.426748
TCGA-CC-A7IK-01	0.405666
TCGA-DD-A4NL-01	0.342669
TCGA-DD-A3A1-01	0.437228
TCGA-G3-AAV2-01	0.396269
TCGA-BC-A216-01	0.43328
TCGA-DD-A4NV-01	0.374066
TCGA-ED-A627-01	0.381062
TCGA-RC-A7S9-01	0.394295
TCGA-DD-AADD-01	0.400757
TCGA-BC-A10W-01	0.389787
TCGA-BC-A3KG-01	0.449007
TCGA-DD-AACN-01	0.399663
TCGA-G3-AAV6-01	0.397803
TCGA-DD-AAVZ-01	0.385265
TCGA-CC-A9FU-01	0.397255
TCGA-DD-AACE-01	0.384271
TCGA-BC-A3KF-01	0.436801
TCGA-ZS-A9CD-01	0.387693
TCGA-DD-AADY-01	0.407625
TCGA-2Y-A9H4-01	0.391878
TCGA-WX-AA47-01	0.389897
TCGA-G3-A5SJ-01	0.322966
TCGA-YA-A8S7-01	0.394404
TCGA-FV-A495-01	0.357946
TCGA-DD-A4NP-01	0.346418
TCGA-MI-A75I-01	0.412944
TCGA-DD-A3A5-01	0.400975
TCGA-DD-AACY-01	0.389787
TCGA-CC-A5UC-01	0.36614
TCGA-CC-A8HV-01	0.402613
TCGA-BC-A5W4-01	0.370053
TCGA-RC-A7SF-01	0.410124
TCGA-RC-A6M4-01	0.417272
TCGA-ED-A7XO-01	0.413702

## Sheet: Table-S19
Table S19 IC50 of 5-fluorouracil in TCGA-HCC cohort
ID	score
TCGA-G3-A25X-01	3.26507
TCGA-2Y-A9GU-01	4.69313
TCGA-ED-A8O6-01	3.39422
TCGA-G3-AAV7-01	3.09926
TCGA-CC-A7IJ-01	2.08485
TCGA-CC-5261-01	3.11328
TCGA-RC-A7SH-01	4.15857
TCGA-ED-A7PY-01	4.43065
TCGA-DD-AADN-01	3.10129
TCGA-CC-A8HS-01	3.71259
TCGA-FV-A23B-01	3.91665
TCGA-FV-A3R3-01	4.61908
TCGA-5C-A9VG-01	3.54244
TCGA-BC-4072-01	3.29978
TCGA-DD-AADB-01	3.62351
TCGA-DD-AAVQ-01	3.59361
TCGA-CC-5258-01	3.256
TCGA-EP-A3JL-01	4.13217
TCGA-G3-A25T-01	3.38288
TCGA-ED-A82E-01	2.75983
TCGA-DD-AAC9-01	4.4617
TCGA-DD-A39Y-01	3.3504
TCGA-BC-A112-01	3.30207
TCGA-CC-A3MB-01	3.69142
TCGA-DD-AAE1-01	4.24499
TCGA-DD-AA3A-01	2.94776
TCGA-BC-4073-01	2.89137
TCGA-XR-A8TE-01	4.05328
TCGA-DD-A4NA-01	3.40752
TCGA-DD-A118-01	4.46599
TCGA-CC-A9FV-01	3.37911
TCGA-WQ-A9G7-01	4.15638
TCGA-DD-AACT-01	4.34369
TCGA-UB-A7MA-01	3.00151
TCGA-DD-A1EG-01	3.9186
TCGA-2Y-A9H6-01	4.33456
TCGA-ED-A66Y-01	4.37365
TCGA-DD-AACH-01	3.28881
TCGA-XR-A8TC-01	4.49952
TCGA-ZP-A9D0-01	4.3409
TCGA-EP-A2KA-01	2.92456
TCGA-BW-A5NP-01	3.37474
TCGA-RC-A6M3-01	2.77772
TCGA-DD-AACP-01	3.81532
TCGA-DD-AAE0-01	3.40428
TCGA-DD-A3A9-01	4.44164
TCGA-CC-A7II-01	2.96526
TCGA-DD-AAD1-01	3.33139
TCGA-XR-A8TF-01	4.08436
TCGA-CC-5262-01	3.5605
TCGA-FV-A3I1-01	4.29016
TCGA-DD-AAW0-01	3.71915
TCGA-DD-AAC8-01	3.42045
TCGA-GJ-A3OU-01	3.13455
TCGA-CC-A1HT-01	2.05993
TCGA-BC-A69H-01	3.91669
TCGA-DD-AAVR-01	4.02546
TCGA-DD-A4NN-01	3.86307
TCGA-DD-AACC-01	3.36046
TCGA-DD-AADI-01	2.89068
TCGA-DD-AACB-01	3.38287
TCGA-DD-A1EJ-01	3.52402
TCGA-EP-A2KB-01	3.96929
TCGA-ED-A66X-01	3.64966
TCGA-DD-AACW-01	4.06232
TCGA-DD-AADW-01	4.18158
TCGA-DD-A4NR-01	2.84273
TCGA-KR-A7K7-01	3.71397
TCGA-DD-A1EH-01	4.13209
TCGA-DD-AADA-01	4.18196
TCGA-UB-A7MF-01	2.13599
TCGA-DD-A119-01	4.34724
TCGA-O8-A75V-01	3.83727
TCGA-ED-A7PZ-01	4.43826
TCGA-DD-A1EL-01	3.83853
TCGA-CC-5263-01	3.02555
TCGA-ED-A5KG-01	1.89492
TCGA-DD-AAVS-01	3.95242
TCGA-CC-A3MA-01	3.4331
TCGA-DD-AAVU-01	4.23619
TCGA-CC-A3M9-01	1.62986
TCGA-MR-A8JO-01	3.73477
TCGA-DD-A3A6-01	5.12862
TCGA-CC-A5UE-01	3.99336
TCGA-CC-A8HU-01	3.92818
TCGA-DD-AADO-01	3.57381
TCGA-DD-AAD5-01	3.4366
TCGA-RG-A7D4-01	3.39454
TCGA-BW-A5NQ-01	2.87447
TCGA-DD-AADJ-01	4.22943
TCGA-2V-A95S-01	2.25713
TCGA-ED-A7XP-01	4.05058
TCGA-G3-A7M9-01	2.63906
TCGA-G3-A25S-01	3.93096
TCGA-CC-A5UD-01	4.49439
TCGA-ED-A8O5-01	4.12903
TCGA-DD-A39X-01	3.95775
TCGA-ZP-A9D2-01	3.73594
TCGA-FV-A4ZP-01	4.18839
TCGA-DD-A39Z-01	4.04288
TCGA-2Y-A9H7-01	3.56366
TCGA-CC-5264-01	3.4764
TCGA-UB-A7ME-01	4.19182
TCGA-RC-A6M6-01	4.34566
TCGA-ED-A7PX-01	3.47118
TCGA-DD-AACZ-01	2.50662
TCGA-DD-A39V-01	3.78084
TCGA-ES-A2HT-01	4.05919
TCGA-DD-A3A7-01	4.65766
TCGA-DD-AACL-01	3.34516
TCGA-CC-5259-01	5.29011
TCGA-G3-A7M6-01	3.81014
TCGA-DD-AAD6-01	4.72665
TCGA-5C-AAPD-01	3.49923
TCGA-DD-AAED-01	3.89771
TCGA-DD-AACI-01	3.26061
TCGA-G3-A25Y-01	3.48605
TCGA-DD-A114-01	2.90267
TCGA-CC-A123-01	4.25205
TCGA-CC-A7IG-01	3.38491
TCGA-DD-A3A3-01	4.37241
TCGA-K7-AAU7-01	3.11443
TCGA-CC-A9FW-01	4.02238
TCGA-CC-A8HT-01	3.37173
TCGA-DD-AACG-01	4.35944
TCGA-2Y-A9GY-01	3.37009
TCGA-DD-A1EF-01	3.46518
TCGA-DD-AADK-01	4.18828
TCGA-2Y-A9H5-01	3.94166
TCGA-FV-A3I0-01	3.44816
TCGA-BC-A10R-01	4.95838
TCGA-WX-AA44-01	3.93954
TCGA-DD-A113-01	4.34653
TCGA-DD-A1EC-01	2.54416
TCGA-BC-A10Q-01	3.48066
TCGA-DD-AAVW-01	4.35256
TCGA-2Y-A9H3-01	4.27579
TCGA-DD-A4NH-01	3.40983
TCGA-CC-A7IE-01	3.19709
TCGA-CC-A3MC-01	4.16405
TCGA-DD-A73G-01	4.03107
TCGA-CC-5260-01	2.54137
TCGA-RC-A7S9-01	3.59502
TCGA-DD-AADD-01	3.97082
TCGA-BC-A10W-01	2.66135
TCGA-DD-AACN-01	3.46781
TCGA-G3-AAV6-01	4.39489
TCGA-DD-AAVZ-01	3.85828
TCGA-CC-A9FU-01	3.66328
TCGA-G3-A5SJ-01	3.13146
TCGA-YA-A8S7-01	2.94494
TCGA-CC-A5UC-01	3.92026
TCGA-CC-A8HV-01	3.52289
TCGA-DD-AADS-01	4.57102
TCGA-G3-AAV3-01	3.60663
TCGA-T1-A6J8-01	4.60936
TCGA-2Y-A9HB-01	3.44987
TCGA-DD-A73E-01	4.21335
TCGA-UB-A7MB-01	3.41605
TCGA-DD-A73A-01	4.0471
TCGA-DD-AAEG-01	4.28017
TCGA-2Y-A9H9-01	3.96155
TCGA-DD-A1EI-01	3.90414
TCGA-G3-A3CJ-01	4.5972
TCGA-GJ-A9DB-01	3.84301
TCGA-K7-A5RG-01	3.40331
TCGA-G3-A7M5-01	4.81052
TCGA-WQ-AB4B-01	4.44489
TCGA-G3-AAV0-01	4.35029
TCGA-DD-AAVV-01	3.67031
TCGA-DD-A73C-01	3.72699
TCGA-G3-AAV1-01	4.30591
TCGA-DD-AAEE-01	4.34832
TCGA-LG-A9QC-01	4.57144
TCGA-DD-AACF-01	3.95653
TCGA-QA-A7B7-01	3.13795
TCGA-DD-AAE6-01	4.94125
TCGA-DD-A3A2-01	4.72782
TCGA-ZP-A9CZ-01	3.35358
TCGA-EP-A3RK-01	3.11199
TCGA-G3-A3CG-01	4.03172
TCGA-DD-AACK-01	3.73461
TCGA-G3-A25V-01	4.03575
TCGA-DD-AAD3-01	4.08839
TCGA-ED-A459-01	3.70575
TCGA-RC-A7SB-01	4.98863
TCGA-DD-AAEA-01	4.78671
TCGA-G3-A7M7-01	3.91278
TCGA-BC-A10T-01	4.05983
TCGA-DD-AADP-01	3.84978
TCGA-DD-A73D-01	4.5596
TCGA-DD-A4NB-01	3.90884
TCGA-2Y-A9GT-01	3.92209
TCGA-DD-AADL-01	4.20345
TCGA-DD-A4ND-01	3.99041
TCGA-DD-AAW1-01	4.3717
TCGA-DD-A1EA-01	3.79091
TCGA-DD-A3A4-01	4.49391
TCGA-DD-A11A-01	4.38511
TCGA-DD-AADF-01	3.85246
TCGA-UB-AA0V-01	4.1771
TCGA-MR-A520-01	4.55107
TCGA-RC-A6M5-01	4.23846
TCGA-DD-AAE7-01	4.37782
TCGA-DD-AAE4-01	3.86935
TCGA-DD-A4NF-01	3.72905
TCGA-BC-A8YO-01	2.97092
TCGA-G3-A6UC-01	4.20391
TCGA-DD-A1ED-01	4.25886
TCGA-ZS-A9CF-01	3.97127
TCGA-DD-AAD8-01	4.48149
TCGA-ZP-A9D4-01	4.47016
TCGA-RC-A7SK-01	4.79496
TCGA-KR-A7K8-01	3.7381
TCGA-DD-AAE3-01	4.77545
TCGA-DD-AAEB-01	5.12268
TCGA-2Y-A9H1-01	3.95698
TCGA-WX-AA46-01	4.46592
TCGA-NI-A4U2-01	4.91868
TCGA-ED-A97K-01	3.73263
TCGA-G3-A3CK-01	3.68992
TCGA-DD-AAVP-01	3.86934
TCGA-DD-A39W-01	3.87218
TCGA-DD-AACU-01	3.9619
TCGA-DD-AACQ-01	4.3729
TCGA-DD-A11B-01	4.55916
TCGA-DD-A4NS-01	3.87912
TCGA-DD-AAW3-01	4.16053
TCGA-2Y-A9H8-01	4.30711
TCGA-K7-A6G5-01	3.75867
TCGA-WJ-A86L-01	4.3089
TCGA-ZS-A9CG-01	3.95298
TCGA-G3-A5SL-01	4.51794
TCGA-DD-A1EE-01	3.94393
TCGA-G3-A3CI-01	4.51239
TCGA-DD-A4NO-01	4.3815
TCGA-NI-A8LF-01	5.19379
TCGA-5C-A9VH-01	3.93575
TCGA-DD-A4NE-01	4.0174
TCGA-FV-A4ZQ-01	2.42627
TCGA-K7-A5RF-01	4.06186
TCGA-DD-A1EB-01	4.37821
TCGA-DD-AADU-01	4.66451
TCGA-2Y-A9H0-01	4.074
TCGA-GJ-A6C0-01	4.62517
TCGA-ED-A4XI-01	4.07486
TCGA-G3-A7M8-01	4.24585
TCGA-FV-A2QR-01	4.02799
TCGA-G3-AAV4-01	3.99046
TCGA-DD-A11D-01	4.52852
TCGA-BD-A3EP-01	4.01339
TCGA-EP-A12J-01	3.7205
TCGA-4R-AA8I-01	4.2872
TCGA-CC-A7IF-01	4.89162
TCGA-KR-A7K0-01	4.37242
TCGA-HP-A5MZ-01	3.77835
TCGA-LG-A6GG-01	4.32625
TCGA-G3-A5SI-01	4.20286
TCGA-KR-A7K2-01	3.95586
TCGA-DD-AADM-01	4.10286
TCGA-XR-A8TG-01	3.96504
TCGA-DD-AACD-01	4.28451
TCGA-3K-AAZ8-01	3.68247
TCGA-DD-AAD0-01	4.15522
TCGA-ES-A2HS-01	4.654
TCGA-HP-A5N0-01	4.29118
TCGA-G3-A3CH-01	4.28021
TCGA-2Y-A9GW-01	3.76948
TCGA-BC-A217-01	3.16217
TCGA-DD-AACX-01	4.17998
TCGA-EP-A26S-01	3.89862
TCGA-MI-A75E-01	4.39029
TCGA-DD-AACO-01	4.24582
TCGA-G3-A5SK-01	4.40787
TCGA-BC-A110-01	4.29498
TCGA-G3-A5SM-01	4.722
TCGA-FV-A3R2-01	3.54338
TCGA-DD-A116-01	4.49281
TCGA-2Y-A9H2-01	3.23641
TCGA-CC-A9FS-01	4.18909
TCGA-XR-A8TD-01	3.69314
TCGA-DD-A4NK-01	4.45136
TCGA-DD-AAE2-01	3.96053
TCGA-5R-AA1D-01	4.00321
TCGA-UB-A7MD-01	4.11905
TCGA-DD-A3A8-01	4.42333
TCGA-ZS-A9CE-01	4.49836
TCGA-5R-AA1C-01	3.7569
TCGA-G3-A25Z-01	4.3325
TCGA-5R-AAAM-01	4.25683
TCGA-BD-A2L6-01	5.01506
TCGA-DD-AAE9-01	4.79471
TCGA-CC-A7IH-01	4.08034
TCGA-FV-A2QQ-01	3.72406
TCGA-2Y-A9GX-01	3.49446
TCGA-BD-A3ER-01	4.1432
TCGA-DD-AADC-01	4.6881
TCGA-BC-A10Z-01	4.19218
TCGA-ZP-A9CY-01	4.00087
TCGA-PD-A5DF-01	3.70918
TCGA-DD-AAVY-01	4.25802
TCGA-BC-A10S-01	3.83806
TCGA-MI-A75H-01	3.81661
TCGA-DD-AADG-01	4.64278
TCGA-BC-A10U-01	4.2189
TCGA-2Y-A9GZ-01	4.67264
TCGA-BW-A5NO-01	3.72269
TCGA-DD-AAVX-01	3.88507
TCGA-DD-A4NJ-01	3.28413
TCGA-DD-AACS-01	4.3358
TCGA-UB-AA0U-01	4.0289
TCGA-G3-AAUZ-01	4.00625
TCGA-G3-A25U-01	3.96611
TCGA-DD-AAEK-01	4.10834
TCGA-DD-AAEH-01	3.83169
TCGA-DD-A73F-01	3.58629
TCGA-2Y-A9HA-01	4.07572
TCGA-UB-A7MC-01	4.37819
TCGA-DD-AADQ-01	3.83848
TCGA-DD-AACA-01	4.25835
TCGA-DD-A1EK-01	4.59023
TCGA-DD-AAD2-01	3.73653
TCGA-DD-A11C-01	3.91609
TCGA-DD-AAEI-01	4.57797
TCGA-G3-AAV5-01	4.03043
TCGA-CC-A7IL-01	5.03529
TCGA-DD-A115-01	4.66394
TCGA-2Y-A9GS-01	3.92376
TCGA-ZP-A9CV-01	3.27124
TCGA-BC-A69I-01	4.52183
TCGA-ZP-A9D1-01	3.95373
TCGA-MI-A75C-01	4.05478
TCGA-DD-AADV-01	4.439
TCGA-BC-A10Y-01	3.49543
TCGA-DD-AACV-01	4.32478
TCGA-DD-AADR-01	4.11374
TCGA-EP-A2KC-01	4.28454
TCGA-DD-AACJ-01	4.04064
TCGA-LG-A9QD-01	3.90115
TCGA-FV-A496-01	4.92973
TCGA-DD-A4NQ-01	4.2021
TCGA-DD-A4NG-01	4.83619
TCGA-DD-AAW2-01	4.33918
TCGA-DD-A73B-01	4.45111
TCGA-DD-A4NI-01	4.49648
TCGA-MI-A75G-01	4.5018
TCGA-BC-A10X-01	4.31128
TCGA-2Y-A9GV-01	4.16321
TCGA-CC-A7IK-01	4.21023
TCGA-DD-A4NL-01	4.67829
TCGA-DD-A3A1-01	3.5662
TCGA-G3-AAV2-01	4.0319
TCGA-BC-A216-01	2.7892
TCGA-DD-A4NV-01	3.66101
TCGA-ED-A627-01	3.63328
TCGA-BC-A3KG-01	2.96575
TCGA-DD-AACE-01	4.93788
TCGA-BC-A3KF-01	4.6687
TCGA-ZS-A9CD-01	3.91985
TCGA-DD-AADY-01	4.22796
TCGA-2Y-A9H4-01	3.7689
TCGA-WX-AA47-01	4.18823
TCGA-FV-A495-01	3.79077
TCGA-DD-A4NP-01	4.383
TCGA-MI-A75I-01	4.17861
TCGA-DD-A3A5-01	4.58805
TCGA-DD-AACY-01	3.76127
TCGA-BC-A5W4-01	4.53352
TCGA-RC-A7SF-01	4.47262
TCGA-RC-A6M4-01	4.51637
TCGA-ED-A7XO-01	4.02095

## Sheet: Table-S20
Table S19 IC50 of doxorubicin in TCGA-HCC cohort
ID	score
TCGA-G3-A25X-01	-2.05705
TCGA-2Y-A9GU-01	-1.16351
TCGA-ED-A8O6-01	-1.99713
TCGA-G3-AAV7-01	-2.11374
TCGA-CC-A7IJ-01	-2.41974
TCGA-CC-5261-01	-2.36876
TCGA-RC-A7SH-01	-1.7457
TCGA-ED-A7PY-01	-1.9
TCGA-DD-AADN-01	-1.68778
TCGA-CC-A8HS-01	-2.15546
TCGA-FV-A23B-01	-2.39393
TCGA-FV-A3R3-01	-1.52598
TCGA-5C-A9VG-01	-1.99632
TCGA-BC-4072-01	-1.58203
TCGA-DD-AADB-01	-2.24777
TCGA-DD-AAVQ-01	-2.07674
TCGA-CC-5258-01	-1.96482
TCGA-EP-A3JL-01	-1.41077
TCGA-G3-A25T-01	-1.81281
TCGA-ED-A82E-01	-2.28525
TCGA-DD-AAC9-01	-1.5984
TCGA-DD-A39Y-01	-1.75795
TCGA-BC-A112-01	-1.96967
TCGA-CC-A3MB-01	-1.68515
TCGA-DD-AAE1-01	-1.94606
TCGA-DD-AA3A-01	-2.34091
TCGA-BC-4073-01	-1.93917
TCGA-XR-A8TE-01	-2.15854
TCGA-DD-A4NA-01	-1.98624
TCGA-DD-A118-01	-1.79853
TCGA-CC-A9FV-01	-1.38588
TCGA-WQ-A9G7-01	-2.0739
TCGA-DD-AACT-01	-1.19383
TCGA-UB-A7MA-01	-2.96824
TCGA-DD-A1EG-01	-1.47257
TCGA-2Y-A9H6-01	-1.46819
TCGA-ED-A66Y-01	-2.40345
TCGA-DD-AACH-01	-1.73663
TCGA-XR-A8TC-01	-1.73311
TCGA-ZP-A9D0-01	-1.53868
TCGA-EP-A2KA-01	-2.43169
TCGA-BW-A5NP-01	-2.79456
TCGA-RC-A6M3-01	-2.65473
TCGA-DD-AACP-01	-2.02342
TCGA-DD-AAE0-01	-2.37876
TCGA-DD-A3A9-01	-2.08716
TCGA-CC-A7II-01	-1.80264
TCGA-DD-AAD1-01	-2.30569
TCGA-XR-A8TF-01	-1.93206
TCGA-CC-5262-01	-2.07896
TCGA-FV-A3I1-01	-1.02107
TCGA-DD-AAW0-01	-1.41519
TCGA-DD-AAC8-01	-1.62291
TCGA-GJ-A3OU-01	-1.64298
TCGA-CC-A1HT-01	-1.87912
TCGA-BC-A69H-01	-1.81342
TCGA-DD-AAVR-01	-1.73941
TCGA-DD-A4NN-01	-2.6577
TCGA-DD-AACC-01	-2.0877
TCGA-DD-AADI-01	-2.53931
TCGA-DD-AACB-01	-1.43131
TCGA-DD-A1EJ-01	-1.67134
TCGA-EP-A2KB-01	-2.26338
TCGA-ED-A66X-01	-1.99538
TCGA-DD-AACW-01	-2.06802
TCGA-DD-AADW-01	-2.24024
TCGA-DD-A4NR-01	-2.03815
TCGA-KR-A7K7-01	-1.96871
TCGA-DD-A1EH-01	-2.458
TCGA-DD-AADA-01	-1.80421
TCGA-UB-A7MF-01	-2.55383
TCGA-DD-A119-01	-1.53677
TCGA-O8-A75V-01	-1.66538
TCGA-ED-A7PZ-01	-1.31003
TCGA-DD-A1EL-01	-0.891236
TCGA-CC-5263-01	-2.00808
TCGA-ED-A5KG-01	-2.89235
TCGA-DD-AAVS-01	-2.17998
TCGA-CC-A3MA-01	-2.01259
TCGA-DD-AAVU-01	-1.44543
TCGA-CC-A3M9-01	-2.56721
TCGA-MR-A8JO-01	-2.15955
TCGA-DD-A3A6-01	-0.808446
TCGA-CC-A5UE-01	-1.05042
TCGA-CC-A8HU-01	-1.32352
TCGA-DD-AADO-01	-2.30953
TCGA-DD-AAD5-01	-1.80402
TCGA-RG-A7D4-01	-1.88676
TCGA-BW-A5NQ-01	-1.94399
TCGA-DD-AADJ-01	-2.187
TCGA-2V-A95S-01	-2.57392
TCGA-ED-A7XP-01	-1.00062
TCGA-G3-A7M9-01	-2.3164
TCGA-G3-A25S-01	-0.981432
TCGA-CC-A5UD-01	-1.43822
TCGA-ED-A8O5-01	-2.34753
TCGA-DD-A39X-01	-1.62155
TCGA-ZP-A9D2-01	-0.83108
TCGA-FV-A4ZP-01	-1.34398
TCGA-DD-A39Z-01	-2.01907
TCGA-2Y-A9H7-01	-2.55857
TCGA-CC-5264-01	-1.79664
TCGA-UB-A7ME-01	-1.58587
TCGA-RC-A6M6-01	-1.12289
TCGA-ED-A7PX-01	-2.20825
TCGA-DD-AACZ-01	-1.91497
TCGA-DD-A39V-01	-1.41037
TCGA-ES-A2HT-01	-1.79093
TCGA-DD-A3A7-01	-1.29325
TCGA-DD-AACL-01	-2.16045
TCGA-CC-5259-01	-1.37869
TCGA-G3-A7M6-01	-1.67314
TCGA-DD-AAD6-01	-1.4141
TCGA-5C-AAPD-01	-1.56862
TCGA-DD-AAED-01	-1.57802
TCGA-DD-AACI-01	-1.63291
TCGA-G3-A25Y-01	-2.39768
TCGA-DD-A114-01	-1.8562
TCGA-CC-A123-01	-1.98485
TCGA-CC-A7IG-01	-2.10154
TCGA-DD-A3A3-01	-1.17406
TCGA-K7-AAU7-01	-1.95902
TCGA-CC-A9FW-01	-1.83196
TCGA-CC-A8HT-01	-1.53185
TCGA-DD-AACG-01	-1.79444
TCGA-2Y-A9GY-01	-1.59535
TCGA-DD-A1EF-01	-2.55571
TCGA-DD-AADK-01	-1.65714
TCGA-2Y-A9H5-01	-2.10147
TCGA-FV-A3I0-01	-1.96253
TCGA-BC-A10R-01	-1.10655
TCGA-WX-AA44-01	-1.9643
TCGA-DD-A113-01	-1.63571
TCGA-DD-A1EC-01	-2.38596
TCGA-BC-A10Q-01	-2.06521
TCGA-DD-AAVW-01	-1.05809
TCGA-2Y-A9H3-01	-1.57726
TCGA-DD-A4NH-01	-2.04875
TCGA-CC-A7IE-01	-2.32691
TCGA-CC-A3MC-01	-1.33045
TCGA-DD-A73G-01	-2.14883
TCGA-CC-5260-01	-2.36366
TCGA-RC-A7S9-01	-2.05123
TCGA-DD-AADD-01	-1.14935
TCGA-BC-A10W-01	-1.95225
TCGA-DD-AACN-01	-2.56325
TCGA-G3-AAV6-01	-2.22802
TCGA-DD-AAVZ-01	-1.79421
TCGA-CC-A9FU-01	-2.02586
TCGA-G3-A5SJ-01	-1.80892
TCGA-YA-A8S7-01	-1.77413
TCGA-CC-A5UC-01	-2.03723
TCGA-CC-A8HV-01	-2.4913
TCGA-DD-AADS-01	-1.54851
TCGA-G3-AAV3-01	-1.45868
TCGA-T1-A6J8-01	-1.22412
TCGA-2Y-A9HB-01	-1.98437
TCGA-DD-A73E-01	-1.47293
TCGA-UB-A7MB-01	-1.48854
TCGA-DD-A73A-01	-1.81999
TCGA-DD-AAEG-01	-1.27361
TCGA-2Y-A9H9-01	-1.27256
TCGA-DD-A1EI-01	-1.62299
TCGA-G3-A3CJ-01	-1.25007
TCGA-GJ-A9DB-01	-1.33857
TCGA-K7-A5RG-01	-1.37826
TCGA-G3-A7M5-01	-0.928146
TCGA-WQ-AB4B-01	-1.47221
TCGA-G3-AAV0-01	-1.5541
TCGA-DD-AAVV-01	-1.64174
TCGA-DD-A73C-01	-1.36787
TCGA-G3-AAV1-01	-1.23704
TCGA-DD-AAEE-01	-1.4236
TCGA-LG-A9QC-01	-1.51444
TCGA-DD-AACF-01	-1.65291
TCGA-QA-A7B7-01	-1.81845
TCGA-DD-AAE6-01	-1.18588
TCGA-DD-A3A2-01	-1.02923
TCGA-ZP-A9CZ-01	-2.11774
TCGA-EP-A3RK-01	-1.27144
TCGA-G3-A3CG-01	-1.86708
TCGA-DD-AACK-01	-1.82549
TCGA-G3-A25V-01	-1.49501
TCGA-DD-AAD3-01	-1.4536
TCGA-ED-A459-01	-0.698545
TCGA-RC-A7SB-01	-0.604547
TCGA-DD-AAEA-01	-1.08227
TCGA-G3-A7M7-01	-1.70573
TCGA-BC-A10T-01	-1.60707
TCGA-DD-AADP-01	-2.0582
TCGA-DD-A73D-01	-1.42036
TCGA-DD-A4NB-01	-1.68898
TCGA-2Y-A9GT-01	-1.5483
TCGA-DD-AADL-01	-0.958374
TCGA-DD-A4ND-01	-1.79904
TCGA-DD-AAW1-01	-1.23916
TCGA-DD-A1EA-01	-1.50424
TCGA-DD-A3A4-01	-1.63415
TCGA-DD-A11A-01	-0.85294
TCGA-DD-AADF-01	-1.56141
TCGA-UB-AA0V-01	-1.59514
TCGA-MR-A520-01	-1.30866
TCGA-RC-A6M5-01	-1.70051
TCGA-DD-AAE7-01	-1.7003
TCGA-DD-AAE4-01	-1.44293
TCGA-DD-A4NF-01	-1.51243
TCGA-BC-A8YO-01	-1.83532
TCGA-G3-A6UC-01	-1.55749
TCGA-DD-A1ED-01	-1.56958
TCGA-ZS-A9CF-01	-1.38968
TCGA-DD-AAD8-01	-1.03431
TCGA-ZP-A9D4-01	-1.37349
TCGA-RC-A7SK-01	-0.848927
TCGA-KR-A7K8-01	-1.63665
TCGA-DD-AAE3-01	-1.20776
TCGA-DD-AAEB-01	-0.997762
TCGA-2Y-A9H1-01	-1.55228
TCGA-WX-AA46-01	-1.5756
TCGA-NI-A4U2-01	-0.734441
TCGA-ED-A97K-01	-1.55699
TCGA-G3-A3CK-01	-1.44561
TCGA-DD-AAVP-01	-1.78372
TCGA-DD-A39W-01	-1.99681
TCGA-DD-AACU-01	-1.11382
TCGA-DD-AACQ-01	-1.55706
TCGA-DD-A11B-01	-1.28882
TCGA-DD-A4NS-01	-1.56988
TCGA-DD-AAW3-01	-1.7149
TCGA-2Y-A9H8-01	-1.86156
TCGA-K7-A6G5-01	-1.7158
TCGA-WJ-A86L-01	-1.66588
TCGA-ZS-A9CG-01	-1.39616
TCGA-G3-A5SL-01	-1.37549
TCGA-DD-A1EE-01	-1.54884
TCGA-G3-A3CI-01	-1.33745
TCGA-DD-A4NO-01	-1.39838
TCGA-NI-A8LF-01	-0.704536
TCGA-5C-A9VH-01	-1.82955
TCGA-DD-A4NE-01	-1.7167
TCGA-FV-A4ZQ-01	-2.38198
TCGA-K7-A5RF-01	-1.56546
TCGA-DD-A1EB-01	-1.22733
TCGA-DD-AADU-01	-0.800535
TCGA-2Y-A9H0-01	-1.44266
TCGA-GJ-A6C0-01	-1.20053
TCGA-ED-A4XI-01	-1.56404
TCGA-G3-A7M8-01	-1.58251
TCGA-FV-A2QR-01	-1.13767
TCGA-G3-AAV4-01	-1.6732
TCGA-DD-A11D-01	-1.22916
TCGA-BD-A3EP-01	-1.65432
TCGA-EP-A12J-01	-1.68405
TCGA-4R-AA8I-01	-1.21156
TCGA-CC-A7IF-01	-0.784726
TCGA-KR-A7K0-01	-1.29243
TCGA-HP-A5MZ-01	-1.54411
TCGA-LG-A6GG-01	-1.12585
TCGA-G3-A5SI-01	-1.58173
TCGA-KR-A7K2-01	-2.19806
TCGA-DD-AADM-01	-1.54901
TCGA-XR-A8TG-01	-1.83347
TCGA-DD-AACD-01	-1.31641
TCGA-3K-AAZ8-01	-2.32168
TCGA-DD-AAD0-01	-1.73008
TCGA-ES-A2HS-01	-1.53622
TCGA-HP-A5N0-01	-1.20385
TCGA-G3-A3CH-01	-1.59221
TCGA-2Y-A9GW-01	-1.64934
TCGA-BC-A217-01	-1.92046
TCGA-DD-AACX-01	-1.31058
TCGA-EP-A26S-01	-1.83296
TCGA-MI-A75E-01	-1.49687
TCGA-DD-AACO-01	-1.52704
TCGA-G3-A5SK-01	-1.32502
TCGA-BC-A110-01	-1.75705
TCGA-G3-A5SM-01	-1.08792
TCGA-FV-A3R2-01	-1.98511
TCGA-DD-A116-01	-1.04267
TCGA-2Y-A9H2-01	-2.16023
TCGA-CC-A9FS-01	-1.5384
TCGA-XR-A8TD-01	-1.42596
TCGA-DD-A4NK-01	-1.4606
TCGA-DD-AAE2-01	-1.38592
TCGA-5R-AA1D-01	-1.86704
TCGA-UB-A7MD-01	-1.15064
TCGA-DD-A3A8-01	-1.56261
TCGA-ZS-A9CE-01	-1.20235
TCGA-5R-AA1C-01	-1.3552
TCGA-G3-A25Z-01	-1.368
TCGA-5R-AAAM-01	-1.24558
TCGA-BD-A2L6-01	-1.22889
TCGA-DD-AAE9-01	-0.69863
TCGA-CC-A7IH-01	-1.33336
TCGA-FV-A2QQ-01	-1.64675
TCGA-2Y-A9GX-01	-1.8358
TCGA-BD-A3ER-01	-1.82547
TCGA-DD-AADC-01	-1.22774
TCGA-BC-A10Z-01	-1.13475
TCGA-ZP-A9CY-01	-1.59629
TCGA-PD-A5DF-01	-1.67206
TCGA-DD-AAVY-01	-1.50517
TCGA-BC-A10S-01	-1.78849
TCGA-MI-A75H-01	-1.68727
TCGA-DD-AADG-01	-1.09591
TCGA-BC-A10U-01	-0.463432
TCGA-2Y-A9GZ-01	-0.907242
TCGA-BW-A5NO-01	-1.53671
TCGA-DD-AAVX-01	-1.81924
TCGA-DD-A4NJ-01	-1.84912
TCGA-DD-AACS-01	-1.08444
TCGA-UB-AA0U-01	-1.63613
TCGA-G3-AAUZ-01	-1.56336
TCGA-G3-A25U-01	-1.80457
TCGA-DD-AAEK-01	-1.51892
TCGA-DD-AAEH-01	-1.87654
TCGA-DD-A73F-01	-1.70836
TCGA-2Y-A9HA-01	-1.03955
TCGA-UB-A7MC-01	-1.11228
TCGA-DD-AADQ-01	-1.82462
TCGA-DD-AACA-01	-1.35983
TCGA-DD-A1EK-01	-0.756871
TCGA-DD-AAD2-01	-1.79291
TCGA-DD-A11C-01	-1.40927
TCGA-DD-AAEI-01	-1.36053
TCGA-G3-AAV5-01	-1.6293
TCGA-CC-A7IL-01	-0.773687
TCGA-DD-A115-01	-1.03841
TCGA-2Y-A9GS-01	-0.9596
TCGA-ZP-A9CV-01	-1.95485
TCGA-BC-A69I-01	-1.733
TCGA-ZP-A9D1-01	-1.76346
TCGA-MI-A75C-01	-1.6679
TCGA-DD-AADV-01	-0.788717
TCGA-BC-A10Y-01	-1.52882
TCGA-DD-AACV-01	-1.182
TCGA-DD-AADR-01	-1.36126
TCGA-EP-A2KC-01	-1.21181
TCGA-DD-AACJ-01	-1.47962
TCGA-LG-A9QD-01	-1.86917
TCGA-FV-A496-01	-1.0875
TCGA-DD-A4NQ-01	-1.2635
TCGA-DD-A4NG-01	-1.68378
TCGA-DD-AAW2-01	-1.36662
TCGA-DD-A73B-01	-1.87275
TCGA-DD-A4NI-01	-1.3532
TCGA-MI-A75G-01	-1.27912
TCGA-BC-A10X-01	-1.59177
TCGA-2Y-A9GV-01	-1.34209
TCGA-CC-A7IK-01	-1.02139
TCGA-DD-A4NL-01	-1.44672
TCGA-DD-A3A1-01	-1.73178
TCGA-G3-AAV2-01	-1.42145
TCGA-BC-A216-01	-1.81267
TCGA-DD-A4NV-01	-1.37085
TCGA-ED-A627-01	-1.83683
TCGA-BC-A3KG-01	-1.9726
TCGA-DD-AACE-01	-0.718215
TCGA-BC-A3KF-01	-1.32622
TCGA-ZS-A9CD-01	-1.77617
TCGA-DD-AADY-01	-1.85577
TCGA-2Y-A9H4-01	-1.52218
TCGA-WX-AA47-01	-2.10466
TCGA-FV-A495-01	-1.65314
TCGA-DD-A4NP-01	-1.36616
TCGA-MI-A75I-01	-1.32155
TCGA-DD-A3A5-01	-1.10113
TCGA-DD-AACY-01	-2.19932
TCGA-BC-A5W4-01	-1.3652
TCGA-RC-A7SF-01	-1.59098
TCGA-RC-A6M4-01	-1.31931
TCGA-ED-A7XO-01	-1.55536

## Sheet: Table-S21
Table S21 IC50 of gemcitabine in TCGA-HCC cohort
ID	score
TCGA-G3-A25X-01	-4.42994
TCGA-2Y-A9GU-01	-0.675869
TCGA-ED-A8O6-01	-2.42983
TCGA-G3-AAV7-01	-3.96698
TCGA-CC-A7IJ-01	-6.20537
TCGA-CC-5261-01	-4.59146
TCGA-RC-A7SH-01	-1.41844
TCGA-ED-A7PY-01	-1.44202
TCGA-DD-AADN-01	-2.57958
TCGA-CC-A8HS-01	-2.87489
TCGA-FV-A23B-01	-3.5903
TCGA-FV-A3R3-01	-1.95567
TCGA-5C-A9VG-01	-3.90038
TCGA-BC-4072-01	-3.86998
TCGA-DD-AADB-01	-4.01025
TCGA-DD-AAVQ-01	-2.18012
TCGA-CC-5258-01	-3.65831
TCGA-EP-A3JL-01	-1.27688
TCGA-G3-A25T-01	-4.56111
TCGA-ED-A82E-01	-5.67046
TCGA-DD-AAC9-01	-1.17308
TCGA-DD-A39Y-01	-3.05823
TCGA-BC-A112-01	-4.6951
TCGA-CC-A3MB-01	-2.41185
TCGA-DD-AAE1-01	-1.42419
TCGA-DD-AA3A-01	-6.34416
TCGA-BC-4073-01	-4.23492
TCGA-XR-A8TE-01	-2.95843
TCGA-DD-A4NA-01	-5.10437
TCGA-DD-A118-01	-1.53241
TCGA-CC-A9FV-01	-4.39784
TCGA-WQ-A9G7-01	-1.78834
TCGA-DD-AACT-01	-1.17848
TCGA-UB-A7MA-01	-6.14564
TCGA-DD-A1EG-01	-2.18373
TCGA-2Y-A9H6-01	-1.72845
TCGA-ED-A66Y-01	-3.68446
TCGA-DD-AACH-01	-3.47025
TCGA-XR-A8TC-01	-1.26885
TCGA-ZP-A9D0-01	-1.47567
TCGA-EP-A2KA-01	-4.23687
TCGA-BW-A5NP-01	-3.96827
TCGA-RC-A6M3-01	-3.93032
TCGA-DD-AACP-01	-3.32694
TCGA-DD-AAE0-01	-3.85703
TCGA-DD-A3A9-01	-2.4573
TCGA-CC-A7II-01	-5.10763
TCGA-DD-AAD1-01	-4.59456
TCGA-XR-A8TF-01	-2.80527
TCGA-CC-5262-01	-3.92419
TCGA-FV-A3I1-01	-2.76968
TCGA-DD-AAW0-01	-2.48157
TCGA-DD-AAC8-01	-2.78144
TCGA-GJ-A3OU-01	-3.58934
TCGA-CC-A1HT-01	-6.73101
TCGA-BC-A69H-01	-3.20277
TCGA-DD-AAVR-01	-2.13117
TCGA-DD-A4NN-01	-2.47443
TCGA-DD-AACC-01	-2.97267
TCGA-DD-AADI-01	-3.72848
TCGA-DD-AACB-01	-2.53207
TCGA-DD-A1EJ-01	-2.96551
TCGA-EP-A2KB-01	-2.74471
TCGA-ED-A66X-01	-2.47739
TCGA-DD-AACW-01	-2.85962
TCGA-DD-AADW-01	-3.25206
TCGA-DD-A4NR-01	-3.86924
TCGA-KR-A7K7-01	-2.33169
TCGA-DD-A1EH-01	-3.42403
TCGA-DD-AADA-01	-1.28354
TCGA-UB-A7MF-01	-3.5531
TCGA-DD-A119-01	-1.12339
TCGA-O8-A75V-01	-1.1754
TCGA-ED-A7PZ-01	-2.10485
TCGA-DD-A1EL-01	-2.56203
TCGA-CC-5263-01	-4.17263
TCGA-ED-A5KG-01	-6.84106
TCGA-DD-AAVS-01	-2.40621
TCGA-CC-A3MA-01	-4.5695
TCGA-DD-AAVU-01	-1.26213
TCGA-CC-A3M9-01	-7.46515
TCGA-MR-A8JO-01	-2.58056
TCGA-DD-A3A6-01	-1.29522
TCGA-CC-A5UE-01	-3.57275
TCGA-CC-A8HU-01	-1.8062
TCGA-DD-AADO-01	-2.65842
TCGA-DD-AAD5-01	-3.75554
TCGA-RG-A7D4-01	-2.76819
TCGA-BW-A5NQ-01	-4.06243
TCGA-DD-AADJ-01	-1.83013
TCGA-2V-A95S-01	-4.6091
TCGA-ED-A7XP-01	-1.89858
TCGA-G3-A7M9-01	-6.08584
TCGA-G3-A25S-01	-1.44747
TCGA-CC-A5UD-01	-3.56265
TCGA-ED-A8O5-01	-3.30725
TCGA-DD-A39X-01	-1.74009
TCGA-ZP-A9D2-01	-4.12886
TCGA-FV-A4ZP-01	-1.2086
TCGA-DD-A39Z-01	-2.42102
TCGA-2Y-A9H7-01	-3.12491
TCGA-CC-5264-01	-3.4804
TCGA-UB-A7ME-01	-2.12851
TCGA-RC-A6M6-01	-2.67526
TCGA-ED-A7PX-01	-4.78829
TCGA-DD-AACZ-01	-4.57286
TCGA-DD-A39V-01	-1.79322
TCGA-ES-A2HT-01	-0.434926
TCGA-DD-A3A7-01	-0.855451
TCGA-DD-AACL-01	-3.87227
TCGA-CC-5259-01	-0.125185
TCGA-G3-A7M6-01	-4.95699
TCGA-DD-AAD6-01	-1.78747
TCGA-5C-AAPD-01	-2.00308
TCGA-DD-AAED-01	-1.47854
TCGA-DD-AACI-01	-1.93204
TCGA-G3-A25Y-01	-3.79675
TCGA-DD-A114-01	-4.62787
TCGA-CC-A123-01	-1.62612
TCGA-CC-A7IG-01	-2.72236
TCGA-DD-A3A3-01	0.289151
TCGA-K7-AAU7-01	-4.7398
TCGA-CC-A9FW-01	-3.0979
TCGA-CC-A8HT-01	-2.82246
TCGA-DD-AACG-01	-1.9124
TCGA-2Y-A9GY-01	-4.58025
TCGA-DD-A1EF-01	-3.84772
TCGA-DD-AADK-01	-1.10604
TCGA-2Y-A9H5-01	-2.44875
TCGA-FV-A3I0-01	-5.54768
TCGA-BC-A10R-01	-1.12987
TCGA-WX-AA44-01	-3.40063
TCGA-DD-A113-01	-1.74339
TCGA-DD-A1EC-01	-4.92059
TCGA-BC-A10Q-01	-4.5367
TCGA-DD-AAVW-01	-1.21121
TCGA-2Y-A9H3-01	-1.61363
TCGA-DD-A4NH-01	-3.02267
TCGA-CC-A7IE-01	-2.93954
TCGA-CC-A3MC-01	-0.688036
TCGA-DD-A73G-01	-1.40739
TCGA-CC-5260-01	-6.83232
TCGA-RC-A7S9-01	-2.0301
TCGA-DD-AADD-01	-2.37059
TCGA-BC-A10W-01	-3.53524
TCGA-DD-AACN-01	-4.7431
TCGA-G3-AAV6-01	-3.28112
TCGA-DD-AAVZ-01	-1.82416
TCGA-CC-A9FU-01	-4.3985
TCGA-G3-A5SJ-01	-3.78115
TCGA-YA-A8S7-01	-4.4033
TCGA-CC-A5UC-01	-3.17745
TCGA-CC-A8HV-01	-2.02715
TCGA-DD-AADS-01	-1.14802
TCGA-G3-AAV3-01	-2.04601
TCGA-T1-A6J8-01	-1.81597
TCGA-2Y-A9HB-01	-2.8634
TCGA-DD-A73E-01	-2.89529
TCGA-UB-A7MB-01	-2.37908
TCGA-DD-A73A-01	-2.14208
TCGA-DD-AAEG-01	-1.34152
TCGA-2Y-A9H9-01	-1.11698
TCGA-DD-A1EI-01	-2.95648
TCGA-G3-A3CJ-01	-0.28204
TCGA-GJ-A9DB-01	-2.65803
TCGA-K7-A5RG-01	-2.83755
TCGA-G3-A7M5-01	-1.09648
TCGA-WQ-AB4B-01	-0.670275
TCGA-G3-AAV0-01	-1.22022
TCGA-DD-AAVV-01	-2.30102
TCGA-DD-A73C-01	-2.60844
TCGA-G3-AAV1-01	-1.57135
TCGA-DD-AAEE-01	-1.51089
TCGA-LG-A9QC-01	-2.27871
TCGA-DD-AACF-01	-1.40129
TCGA-QA-A7B7-01	-3.60536
TCGA-DD-AAE6-01	-0.670751
TCGA-DD-A3A2-01	-0.639302
TCGA-ZP-A9CZ-01	-2.74017
TCGA-EP-A3RK-01	-2.42984
TCGA-G3-A3CG-01	-2.23473
TCGA-DD-AACK-01	-3.37613
TCGA-G3-A25V-01	-2.34529
TCGA-DD-AAD3-01	-2.21152
TCGA-ED-A459-01	-1.50957
TCGA-RC-A7SB-01	-0.275883
TCGA-DD-AAEA-01	-0.952124
TCGA-G3-A7M7-01	-1.21375
TCGA-BC-A10T-01	-2.71876
TCGA-DD-AADP-01	-2.61227
TCGA-DD-A73D-01	-1.78135
TCGA-DD-A4NB-01	-2.69431
TCGA-2Y-A9GT-01	-1.74729
TCGA-DD-AADL-01	-1.59175
TCGA-DD-A4ND-01	-2.54745
TCGA-DD-AAW1-01	-0.707974
TCGA-DD-A1EA-01	-2.33863
TCGA-DD-A3A4-01	-1.22843
TCGA-DD-A11A-01	-1.38115
TCGA-DD-AADF-01	-0.862322
TCGA-UB-AA0V-01	-3.27503
TCGA-MR-A520-01	-0.678056
TCGA-RC-A6M5-01	-1.45476
TCGA-DD-AAE7-01	-1.92472
TCGA-DD-AAE4-01	-1.52368
TCGA-DD-A4NF-01	-1.82965
TCGA-BC-A8YO-01	-4.97324
TCGA-G3-A6UC-01	-2.07602
TCGA-DD-A1ED-01	-1.69019
TCGA-ZS-A9CF-01	-2.1375
TCGA-DD-AAD8-01	-1.38723
TCGA-ZP-A9D4-01	-1.05238
TCGA-RC-A7SK-01	-1.1411
TCGA-KR-A7K8-01	-1.88149
TCGA-DD-AAE3-01	-1.11989
TCGA-DD-AAEB-01	0.134641
TCGA-2Y-A9H1-01	-0.900179
TCGA-WX-AA46-01	-2.75692
TCGA-NI-A4U2-01	0.667102
TCGA-ED-A97K-01	-4.54874
TCGA-G3-A3CK-01	-2.36948
TCGA-DD-AAVP-01	-1.46458
TCGA-DD-A39W-01	-2.198
TCGA-DD-AACU-01	-1.98201
TCGA-DD-AACQ-01	-1.65115
TCGA-DD-A11B-01	-1.24951
TCGA-DD-A4NS-01	-3.97546
TCGA-DD-AAW3-01	-2.73084
TCGA-2Y-A9H8-01	-1.15032
TCGA-K7-A6G5-01	-1.58502
TCGA-WJ-A86L-01	-1.31422
TCGA-ZS-A9CG-01	-1.51744
TCGA-G3-A5SL-01	-0.97065
TCGA-DD-A1EE-01	-2.56755
TCGA-G3-A3CI-01	-1.03927
TCGA-DD-A4NO-01	-0.992717
TCGA-NI-A8LF-01	-0.39492
TCGA-5C-A9VH-01	-1.62593
TCGA-DD-A4NE-01	-1.7993
TCGA-FV-A4ZQ-01	-4.19004
TCGA-K7-A5RF-01	-2.73852
TCGA-DD-A1EB-01	-0.813649
TCGA-DD-AADU-01	-0.209241
TCGA-2Y-A9H0-01	-1.80731
TCGA-GJ-A6C0-01	-1.68748
TCGA-ED-A4XI-01	-2.28471
TCGA-G3-A7M8-01	-1.75451
TCGA-FV-A2QR-01	-0.629333
TCGA-G3-AAV4-01	-3.2432
TCGA-DD-A11D-01	-0.870898
TCGA-BD-A3EP-01	-2.29766
TCGA-EP-A12J-01	-2.51172
TCGA-4R-AA8I-01	-2.16768
TCGA-CC-A7IF-01	0.0847266
TCGA-KR-A7K0-01	-1.76664
TCGA-HP-A5MZ-01	-1.66651
TCGA-LG-A6GG-01	-2.06409
TCGA-G3-A5SI-01	-0.534854
TCGA-KR-A7K2-01	-1.70883
TCGA-DD-AADM-01	-0.954155
TCGA-XR-A8TG-01	-2.91638
TCGA-DD-AACD-01	-0.93713
TCGA-3K-AAZ8-01	-3.22476
TCGA-DD-AAD0-01	-1.84055
TCGA-ES-A2HS-01	-0.495956
TCGA-HP-A5N0-01	-2.20376
TCGA-G3-A3CH-01	-1.97408
TCGA-2Y-A9GW-01	-1.4629
TCGA-BC-A217-01	-3.53944
TCGA-DD-AACX-01	-1.72698
TCGA-EP-A26S-01	-2.64106
TCGA-MI-A75E-01	-2.08921
TCGA-DD-AACO-01	-0.597654
TCGA-G3-A5SK-01	-0.476133
TCGA-BC-A110-01	-3.1541
TCGA-G3-A5SM-01	-0.711885
TCGA-FV-A3R2-01	-3.34611
TCGA-DD-A116-01	-0.373718
TCGA-2Y-A9H2-01	-4.75724
TCGA-CC-A9FS-01	-0.9435
TCGA-XR-A8TD-01	-1.76471
TCGA-DD-A4NK-01	-1.86435
TCGA-DD-AAE2-01	-2.33792
TCGA-5R-AA1D-01	-2.77464
TCGA-UB-A7MD-01	-1.96795
TCGA-DD-A3A8-01	-0.881993
TCGA-ZS-A9CE-01	-1.07086
TCGA-5R-AA1C-01	-2.55834
TCGA-G3-A25Z-01	-1.65224
TCGA-5R-AAAM-01	-2.28135
TCGA-BD-A2L6-01	-1.2798
TCGA-DD-AAE9-01	-0.446683
TCGA-CC-A7IH-01	-1.76194
TCGA-FV-A2QQ-01	-2.22174
TCGA-2Y-A9GX-01	-3.22246
TCGA-BD-A3ER-01	-1.92661
TCGA-DD-AADC-01	-2.78511
TCGA-BC-A10Z-01	-1.18609
TCGA-ZP-A9CY-01	-1.94928
TCGA-PD-A5DF-01	-2.90707
TCGA-DD-AAVY-01	-1.51932
TCGA-BC-A10S-01	-2.6004
TCGA-MI-A75H-01	-2.38283
TCGA-DD-AADG-01	-1.72804
TCGA-BC-A10U-01	-1.14785
TCGA-2Y-A9GZ-01	-1.17631
TCGA-BW-A5NO-01	-1.93889
TCGA-DD-AAVX-01	-2.54007
TCGA-DD-A4NJ-01	-2.94572
TCGA-DD-AACS-01	-1.16455
TCGA-UB-AA0U-01	-2.81813
TCGA-G3-AAUZ-01	-1.25824
TCGA-G3-A25U-01	-2.08689
TCGA-DD-AAEK-01	-1.86124
TCGA-DD-AAEH-01	-2.32017
TCGA-DD-A73F-01	-2.16385
TCGA-2Y-A9HA-01	-1.84341
TCGA-UB-A7MC-01	-1.75971
TCGA-DD-AADQ-01	-2.12202
TCGA-DD-AACA-01	-1.55332
TCGA-DD-A1EK-01	-0.844902
TCGA-DD-AAD2-01	-2.11789
TCGA-DD-A11C-01	-1.49584
TCGA-DD-AAEI-01	-1.24477
TCGA-G3-AAV5-01	-2.72797
TCGA-CC-A7IL-01	0.315209
TCGA-DD-A115-01	-1.22603
TCGA-2Y-A9GS-01	-2.77847
TCGA-ZP-A9CV-01	-2.48672
TCGA-BC-A69I-01	-1.93028
TCGA-ZP-A9D1-01	-2.24178
TCGA-MI-A75C-01	-2.38287
TCGA-DD-AADV-01	-1.99258
TCGA-BC-A10Y-01	-2.31269
TCGA-DD-AACV-01	-1.30116
TCGA-DD-AADR-01	-1.40558
TCGA-EP-A2KC-01	-1.17868
TCGA-DD-AACJ-01	-0.97234
TCGA-LG-A9QD-01	-1.68806
TCGA-FV-A496-01	-0.751302
TCGA-DD-A4NQ-01	-2.00419
TCGA-DD-A4NG-01	-1.07261
TCGA-DD-AAW2-01	-1.48696
TCGA-DD-A73B-01	-1.17055
TCGA-DD-A4NI-01	-1.21663
TCGA-MI-A75G-01	-1.52585
TCGA-BC-A10X-01	-2.90442
TCGA-2Y-A9GV-01	-2.40992
TCGA-CC-A7IK-01	-2.46021
TCGA-DD-A4NL-01	-1.13423
TCGA-DD-A3A1-01	-2.47031
TCGA-G3-AAV2-01	-1.7061
TCGA-BC-A216-01	-2.99491
TCGA-DD-A4NV-01	-2.14185
TCGA-ED-A627-01	-4.73265
TCGA-BC-A3KG-01	-3.33635
TCGA-DD-AACE-01	-0.232626
TCGA-BC-A3KF-01	-0.958567
TCGA-ZS-A9CD-01	-2.04969
TCGA-DD-AADY-01	-2.23431
TCGA-2Y-A9H4-01	-1.90476
TCGA-WX-AA47-01	-0.585199
TCGA-FV-A495-01	-2.46188
TCGA-DD-A4NP-01	-1.20348
TCGA-MI-A75I-01	-2.13459
TCGA-DD-A3A5-01	-1.21974
TCGA-DD-AACY-01	-1.9026
TCGA-BC-A5W4-01	-1.59882
TCGA-RC-A7SF-01	-0.691856
TCGA-RC-A6M4-01	-1.23314
TCGA-ED-A7XO-01	-2.49954

[truncated: 1 more sheets: Table-S22]
