# Supplementary material for: Molecular subtypes and a prognostic model for hepatocellular carcinoma based on immune- and immunogenic cell death-related lncRNAs
Source: Front Immunol. 2022 Nov 21;13:1043827. doi: 10.3389/fimmu.2022.1043827 (PMC9720162; doi:10.3389/fimmu.2022.1043827)
Supplement: Supplementary file 3 [file DataSheet_3.xlsx]

## Sheet: Table-S23
Table S23 LASSO regression analysis based on 4 IICDLs in TCGA-HCC cohort
Gene	regression coefficient (β)
TMEM220-AS1	-0.2854
LINC02362	-0.0614
LINC01554	-0.0418
LINC02499	-0.0114

## Sheet: Table-S24
Table S24 Construction of IICDL-related prognostic signature in TCGA-HCC cohort
ID	times	status	TMEM220-AS1	LINC02362	LINC01554	LINC02499	Risk	riskScore
TCGA-G3-A25X-01	4.87397	0	0.521252	0.369271	0.33514	0.0697022	High_risk	-0.186243
TCGA-DD-AADS-01	1.29863	0	1.57754	5.17137	2.9849	3.17511	Low_risk	-0.928789
TCGA-G3-AAV3-01	1.12877	0	1.6365	1.676	0.430713	3.52325	High_risk	-0.628072
TCGA-T1-A6J8-01	0.0630137	0	1.00978	0.190172	5.48269	2.95448	High_risk	-0.562536
TCGA-2Y-A9GU-01	5.31233	0	3.04026	0.351515	0.563451	4.55263	Low_risk	-0.96455
TCGA-2Y-A9HB-01	0.712329	0	2.1563	1.31719	9.92655	4.07721	Low_risk	-1.15743
TCGA-DD-A73E-01	0.120548	0	2.0013	2.05655	7.32003	3.48858	Low_risk	-1.04303
TCGA-UB-A7MB-01	1.64658	0	2.46715	3.15698	3.52124	4.41243	Low_risk	-1.09537
TCGA-DD-A73A-01	1.99452	0	1.70598	1.12294	1.18085	4.57311	High_risk	-0.657198
TCGA-DD-AAEG-01	1.96986	0	1.89033	2.07444	3.44659	3.35137	Low_risk	-0.849053
TCGA-ED-A8O6-01	0.153425	1	0.739934	1.35665	0.0708015	3.6914	High_risk	-0.339459
TCGA-G3-AAV7-01	0.989041	0	0.495183	1.93002	0.259182	1.51828	High_risk	-0.288004
TCGA-CC-A7IJ-01	1.04658	0	0.476537	0.227125	0.269991	0	High_risk	-0.161233
TCGA-2Y-A9H9-01	1.90959	0	1.01657	4.44306	7.57269	3.13162	Low_risk	-0.915141
TCGA-CC-5261-01	0.265753	1	0.676809	2.13829	0.253142	6.57855	High_risk	-0.40992
TCGA-RC-A7SH-01	1.28219	0	1.54102	1.62508	0.434134	2.04285	High_risk	-0.581006
TCGA-DD-A1EI-01	0.50137	0	1.52957	1.13159	5.58379	3.41881	Low_risk	-0.778228
TCGA-G3-A3CJ-01	1.6274	0	0.864889	1.2803	1.26897	0.937872	High_risk	-0.389182
TCGA-GJ-A9DB-01	0.183562	1	1.50157	3.45085	8.19414	5.47601	Low_risk	-1.04521
TCGA-ED-A7PY-01	1.06849	0	1.93565	0.721854	0.729705	3.42152	High_risk	-0.666152
TCGA-K7-A5RG-01	1.42192	0	1.36452	2.47519	0.412727	2.8893	High_risk	-0.591601
TCGA-G3-A7M5-01	1.22466	0	1.72199	3.85689	7.92824	2.80097	Low_risk	-1.09153
TCGA-DD-AADN-01	2.46027	0	0.254594	0.910349	5.18132	0	High_risk	-0.345085
TCGA-CC-A8HS-01	0.821918	1	1.18739	2.33036	0.0427844	4.23198	High_risk	-0.531962
TCGA-WQ-AB4B-01	1.08219	0	1.42943	2.6165	7.02998	3.3051	Low_risk	-0.900025
TCGA-FV-A23B-01	5.07397	1	1.77083	2.40528	0.212756	5.97803	Low_risk	-0.730026
TCGA-FV-A3R3-01	1.00274	1	2.26867	0.521955	0.39846	1.59589	Low_risk	-0.714311
TCGA-G3-AAV0-01	1.30411	0	1.71233	4.11854	6.91918	4.22224	Low_risk	-1.07886
TCGA-5C-A9VG-01	0.89863	0	2.7602	0.453122	1.12519	0.223793	Low_risk	-0.865118
TCGA-BC-4072-01	4.08219	1	0.583904	0.542407	0.297837	5.87193	High_risk	-0.279177
TCGA-DD-AAVV-01	6.72603	0	1.86041	2.37668	5.15406	3.24578	Low_risk	-0.929227
TCGA-DD-AADB-01	3.40274	0	0.504061	1.40735	0.14509	1.00166	High_risk	-0.24778
TCGA-DD-AAVQ-01	7.47397	0	1.13606	1.12915	0.50019	3.61817	High_risk	-0.455636
TCGA-CC-5258-01	0.353425	1	0.962808	1.14065	0.0657102	0.945608	High_risk	-0.358357
TCGA-EP-A3JL-01	0.830137	0	0.800165	1.46561	0.666484	2.55373	High_risk	-0.375296
TCGA-DD-A73C-01	1.92055	0	2.15436	4.40935	0.84535	0.272859	Low_risk	-0.924183
TCGA-G3-AAV1-01	0.983562	1	0.686702	0.837136	0.242572	3.46175	High_risk	-0.29691
TCGA-DD-AAEE-01	2.21918	0	1.41224	1.90304	5.95017	2.95455	Low_risk	-0.802176
TCGA-G3-A25T-01	4.25479	0	0.299596	0.340961	3.63921	0.754717	High_risk	-0.267089
TCGA-LG-A9QC-01	1.16438	0	1.5864	0.240253	2.12572	3.30749	High_risk	-0.593924
TCGA-ED-A82E-01	1.11781	0	0	0.443713	0.0669502	0	High_risk	-0.0300621
TCGA-DD-AACF-01	1	1	2.10152	2.11856	8.29848	1.45043	Low_risk	-1.09314
TCGA-QA-A7B7-01	0.257534	0	1.30182	3.52593	2.61899	5.10113	Low_risk	-0.755608
TCGA-DD-AAC9-01	0.950685	0	1.69314	1.25798	4.03923	1.50604	Low_risk	-0.746389
TCGA-DD-AAE6-01	0.386301	0	1.61965	0.678883	0.854395	0.59474	High_risk	-0.546398
TCGA-DD-A3A2-01	5.83836	1	2.02134	2.76445	0.558072	0.564915	Low_risk	-0.776466
TCGA-DD-A39Y-01	0.468493	1	0.765959	1.04061	6.14444	2.42669	High_risk	-0.56686
TCGA-BC-A112-01	0.419178	1	0.784923	0.0727232	0.266277	4.95977	High_risk	-0.295994
TCGA-ZP-A9CZ-01	1.93425	0	1.5852	3.35187	2.09886	3.16066	Low_risk	-0.781988
TCGA-CC-A3MB-01	0.863014	1	1.32216	0.851679	1.50772	4.01436	High_risk	-0.538298
TCGA-DD-AAE1-01	1.51233	0	1.8512	1.20201	0.248535	3.49461	High_risk	-0.652282
TCGA-EP-A3RK-01	0.994521	0	1.52597	2.52449	6.39973	2.82355	Low_risk	-0.890113
TCGA-G3-A3CG-01	1.84384	0	1.73898	2.39259	7.83802	4.2562	Low_risk	-1.01919
TCGA-DD-AA3A-01	1.12329	1	0.0961269	0.547647	0.168899	0.108892	High_risk	-0.0693795
TCGA-BC-4073-01	2.32603	0	0.989793	1.17779	4.60196	3.27158	High_risk	-0.584325
TCGA-DD-AACK-01	0.0246575	0	2.47127	2.8133	6.22851	4.89553	Low_risk	-1.19404
TCGA-XR-A8TE-01	2.53425	0	2.19831	0.217231	0.32435	2.5692	High_risk	-0.683475
TCGA-G3-A25V-01	2.35616	0	1.21456	2.30048	6.2715	3.21915	Low_risk	-0.786617
TCGA-DD-A4NA-01	2.76164	0	0.0325241	0.930624	0.1503	0	High_risk	-0.0727456
TCGA-DD-AAD3-01	3.54795	0	1.54399	1.99953	0.892818	3.59789	High_risk	-0.641709
TCGA-DD-A118-01	9.41644	0	1.39034	0.198494	0.20989	3.45762	High_risk	-0.457062
TCGA-CC-A9FV-01	0	0	0.688315	0.268913	0.351176	0	High_risk	-0.227631
TCGA-ED-A459-01	2.49315	0	0.587269	1.73591	7.08865	1.40114	High_risk	-0.586379
TCGA-RC-A7SB-01	1.61096	0	1.36412	2.06368	5.97047	2.56747	Low_risk	-0.794763
TCGA-WQ-A9G7-01	0.0821918	0	0.904966	0.603976	3.16216	1.07286	High_risk	-0.439698
TCGA-DD-AAEA-01	1.57534	0	1.5569	4.67204	0.931834	5.14527	Low_risk	-0.828834
TCGA-G3-A7M7-01	0.989041	0	1.62063	1.74919	5.81627	3.89563	Low_risk	-0.857301
TCGA-BC-A10T-01	2.29315	1	1.88487	1.14626	6.17103	2.37948	Low_risk	-0.893246
TCGA-DD-AADP-01	1.25479	0	3.05433	3.09341	6.86792	2.92992	Low_risk	-1.38201
TCGA-DD-AACT-01	4.27945	0	1.8514	1.31661	0.31904	4.31538	High_risk	-0.67166
TCGA-UB-A7MA-01	2.32329	0	1.38211	0.592254	0.351402	2.65308	High_risk	-0.475675
TCGA-DD-A73D-01	1.89863	0	1.44477	2.24601	1.47529	4.01216	High_risk	-0.657588
TCGA-DD-A4NB-01	2.70959	0	1.39638	2.66742	3.20541	3.88916	Low_risk	-0.740561
TCGA-2Y-A9GT-01	4.44932	1	1.9092	5.99472	7.34587	4.73281	Low_risk	-1.27396
TCGA-DD-AADL-01	1.74247	0	2.08777	3.41027	6.82224	4.66172	Low_risk	-1.14343
TCGA-DD-A1EG-01	3.7589	1	1.11483	1.47944	3.4364	2.09778	High_risk	-0.576498
TCGA-DD-A4ND-01	7.52329	0	1.94624	2.12885	2.11153	4.45097	Low_risk	-0.825074
TCGA-2Y-A9H6-01	0.978082	0	2.45888	1.91004	0.91311	4.79524	Low_risk	-0.911768
TCGA-DD-AAW1-01	5.44932	0	1.75604	2.47012	5.25596	4.31799	Low_risk	-0.921634
TCGA-DD-A1EA-01	6.61644	0	1.49973	3.6753	1.03787	0.597412	High_risk	-0.703993
TCGA-ED-A66Y-01	0.810959	1	1.83009	0.472592	0.389787	6.18852	High_risk	-0.637972
TCGA-DD-AACH-01	0.534247	1	1.75121	0.391658	1.53799	0.791189	High_risk	-0.597091
TCGA-XR-A8TC-01	3.66849	0	1.41646	1.79144	1.55307	3.44131	High_risk	-0.618335
TCGA-DD-A3A4-01	1.67671	1	1.97622	3.00373	2.61582	2.2862	Low_risk	-0.883842
TCGA-DD-A11A-01	0.216438	0	1.70434	1.83244	6.37257	3.34292	Low_risk	-0.903265
TCGA-DD-AADF-01	0.315068	1	0.959622	3.46099	1.76316	2.11106	High_risk	-0.584201
TCGA-ZP-A9D0-01	2.98904	0	3.06499	1.38139	0.911116	5.26166	Low_risk	-1.05748
TCGA-UB-AA0V-01	0.860274	0	2.12621	2.07861	1.31417	5.10161	Low_risk	-0.847429
TCGA-MR-A520-01	0.627397	0	2.54206	4.01672	2.21341	3.37701	Low_risk	-1.10316
TCGA-RC-A6M5-01	0.0410959	0	1.60744	1.67238	2.88612	3.88863	Low_risk	-0.726305
TCGA-EP-A2KA-01	1.71781	1	1.21307	1.15004	0.351063	4.24192	High_risk	-0.479758
TCGA-DD-AAE7-01	1.76438	0	2.20567	0.853756	5.89177	2.98741	Low_risk	-0.962068
TCGA-DD-AAE4-01	1.66575	0	1.38405	4.37304	6.62995	1.92835	Low_risk	-0.96264
TCGA-DD-A4NF-01	2.58082	0	2.29819	0.772308	0.667756	4.13595	Low_risk	-0.778251
TCGA-BW-A5NP-01	0	0	1.0314	0.0160684	0.104739	2.98919	High_risk	-0.333696
TCGA-RC-A6M3-01	0	0	0.723428	0.279055	2.27074	0.365357	High_risk	-0.322634
TCGA-DD-AACP-01	1.13699	0	1.23934	0.500802	1.21089	1.64441	High_risk	-0.453752
TCGA-DD-AAE0-01	1.52055	0	1.04334	0.854794	0.34301	0	High_risk	-0.36461
TCGA-BC-A8YO-01	1.53973	0	1.96148	2.61845	1.3553	4.03047	Low_risk	-0.823126
TCGA-DD-A3A9-01	2.55068	1	1.85742	0.848398	0.148869	2.48096	High_risk	-0.61664
TCGA-CC-A7II-01	1.09315	0	0.0635029	0.0173518	0.405557	0	High_risk	-0.0361343
TCGA-DD-AAD1-01	1.54521	0	1.21518	0.786764	0.735436	4.81148	High_risk	-0.480575
TCGA-XR-A8TF-01	1.89863	1	2.48798	3.16643	0.750778	3.17916	Low_risk	-0.972114
TCGA-G3-A6UC-01	1.83836	0	2.40493	4.70655	7.01946	4.88555	Low_risk	-1.32438
TCGA-DD-A1ED-01	6.30411	0	2.12005	2.18339	3.94711	2.85673	Low_risk	-0.936596
TCGA-CC-5262-01	0.282192	1	1.64104	2.1564	0.58323	0.878843	High_risk	-0.635192
TCGA-ZS-A9CF-01	6.60822	0	2.56591	4.64672	7.11651	5.18365	Low_risk	-1.37409
TCGA-FV-A3I1-01	0.676712	1	1.20402	0.341303	1.13521	2.90227	High_risk	-0.445011
TCGA-DD-AAW0-01	5.52055	0	2.02411	2.16189	1.90758	3.90842	Low_risk	-0.834634
TCGA-DD-AAD8-01	3.33973	0	2.01214	3.22104	2.59108	5.3557	Low_risk	-0.941315
TCGA-ZP-A9D4-01	1.08219	0	1.44869	3.98982	4.409	4.53542	Low_risk	-0.894385
TCGA-RC-A7SK-01	1.29315	0	2.35727	0.702303	5.8843	4.28865	Low_risk	-1.01051
TCGA-DD-AAC8-01	0.0438356	1	0.376624	1.10192	1.05346	0.593975	High_risk	-0.225962
TCGA-GJ-A3OU-01	2.40822	0	0.582363	2.01849	1.11237	2.51526	High_risk	-0.365305
TCGA-KR-A7K8-01	2.48219	0	2.00511	1.90466	7.78943	3.63273	Low_risk	-1.05603
TCGA-CC-A1HT-01	0.276712	1	0.242084	1.0263	0.449852	0.230572	High_risk	-0.153568
TCGA-BC-A69H-01	1.21644	0	0.401084	0.668301	0.114367	0	High_risk	-0.160307
TCGA-DD-AAVR-01	6.88493	0	0.870897	0.81705	1.60379	3.00146	High_risk	-0.399884
TCGA-DD-AAE3-01	1.55068	0	2.09845	2.59101	5.45749	2.26963	Low_risk	-1.01191
TCGA-DD-A4NN-01	2.46301	1	0.588421	1.06447	0.171335	3.60621	High_risk	-0.281497
TCGA-DD-AACC-01	4.61644	1	0.944184	1.23646	1.72626	1.80376	High_risk	-0.43807
TCGA-DD-AADI-01	2.9726	0	2.09562	1.12115	0.08882	1.93554	High_risk	-0.692667
TCGA-DD-AAEB-01	1.30959	0	0.82432	2.6515	7.07842	3.97711	Low_risk	-0.739152
TCGA-2Y-A9H1-01	3.36712	1	1.049	0.547055	5.85256	1.56448	High_risk	-0.595309
TCGA-DD-AACB-01	6.36712	0	0.693855	0.599508	1.0795	2.50762	High_risk	-0.30847
TCGA-WX-AA46-01	2.07123	0	2.08362	1.75536	6.55548	4.22463	Low_risk	-1.02444
TCGA-DD-A1EJ-01	2.75342	1	1.00641	1.29907	0.187261	2.25505	High_risk	-0.400501
TCGA-EP-A2KB-01	1.63288	1	2.19365	1.28309	0.87208	2.95163	Low_risk	-0.774873
TCGA-ED-A66X-01	1.11233	0	1.82916	1.32993	0.262553	2.82711	High_risk	-0.646849
TCGA-DD-AACW-01	3.90137	0	2.81783	1.33605	1.39802	1.80306	Low_risk	-0.965175
TCGA-NI-A4U2-01	4.90685	1	0.87523	2.24702	1.64777	1.95297	High_risk	-0.478903
TCGA-ED-A97K-01	0.0164384	0	1.65983	1.39457	4.336	3.20369	Low_risk	-0.77698
TCGA-G3-A3CK-01	1.60274	0	1.93191	3.02217	0.62714	2.50554	Low_risk	-0.791732
TCGA-DD-AADW-01	1.60822	0	1.13297	2.04037	1.00267	5.87352	High_risk	-0.557385
TCGA-DD-AAVP-01	7.53973	0	1.4443	1.43595	1.63858	4.07431	High_risk	-0.615205
TCGA-DD-A39W-01	2.26575	1	1.6947	0.0500489	0.33754	1.72107	High_risk	-0.520389
TCGA-DD-A4NR-01	0.0246575	1	0.352871	1.51187	1.971	5.05625	High_risk	-0.33345
TCGA-DD-AACU-01	4.29315	0	2.36687	0.626205	3.10257	2.25903	Low_risk	-0.869266
TCGA-KR-A7K7-01	2.60548	0	1.21188	0.914411	0.439889	0.550211	High_risk	-0.426676
TCGA-DD-AACQ-01	1.18356	1	2.52354	1.70841	6.86291	3.24533	Low_risk	-1.14881
TCGA-DD-A11B-01	0.0383562	1	2.60509	2.0655	5.60107	5.36736	Low_risk	-1.16543
TCGA-DD-A4NS-01	6.72877	1	1.81065	2.15646	1.07272	4.92915	Low_risk	-0.750106
TCGA-DD-A1EH-01	4.09589	0	1.54967	1.81508	0.210888	6.47882	High_risk	-0.636261
TCGA-DD-AAW3-01	4.47397	0	1.70044	1.06723	6.1816	4.64354	Low_risk	-0.86194
TCGA-DD-AADA-01	3.37808	0	2.49955	1.49288	1.16073	4.77997	Low_risk	-0.907914
TCGA-UB-A7MF-01	0.586301	1	1.09424	1.37468	0.137897	2.30798	High_risk	-0.428752
TCGA-DD-A119-01	0.610959	1	0.668664	2.38518	1.6532	0.772646	High_risk	-0.415249
TCGA-2Y-A9H8-01	1.73425	1	2.30141	2.21272	0.451013	1.44095	Low_risk	-0.82798
TCGA-K7-A6G5-01	1.40274	0	1.11617	1.9128	6.11997	2.54332	Low_risk	-0.7207
TCGA-WJ-A86L-01	0.945205	0	1.13067	5.07336	4.7238	5.83281	Low_risk	-0.898112
TCGA-ZS-A9CG-01	0.934247	0	2.00504	0.501414	8.95772	3.83617	Low_risk	-1.02092
TCGA-O8-A75V-01	1.47397	0	1.21506	0.901572	0.502738	2.47262	High_risk	-0.451277
TCGA-ED-A7PZ-01	0.0164384	0	0.0922074	0.554933	0.284751	0.379177	High_risk	-0.0766225
TCGA-DD-A1EL-01	1.13699	1	0.473112	0.333538	0.262914	0.677621	High_risk	-0.174204
TCGA-G3-A5SL-01	1.70137	0	2.95507	1.0579	8.13336	4.97801	Low_risk	-1.30477
TCGA-DD-A1EE-01	0.956164	1	1.5537	0.75873	1.12744	2.11969	High_risk	-0.561233
TCGA-CC-5263-01	0.353425	1	0.961623	0.519743	0.896078	4.23139	High_risk	-0.391922
TCGA-G3-A3CI-01	0.493151	0	2.13718	4.7018	2.76024	3.49481	Low_risk	-1.0539
TCGA-ED-A5KG-01	2.33973	0	1.39177	1.93157	0.0494914	1.21444	High_risk	-0.531754
TCGA-DD-AAVS-01	4.99452	0	3.25932	1.6212	0.396927	4.21958	Low_risk	-1.09434
TCGA-DD-A4NO-01	6.15068	0	1.12697	2.9396	6.45978	2.4324	Low_risk	-0.799815
TCGA-CC-A3MA-01	0.830137	1	0.720979	0.467175	0.362554	0.837701	High_risk	-0.259136
TCGA-NI-A8LF-01	2.18904	0	1.24811	1.73557	7.57222	2.8201	Low_risk	-0.811291
TCGA-5C-A9VH-01	0.882192	0	1.80921	1.168	5.34843	4.71107	Low_risk	-0.865129
TCGA-DD-A4NE-01	1.80822	1	2.55915	3.37081	5.32137	5.55226	Low_risk	-1.22294
TCGA-FV-A4ZQ-01	0.0328767	0	1.4489	1.18237	0.409581	3.54544	High_risk	-0.543573
TCGA-K7-A5RF-01	1.72877	0	2.11696	2.65579	3.80656	4.58133	Low_risk	-0.978478
TCGA-DD-A1EB-01	5.52603	0	1.24696	3.9793	1.61221	3.27806	High_risk	-0.705013
TCGA-DD-AAVU-01	6.03288	0	1.29119	1.92368	0.667847	1.08079	High_risk	-0.526883
TCGA-DD-AADU-01	1.51781	0	1.61075	0.210888	1.15982	4.08323	High_risk	-0.567529
TCGA-2Y-A9H0-01	10.0685	0	0.663299	1.23211	4.92321	4.86016	High_risk	-0.525972
TCGA-GJ-A6C0-01	0.0849315	1	1.08712	3.21582	6.91633	5.56262	Low_risk	-0.860083
TCGA-ED-A4XI-01	2.24384	0	2.15672	1.70279	2.33982	4.69111	Low_risk	-0.871229
TCGA-G3-A7M8-01	1.17808	0	2.66166	4.07161	0.333882	4.40794	Low_risk	-1.07385
TCGA-CC-A3M9-01	0.821918	1	0.132906	0.696973	0.399445	0	High_risk	-0.0974459
TCGA-FV-A2QR-01	1.59178	1	1.40915	3.107	6.85442	4.3751	Low_risk	-0.929208
TCGA-MR-A8JO-01	0.90411	0	0.83285	0.244035	2.2722	0.944783	High_risk	-0.358359
TCGA-DD-A3A6-01	8.92603	1	0.484602	0.390998	1.17926	0.0583858	High_risk	-0.21226
TCGA-G3-AAV4-01	0.0739726	1	1.53406	0.257011	0.247685	3.60592	High_risk	-0.504939
TCGA-DD-A11D-01	4.27397	1	1.53247	2.43251	2.19163	3.90126	Low_risk	-0.722743
TCGA-BD-A3EP-01	1.12055	0	1.35806	0.789938	5.12516	2.82511	High_risk	-0.682374
TCGA-EP-A12J-01	1.56164	0	2.70476	3.25285	0.473423	5.74525	Low_risk	-1.05688
TCGA-4R-AA8I-01	0.717808	1	2.90714	2.57976	1.68675	5.12604	Low_risk	-1.11693
TCGA-CC-A7IF-01	1.77808	1	1.40026	0.750778	1.48677	3.19842	High_risk	-0.544235
TCGA-KR-A7K0-01	0.178082	1	1.06074	2.62908	5.15676	4.45283	Low_risk	-0.730361
TCGA-CC-A5UE-01	0.745205	1	1.32659	0.392867	0.233152	4.75926	High_risk	-0.466586
TCGA-HP-A5MZ-01	0.249315	1	1.4156	2.65118	6.69502	3.70298	Low_risk	-0.888737
TCGA-CC-A8HU-01	0.942466	1	0.654344	2.30658	1.33874	4.03513	High_risk	-0.430289
TCGA-DD-AADO-01	1.2411	0	1.24349	1.76897	0.03492	2.23811	High_risk	-0.490476
TCGA-DD-AAD5-01	3.68493	0	0.755998	0.0762854	7.68308	1.2532	High_risk	-0.555708
TCGA-LG-A6GG-01	1.06027	0	2.32938	3.35621	0.883464	3.53856	Low_risk	-0.948146
TCGA-G3-A5SI-01	2.10411	1	0.941332	3.33465	0.606253	2.48486	High_risk	-0.52713
TCGA-RG-A7D4-01	3.00822	0	0.410015	1.27596	0.244035	1.84551	High_risk	-0.226596
TCGA-BW-A5NQ-01	0	0	0.481712	2.07053	0.245252	1.96647	High_risk	-0.297307
TCGA-KR-A7K2-01	2.27123	0	1.08739	2.35778	2.20035	4.25784	High_risk	-0.595554
TCGA-DD-AADM-01	0.0328767	1	1.73292	2.31588	2.47428	0.912113	Low_risk	-0.750605
TCGA-XR-A8TG-01	2.46027	0	1.55302	3.20741	6.02166	2.66364	Low_risk	-0.92218
TCGA-DD-AACD-01	1.04384	1	1.03605	1.58227	4.19558	1.0706	High_risk	-0.580373
TCGA-3K-AAZ8-01	1.08493	0	1.55993	2.46367	2.84167	3.20221	Low_risk	-0.751709
TCGA-DD-AAD0-01	0.375342	0	1.6889	4.17747	0.531569	5.627	Low_risk	-0.824869
TCGA-DD-AADJ-01	2.92055	0	2.18094	1.41948	0.866473	2.31968	Low_risk	-0.772209
TCGA-ES-A2HS-01	1.88493	1	0.33514	2.63176	0.265437	3.55551	High_risk	-0.308875
TCGA-HP-A5N0-01	3.14247	1	2.20739	2.83972	0.562572	4.20414	Low_risk	-0.875755
TCGA-ED-A7XP-01	1.09589	0	1.12565	0.795518	0.591967	3.05379	High_risk	-0.429582
TCGA-G3-A7M9-01	0.153425	1	1.47108	1.10762	1.11056	0.978489	High_risk	-0.545412
TCGA-G3-A3CH-01	2.13699	0	1.40545	2.71789	1.28635	4.2317	High_risk	-0.669962
TCGA-G3-A25S-01	1.13973	1	0.848398	0.712464	2.78436	2.03963	High_risk	-0.425428
TCGA-2Y-A9GW-01	3.48219	1	1.07991	2.28259	6.21029	3.59126	Low_risk	-0.748764
TCGA-BC-A217-01	3.8274	1	0.825541	2.79697	2.53274	2.69136	High_risk	-0.543889
TCGA-DD-AACX-01	0.465753	0	1.36424	2.47145	7.12601	0.351289	Low_risk	-0.842933
TCGA-CC-A5UD-01	0.832877	1	1.78513	0.0193461	0.479231	2.85973	High_risk	-0.563177
TCGA-EP-A26S-01	1.66575	0	1.67401	3.90423	1.43109	3.94126	Low_risk	-0.822247
TCGA-MI-A75E-01	1.38904	0	1.6955	4.30133	5.85821	1.98637	Low_risk	-1.01553
TCGA-DD-AACO-01	5.13973	0	1.91311	2.48316	4.65878	3.27749	Low_risk	-0.930477
TCGA-G3-A5SK-01	2.03836	0	1.08229	4.15381	6.65444	4.27093	Low_risk	-0.890712
TCGA-BC-A110-01	5.79726	1	1.50924	1.71703	5.53654	2.56772	Low_risk	-0.796748
TCGA-G3-A5SM-01	1.42466	0	1.1825	3.40673	1.7212	3.28768	High_risk	-0.656099
TCGA-ED-A8O5-01	1.11233	0	2.99201	0.860129	0.293017	2.37081	Low_risk	-0.945924
TCGA-FV-A3R2-01	0.531507	1	1.84631	1.91533	7.67946	2.64455	Low_risk	-0.995539
TCGA-DD-A116-01	4.44384	1	1.28747	1.05116	7.62392	0.958434	Low_risk	-0.761462
TCGA-DD-A39X-01	4.6411	1	0.854315	0.408277	1.04963	1.52446	High_risk	-0.330086
TCGA-2Y-A9H2-01	4.74247	0	0.749577	3.05224	4.39464	1.96181	High_risk	-0.607395
TCGA-CC-A9FS-01	0.578082	0	2.1584	3.72754	6.0241	3.58191	Low_risk	-1.13745
TCGA-XR-A8TD-01	2.82192	0	0.502942	3.01625	5.5051	3.33188	High_risk	-0.596774
TCGA-ZP-A9D2-01	2.09589	1	0.974896	1.07046	0.660016	5.45848	High_risk	-0.433639
TCGA-DD-A4NK-01	3.31507	1	2.94253	3.46415	9.14119	5.17731	Low_risk	-1.49343
TCGA-FV-A4ZP-01	6.81096	1	0	0.887213	2.87194	0.633292	High_risk	-0.181715
TCGA-DD-AAE2-01	1.74795	0	2.58986	3.35065	7.21614	5.15937	Low_risk	-1.30517
TCGA-DD-A39Z-01	1.64658	1	1.43216	0.629007	0.493852	1.07368	High_risk	-0.480208
TCGA-5R-AA1D-01	1.23014	0	1.27316	1.48145	2.50378	2.2394	High_risk	-0.584448
TCGA-2Y-A9H7-01	3.2	0	2.16556	2.90549	0.319271	3.36537	Low_risk	-0.848155
TCGA-CC-5264-01	0.279452	1	2.09319	1.338	0.0913952	1.45175	High_risk	-0.699904
TCGA-UB-A7ME-01	1.33151	0	1.26376	1.09633	0.455755	3.26076	High_risk	-0.484141
TCGA-UB-A7MD-01	0.142466	1	1.26987	1.90731	5.95505	2.87275	Low_risk	-0.761083
TCGA-RC-A6M6-01	0.0246575	0	0.210763	0.148479	0.518031	0.735436	High_risk	-0.099279
TCGA-DD-A3A8-01	0.030137	1	2.1858	1.41012	6.42482	4.19005	Low_risk	-1.02653
TCGA-ED-A7PX-01	0.0164384	0	0.39594	0.700706	0.196607	0.151339	High_risk	-0.165987
TCGA-DD-AACZ-01	0.468493	1	0.822281	0.78073	0.53446	0.887135	High_risk	-0.315058
TCGA-DD-A39V-01	1.76164	1	0.837136	1.02013	0.529171	1.53735	High_risk	-0.34118
TCGA-ZS-A9CE-01	3.4	0	2.17217	3.01692	6.1324	3.40057	Low_risk	-1.10018
TCGA-5R-AA1C-01	1.42466	0	2.66801	1.28445	6.66107	3.33407	Low_risk	-1.15656
TCGA-G3-A25Z-01	1.79452	0	1.2168	1.19963	1.43045	1.30725	High_risk	-0.4956
TCGA-5R-AAAM-01	0.126027	1	1.04271	1.75031	6.92665	3.73786	Low_risk	-0.737042
TCGA-ES-A2HT-01	1.2	1	1.07211	2.07437	5.51664	1.41251	High_risk	-0.679987
TCGA-DD-A3A7-01	1.14795	1	0.537147	2.44943	2.72299	1.83499	High_risk	-0.438442
TCGA-BD-A2L6-01	3.73425	0	1.32423	2.62749	7.50187	3.72123	Low_risk	-0.895128
TCGA-DD-AAE9-01	1.97808	0	1.12525	1.65205	5.82757	2.58106	High_risk	-0.695483
TCGA-CC-A7IH-01	1	0	2.3313	3.90838	6.63851	5.2341	Low_risk	-1.24236
TCGA-DD-AACL-01	0.293151	1	1.08733	1.53102	1.05755	0.227371	High_risk	-0.451155
TCGA-CC-5259-01	0.684932	0	0.463518	1.47223	0.125783	0.655443	High_risk	-0.235453
TCGA-G3-A7M6-01	1.73151	0	0.742782	1.56311	0.355129	2.41546	High_risk	-0.35033
TCGA-DD-AAD6-01	1.8411	0	0.789521	0.475811	0.28558	5.07712	High_risk	-0.324215
TCGA-FV-A2QQ-01	1.99726	0	1.63538	1.05374	5.52035	2.85046	Low_risk	-0.794528
TCGA-2Y-A9GX-01	6.69041	0	1.78287	4.42256	6.99949	5.61953	Low_risk	-1.13691
TCGA-BD-A3ER-01	3.05479	0	2.02418	3.21329	6.0132	3.64044	Low_risk	-1.06776
TCGA-DD-AADC-01	1.16438	1	2.0859	0.553655	1.42089	1.07881	High_risk	-0.700939
TCGA-BC-A10Z-01	0.0931507	1	0.934403	1.92793	0.520246	2.07683	High_risk	-0.430481
TCGA-5C-AAPD-01	0.0547945	0	1.14019	1.39643	0.94733	0.86995	High_risk	-0.460672
TCGA-DD-AAED-01	2.09041	0	2.68704	0.85814	2.47337	2.15394	Low_risk	-0.947404
TCGA-DD-AACI-01	4.43288	0	2.04478	0.47176	5.13736	2.09919	Low_risk	-0.851058
TCGA-G3-A25Y-01	1.23836	1	1.29807	1.08522	0.726744	2.81617	High_risk	-0.499519
TCGA-ZP-A9CY-01	2.14247	0	2.06098	4.16236	1.53262	4.88945	Low_risk	-0.963568
TCGA-PD-A5DF-01	1.75068	1	0.967833	1.36379	5.01162	3.24065	High_risk	-0.606252
TCGA-DD-A114-01	3.14795	1	1.10246	0.917317	0.140255	1.73188	High_risk	-0.396542
TCGA-DD-AAVY-01	5.39726	0	2.04016	1.20207	7.12478	3.15628	Low_risk	-0.989674
TCGA-BC-A10S-01	3.89863	1	1.77045	0.625832	6.75849	3.05028	Low_risk	-0.860785
TCGA-CC-A123-01	0.6	0	0.504163	0.430392	0.170822	0.651959	High_risk	-0.184877
TCGA-MI-A75H-01	2.04658	0	2.2609	3.09577	7.23201	3.85359	Low_risk	-1.18144
TCGA-DD-AADG-01	3.13699	0	1.78643	3.34352	8.62467	3.7208	Low_risk	-1.11794
TCGA-BC-A10U-01	2.29315	1	1.70292	1.84948	6.02333	2.78239	Low_risk	-0.882941
TCGA-CC-A7IG-01	0.819178	1	0.653885	0.541911	0.873104	0.124328	High_risk	-0.257802
TCGA-DD-A3A3-01	1.46575	1	0.541118	0.628727	0.475811	0.79917	High_risk	-0.222028
TCGA-2Y-A9GZ-01	2.32329	1	2.9031	4.35108	2.55351	5.4126	Low_risk	-1.26409
TCGA-K7-AAU7-01	0.983562	0	0.648557	1.014	1.32227	3.98137	High_risk	-0.347913
TCGA-BW-A5NO-01	0.0547945	0	1.94838	3.147	3.4994	3.19175	Low_risk	-0.931915
TCGA-DD-AAVX-01	4.70685	0	1.73136	2.9226	6.73667	1.6872	Low_risk	-0.974348
TCGA-DD-A4NJ-01	2.54247	0	1.49907	2.87533	2.90676	5.78505	Low_risk	-0.791721
TCGA-DD-AACS-01	4.94247	0	2.39432	2.77273	2.12668	5.91439	Low_risk	-1.00978
TCGA-UB-AA0U-01	0.89589	0	2.2426	3.40162	6.49053	6.16544	Low_risk	-1.19032
TCGA-CC-A9FW-01	0.679452	0	2.26553	1.10983	0.374066	0.863621	Low_risk	-0.74019
TCGA-CC-A8HT-01	0.383562	1	1.0995	2.98863	0.446574	4.63271	High_risk	-0.568756
TCGA-G3-AAUZ-01	1.31507	0	1.12525	3.62122	8.20949	2.97803	Low_risk	-0.92052
TCGA-G3-A25U-01	4.48219	0	1.66257	3.86774	2.48293	4.23228	Low_risk	-0.863998
TCGA-DD-AAEK-01	2.92329	0	1.34744	2.87478	6.79856	3.89486	Low_risk	-0.889533
TCGA-DD-AAEH-01	2.14795	0	2.05422	2.7653	0.641916	3.1015	Low_risk	-0.818248
TCGA-DD-A73F-01	2.9726	0	2.35885	3.33534	5.35274	5.69835	Low_risk	-1.16657
TCGA-2Y-A9HA-01	0.0986301	1	0.962142	1.9052	0.903193	4.04809	High_risk	-0.475415
TCGA-UB-A7MC-01	1.36986	0	1.70642	0.389897	1.34142	2.60303	High_risk	-0.596589
TCGA-DD-AACG-01	1.28493	1	1.49999	0.569199	5.78048	1.89515	Low_risk	-0.726121
TCGA-2Y-A9GY-01	2.07397	1	0.507617	1.4104	0.195096	0.349705	High_risk	-0.243658
TCGA-DD-A1EF-01	1.07945	1	1.37128	0.330329	0.180275	3.70217	High_risk	-0.461267
TCGA-DD-AADQ-01	1.19452	0	1.60602	1.32832	6.65105	2.32797	Low_risk	-0.844323
TCGA-DD-AACA-01	6.30411	0	1.92683	2.2545	7.3191	2.24031	Low_risk	-1.01971
TCGA-DD-A1EK-01	1.52877	1	0.844064	2.396	6.6549	2.81424	High_risk	-0.698169
TCGA-DD-AAD2-01	1.80274	0	1.48826	0.691266	5.35706	4.71064	Low_risk	-0.744597
TCGA-DD-A11C-01	1.8137	0	1.79656	5.26883	1.5826	4.0595	Low_risk	-0.948746
TCGA-DD-AAEI-01	4.19452	0	1.25411	2.57674	0.489851	3.72338	High_risk	-0.57904
TCGA-G3-AAV5-01	0.969863	0	0.946656	0.547746	5.55738	2.1839	High_risk	-0.560853
TCGA-DD-AADK-01	2.87397	0	1.77619	1.61381	0.246469	4.69117	High_risk	-0.669699
TCGA-2Y-A9H5-01	1.52055	1	1.77425	1.20038	0.257976	6.49305	High_risk	-0.66471
TCGA-FV-A3I0-01	2.32329	0	0.304044	0.35558	0.20989	0.0831112	High_risk	-0.118333
TCGA-CC-A7IL-01	0.761644	1	1.10131	0.656542	1.29954	1.75805	High_risk	-0.428928
TCGA-DD-A115-01	6.96438	1	2.42916	2.81135	6.9371	3.40981	Low_risk	-1.19462
TCGA-2Y-A9GS-01	1.98356	1	2.01728	0.688315	5.05977	3.02705	Low_risk	-0.863825
TCGA-ZP-A9CV-01	2.98082	1	2.52276	0.95442	1.37368	4.85148	Low_risk	-0.891161
TCGA-BC-A69I-01	1.06027	0	1.60909	4.62437	8.09062	2.30425	Low_risk	-1.10761
TCGA-ZP-A9D1-01	0.0575342	0	1.70275	3.22504	4.817	4.31973	Low_risk	-0.934491
TCGA-MI-A75C-01	0.79726	0	1.91751	0.218347	0.641546	2.70217	High_risk	-0.618174
TCGA-DD-AADV-01	1.5726	0	1.89091	1.86172	6.14231	3.60242	Low_risk	-0.951638
TCGA-BC-A10Y-01	1.94795	1	1.83923	4.18597	0.907352	4.06499	Low_risk	-0.866235
TCGA-DD-AACV-01	4.19452	0	2.39849	1.31615	4.46447	4.74672	Low_risk	-1.00587
TCGA-DD-AADR-01	5.55616	0	1.25562	2.66589	6.99796	2.98214	Low_risk	-0.848448
TCGA-EP-A2KC-01	0.0520548	1	1.23352	2.05672	0.783918	4.36854	High_risk	-0.560833
TCGA-DD-AACJ-01	5.7589	0	0.944783	1.36452	8.30198	1.99552	Low_risk	-0.723042
TCGA-BC-A10R-01	0.843836	1	1.39034	0.474047	0.162983	4.95193	High_risk	-0.489025
TCGA-LG-A9QD-01	1.00274	0	2.05752	2.36003	7.52428	4.27337	Low_risk	-1.09518
TCGA-WX-AA44-01	1.68493	0	1.26538	1.56599	2.24108	2.9289	High_risk	-0.584285
TCGA-DD-A113-01	6.64384	0	1.80616	0.261471	0.389347	2.0027	High_risk	-0.570555
TCGA-FV-A496-01	0.0273973	0	2.72977	1.65324	7.86764	6.00971	Low_risk	-1.27769
TCGA-DD-A1EC-01	1.64932	0	2.37546	0.313362	3.54505	0.0539454	Low_risk	-0.845909
TCGA-BC-A10Q-01	3.10959	1	0.0297002	0.0783366	0.201885	0	High_risk	-0.0217248
TCGA-DD-AAVW-01	6.34795	0	1.33325	1.00367	0.449218	4.34463	High_risk	-0.510332
TCGA-2Y-A9H3-01	4.15342	0	1.38521	1.0077	0.80331	0.537743	High_risk	-0.496916
TCGA-DD-A4NH-01	2.51233	0	0.46801	1.50447	0.900567	2.43646	High_risk	-0.291339
TCGA-CC-A7IE-01	0.594521	1	0.666484	0.356031	0.0735461	0.136191	High_risk	-0.216702
TCGA-DD-A4NQ-01	1.02192	1	1.71484	2.54575	3.7587	1.55267	Low_risk	-0.82052
TCGA-DD-A4NG-01	2.19726	1	1.25508	1.37945	5.75838	2.66517	High_risk	-0.713848
TCGA-DD-AAW2-01	5.08219	0	1.52972	2.90512	7.18129	3.83391	Low_risk	-0.958717
TCGA-DD-A73B-01	0.775342	1	1.4507	3.27615	7.31186	3.42346	Low_risk	-0.959752
TCGA-DD-A4NI-01	2.23562	0	2.19569	2.95996	6.46488	4.66825	Low_risk	-1.1317
TCGA-MI-A75G-01	1.91233	0	1.98302	3.9725	6.95289	2.13872	Low_risk	-1.12485
TCGA-BC-A10X-01	2.10959	1	1.89937	1.47493	3.70065	4.36293	Low_risk	-0.836912
TCGA-CC-A3MC-01	0.994521	0	0.972766	1.85786	3.34775	3.23154	High_risk	-0.568394
TCGA-2Y-A9GV-01	6.93699	1	2.02758	4.19895	7.66631	4.7096	Low_risk	-1.21052
TCGA-DD-A73G-01	9.52877	0	0.930775	0.191184	0.18409	2.8373	High_risk	-0.317329
TCGA-CC-5260-01	0.238356	1	0.117296	0.125387	0.139731	0.132774	High_risk	-0.0485271
TCGA-CC-A7IK-01	0.717808	1	1.10688	0.934479	0.705137	4.82127	High_risk	-0.457591
TCGA-DD-A4NL-01	4.68767	0	1.94583	4.26646	6.19236	4.77845	Low_risk	-1.13054
TCGA-DD-A3A1-01	0.638356	1	1.25653	3.0262	0.833983	3.13065	High_risk	-0.614986
TCGA-G3-AAV2-01	1.01918	0	2.28768	3.01537	8.07163	1.56243	Low_risk	-1.19317
TCGA-BC-A216-01	3.70137	0	1.55479	3.47931	7.2715	4.91296	Low_risk	-1.01719
TCGA-DD-A4NV-01	6.56986	0	1.90412	4.89679	5.33416	4.73367	Low_risk	-1.121
TCGA-ED-A627-01	1.1589	0	1.43323	2.10101	3.99711	3.54503	Low_risk	-0.74544
TCGA-RC-A7S9-01	1.75342	0	1.30912	0.751207	0.535157	3.42569	High_risk	-0.481073
TCGA-DD-AADD-01	3.3726	0	1.61391	0.702392	0.093425	3.41959	High_risk	-0.54653
TCGA-BC-A10W-01	0.249315	1	2.16598	1.13849	1.37873	2.09501	Low_risk	-0.76952
TCGA-BC-A3KG-01	1.86301	0	0.664119	2.94377	6.64764	3.29294	High_risk	-0.685614
TCGA-DD-AACN-01	3.56712	0	1.64224	1.28078	4.06863	5.91163	Low_risk	-0.784586
TCGA-G3-AAV6-01	0.178082	1	1.57754	1.25804	0.210763	0.430392	High_risk	-0.541207
TCGA-DD-AAVZ-01	5.20548	0	2.44813	2.81766	0.661385	4.52204	Low_risk	-0.950848
TCGA-CC-A9FU-01	0	0	0.901494	2.0475	0.127897	2.54359	High_risk	-0.417351
TCGA-DD-AACE-01	5.98356	0	1.36025	3.2442	6.54741	5.22052	Low_risk	-0.920469
TCGA-BC-A3KF-01	0.0219178	0	2.12658	1.58631	1.93701	5.42349	Low_risk	-0.846966
TCGA-ZS-A9CD-01	3.79726	1	1.28493	2.51372	6.47299	2.9046	Low_risk	-0.824645
TCGA-DD-AADY-01	1.52055	0	1.9542	0.176706	0.98061	2.84326	High_risk	-0.641857
TCGA-2Y-A9H4-01	3.97808	0	1.31759	2.63805	4.69347	2.36941	Low_risk	-0.761168
TCGA-WX-AA47-01	1.52329	1	0.772477	0.56881	3.581	0.45038	High_risk	-0.41015
TCGA-G3-A5SJ-01	1.91233	0	0.630871	1.07635	0.752406	4.59115	High_risk	-0.32982
TCGA-YA-A8S7-01	1.12877	1	0.935535	0.651591	3.38042	1.50934	High_risk	-0.465431
TCGA-FV-A495-01	0.00273973	0	0.657549	1.99168	1.86477	3.19213	High_risk	-0.424248
TCGA-DD-A4NP-01	9.06301	0	2.38764	2.37323	1.25798	2.97885	Low_risk	-0.913654
TCGA-MI-A75I-01	1.72603	0	1.19099	2.0607	5.35338	3.65932	Low_risk	-0.731802
TCGA-DD-A3A5-01	8.56164	1	1.63835	5.55495	3.86892	1.86734	Low_risk	-0.991781
TCGA-DD-AACY-01	3.9726	0	1.91464	2.02836	5.27843	3.84761	Low_risk	-0.935341
TCGA-CC-A5UC-01	0.950685	1	0.408712	0.970338	1.68275	0.981999	High_risk	-0.25774
TCGA-CC-A8HV-01	0.764384	1	0.623586	1.73998	1.40474	0.976144	High_risk	-0.354671
TCGA-BC-A5W4-01	1.49863	1	1.02084	2.87303	0.508226	3.04567	High_risk	-0.523736
TCGA-RC-A7SF-01	1.5863	0	0.776862	1.87027	9.01205	4.3601	Low_risk	-0.762752
TCGA-RC-A6M4-01	0.060274	0	1.1141	0.911577	0.406972	3.99009	High_risk	-0.436334
TCGA-ED-A7XO-01	1.16986	0	1.71953	4.54245	4.40176	3.16192	Low_risk	-0.989717

## Sheet: Table-S25
Table S25 The expression level of IICDLs in CCLE database
ID	LINC02499	TMEM220-AS1	LINC01554
SNU-449	0	0.22	0.06
JHH-7	0.52	0	0.94
HuH-6	0.07	0.05	0.08
SNU-761	0	0.04	0.08
Li-7	0.19	0	0.28
HLF	0	0.07	0.07
JHH-4	0.15	0	0.01
JHH-1	0	0.13	0.07
JHH-5	0.09	0	0.06
HuH-7	0.81	1.63	0.09
SNU-182	0	0	0.12
SNU-398	0	1.59	0.1
SNU-423	0	0	0.23
SNU-387	0	0	0.29
SNU-475	0.25	0	0.03
JHH-6	0	0	0.1
SK-HEP-1	0	0	0.05
SNU-886	0.12	0.1	0.15
SNU-878	0	0	0.67
NCI-H684	0	0.11	0.1
Hep 3B2.1-7	0	2.77	0.01
PLC/PRF/5	0	0	0.01
Hep G2	0	0.06	0.09
huH-1	0.16	0.17	0.05
JHH-2	0	0.07	0.15

## Sheet: Table-S26
Table S26 The expression level of IICDLs in lnCAR database
Gene	Analysis ID	logFC	P value
TMEM220-AS1	LI_S242	-0.5599	<0.0001
LINC02362	LI_S240	-1.3807	<0.0001
LINC01554	LI_S246	-2.1463	<0.0001
LINC02499	LI_S240	-1.1877	<0.0001

## Sheet: Table-S27
Table S27 Independent prognostic analysis of 4 IICDLs in TCGA-HCC cohort
Gene	HR(95% CI)	P value
TMEM220-AS1	1.402 (0.926-2.123)	0.111
LINC02362	0.987 (0.654-1.491)	0.952
LINC01554	1.571 (1.044-2.366)	0.03
LINC02499	1.510 (1.041-2.191)	0.03
